# Supplementary material for: Identification of Evolutionary Trajectories Shared across Human Betacoronaviruses
Source: Genome Biol Evol. 2023 May 23;15(6):evad076. doi: 10.1093/gbe/evad076 (PMC10282123; doi:10.1093/gbe/evad076)
Supplement: evad076_Supplementary_Data [file evad076_supplementary_data.zip]

Archive with 7 entries (7 files):
- GISAID_Supplemental_Table_230131zy.pdf
- SI_Appendix_Escaleraetal_BetaCoVs_GBE_V3_2023.pdf
- Supplementary_Data_1_ML_treefiles.pdf
- Supplementary_Data_2_Conserved_Sites.xlsx
- Supplementary_Data_3_RASML_Orf1ab_S.pdf
- Supplementary_Data_4_Taxa_ID.xlsx
- Supplementary_Data_5_Taxa_ID_Resampled.xlsx
