# Supplementary material for: Identification of Evolutionary Trajectories Shared across Human Betacoronaviruses
Source: Genome Biol Evol. 2023 May 23;15(6):evad076. doi: 10.1093/gbe/evad076 (PMC10282123; doi:10.1093/gbe/evad076)
Supplement: evad076_Supplementary_Data [file evad076_supplementary_data.zip › Supplementary_Data_2_Conserved_Sites.xlsx]

## Sheet: Consensus
CONSENSUS	Numbering in Consensus_Conserved_aln.S.fasta	CONSENSUS_SARS2		CONSENSUS_SARS		CONSENSUS_HKU		CONSENSUS_OC43		Legend:
X	1	M		M		M		F		S1
X	2	F		F		X		L		RBD
X	3	V		I		L		I		S1/S2 and S' cleavage site
X	4	F		F		I		L		S2
X	5	L		L		I		L		Bold : highly conserved aa
X	6	V		L		F		I
X	7	L		F		I		S
L	8	L		L		L		L
X	9	P		T		P		P
X	10	L		L		T		X
X	11	V		T		T		A
X	12	S		S		L		F
X	13	S		G		A		A
X	14	-		-		V		V
X	15	-		-		I		I
X	16	-		S		G		G
X	17	-		D		D		D
X	18	-		L		F		L
X	19	Q		D		N		X
X	20	C		R		C		C
X	21	V		C		T		X
X	22	N		T		N		X
X	23	L		T		X		D
X	24	-		-		-		X
X	25	-		-		-		X
X	26	-		-		-		X
X	27	-		-		-		K
X	28	-		-		-		G
X	29	-		-		-		-
X	30	-		-		-		-
X	31	-		-		X		X
X	32	-		-		I		X
X	33	-		-		N		N
X	34	T		F		X		X
X	35	T		D		X		X
X	36	R		D		N		D
X	37	T		V		X		T
X	38	Q		Q		T		G
X	39	L		A		X		X
P	40	P		P		P		P
X	41	P		N		R		X
X	42	-		Y		I		I
X	43	-		T		S		S
X	44	A		Q		E		X
X	45	Y		H		X		X
X	46	T		T		X		T
X	47	N		S		V		V
X	48	S		S		D		D
X	49	F		M		V		V
X	50	T		-		S		T
X	51	R		R		X		N
X	52	G		G		G		G
X	53	V		V		L		L
X	54	-		-		G		G
X	55	-		-		T		T
X	56	-		-		Y		Y
Y	57	Y		Y		Y		Y
X	58	Y		Y		X		V
X	59	P		P		L		L
X	60	D		D		X		D
X	61	K		E		R		R
X	62	V		I		V		V
X	63	F		F		Y		Y
X	64	R		R		L		L
X	65	S		X		N		N
X	66	S		D		T		T
X	67	V		T		X		T
X	68	L		L		X		L
X	69	H		Y		L		F
X	70	S		L		F		L
X	71	T		T		T		N
X	72	Q		Q		-		-
X	73	D		D		-		-
X	74	-		-		-		-
X	75	-		-		-		-
X	76	-		-		-		-
X	77	L		L		G		G
X	78	F		F		Y		Y
X	79	L		L		F		Y
X	80	P		P		P		P
X	81	F		F		K		T
X	82	F		Y		X		S
X	83	S		S		G		G
X	84	N		N		A		S
X	85	V		V		N		T
X	86	T		T		F		Y
X	87	W		G		X		R
X	88	F		F		D		N
X	89	H		H		L		M
X	90	A		T		X		A
X	91	I		I		L		L
X	92	H		N		K		K
X	93	V		-		G		G
X	94	S		-		X		X
X	95	G		-		X		X
X	96	T		-		X		X
X	97	N		-		L		L
X	98	G		-		S		S
X	99	T		-		T		X
X	100	K		H		L		L
X	101	R		X		W		W
X	102	F		F		Y		F
X	103	D		X		X		K
X	104	N		X		X		P
P	105	P		P		P		P
X	106	V		V		F		F
X	107	L		I		L		L
X	108	P		P		S		S
X	109	-		-		D		D
F	110	F		F		F		F
X	111	N		K		N		I
X	112	D		D		N		N
G	113	G		G		G		G
X	114	V		I		I		I
X	115	Y		Y		-		-
F	116	F		F		F		F
X	117	A		A		S		A
X	118	S		A		X		K
X	119	T		T		V		V
X	120	E		E		K		K
X	121	K		K		N		N
X	122	S		S		T		T
X	123	N		N		K		K
X	124	I		V		L		V
X	125	I		V		Y		X
X	126	-		-		V		G
X	127	-		-		N		K
X	128	-		-		X		X
X	129	-		-		X		X
X	130	-		-		L		V
X	131	-		-		-		X
X	132	-		-		Y		Y
X	133	-		-		S		S
X	134	-		-		E		E
X	135	-		-		F		F
X	136	R		R		S		P
X	137	G		G		T		A
X	138	W		W		I		I
X	139	I		V		V		T
X	140	F		F		I		I
X	141	G		G		G		G
X	142	T		S		S		S
X	143	T		T		V		T
X	144	L		M		F		F
X	145	D		N		X		V
X	146	S		N		N		N
X	147	K		K		X		T
X	148	T		S		S		S
X	149	Q		Q		Y		Y
X	150	S		S		T		S
X	151	L		V		I		V
X	152	L		I		V		V
X	153	I		I		V		V
X	154	V		I		Q		Q
X	155	N		N		P		P
X	156	N		N		H		R
X	157	A		S		N		T
X	158	T		T		G		I
X	159	N		N		X		N
X	160	-		-		-		X
X	161	-		-		-		T
X	162	-		-		-		Q
X	163	-		-		-		D
X	164	-		-		-		G
X	165	-		-		-		X
X	166	-		-		-		N
X	167	-		-		-		K
X	168	-		-		-		L
X	169	-		-		-		Q
X	170	-		-		-		G
X	171	-		-		-		X
X	172	V		V		L		L
X	173	V		V		X		E
X	174	I		I		I		X
X	175	K		R		T		S
X	176	V		A		A		V
C	177	C		C		C		C
X	178	E		N		Q		Q
X	179	F		F		Y		Y
X	180	Q		E		T		N
X	181	F		L		M		M
C	182	C		C		C		C
X	183	N		D		E		E
X	184	D		N		X		X
P	185	P		P		P		P
X	186	F		F		H		H
X	187	L		F		T		T
X	188	G		X		X		X
X	189	V		V		C		C
X	190	Y		S		-		H
X	191	Y		K		K		P
X	192	H		P		S		X
X	193	K		M		X		L
X	194	N		G		G		G
X	195	N		T		S		N
X	196	K		X		X		H
X	197	S		T		R		X
X	198	W		-		N		X
X	199	M		-		E		E
X	200	E		-		S		L
X	201	S		-		W		W
X	202	E		H		H		H
X	203	F		T		X		X
X	204	R		M		D		D
X	205	V		I		-		-
X	206	Y		F		-		-
X	207	S		D		X		T
X	208	S		N		S		G
X	209	A		A		E		V
X	210	N		F		P		V
X	211	N		N		L		S
C	212	C		C		C		C
X	213	T		T		L		L
X	214	F		F		F		Y
X	215	E		E		K		K
X	216	Y		Y		-		-
X	217	V		I		-		-
X	218	S		S		-		-
X	219	Q		D		K		R
X	220	P		A		N		N
F	221	F		F		F		F
X	222	L		S		T		T
X	223	M		L		Y		Y
X	224	D		D		N		D
X	225	L		V		V		V
X	226	E		S		X		N
X	227	G		E		X		A
X	228	K		K		-		-
X	229	Q		S		-		-
X	230	G		G		-		-
X	231	N		N		-		-
X	232	F		F		-		-
X	233	K		K		-		-
X	234	N		H		D		X
X	235	L		L		X		Y
X	236	R		R		L		L
X	237	E		E		Y		Y
F	238	F		F		F		F
X	239	V		V		H		H
F	240	F		F		F		F
X	241	K		K		Y		Y
X	242	N		N		Q		Q
X	243	I		K		E		E
X	244	D		D		R		G
G	245	G		G		G		G
X	246	Y		F		X		T
X	247	F		L		F		F
X	248	K		Y		Y		Y
X	249	I		V		A		A
Y	250	Y		Y		Y		Y
X	251	S		K		Y		F
X	252	K		G		A		T
X	253	H		Y		D		D
X	254	T		Q		X		T
X	255	P		P		-		-
X	256	I		I		-		-
X	257	N		D		-		-
X	258	L		V		-		-
X	259	V		V		-		-
X	260	R		R		-		-
X	261	D		D		G		G
X	262	L		L		M		X
X	263	P		P		P		V
X	264	Q		S		T		T
X	265	G		G		T		K
F	266	F		F		F		F
X	267	S		N		-		-
X	268	A		T		-		-
X	269	L		L		-		-
X	270	E		K		-		-
X	271	P		P		-		-
X	272	L		I		L		L
X	273	V		F		F		F
X	274	D		K		S		N
X	275	L		L		L		V
X	276	P		P		Y		Y
X	277	I		L		X		L
G	278	G		G		G		G
X	279	I		I		T		M
X	280	N		N		X		A
X	281	I		I		L		L
X	282	T		T		S		S
X	283	R		N		H		H
X	284	F		F		Y		Y
X	285	Q		R		Y		Y
X	286	T		A		V		V
X	287	L		-		-		-
X	288	L		-		-		-
X	289	A		-		-		-
X	290	L		-		-		-
X	291	H		-		-		-
X	292	R		-		-		-
X	293	S		I		X		M
X	294	Y		L		P		P
X	295	L		T		L		L
X	296	T		A		T		T
X	297	P		F		C		C
X	298	G		X		X		X
X	299	D		P		A		-
X	300	S		A		I		-
X	301	S		Q		S		X
X	302	S		D		X		X
X	303	G		X		X		X
X	304	W		W		T		X
X	305	T		G		D		X
X	306	A		T		X		G
X	307	G		S		E		F
X	308	A		A		T		X
X	309	A		A		L		X
X	310	A		A		X		E
Y	311	Y		Y		Y		Y
X	312	Y		F		W		W
V	313	V		V		V		V
X	314	G		G		T		T
X	315	Y		Y		P		P
L	316	L		L		L		L
X	317	Q		K		S		T
X	318	P		P		X		X
X	319	R		T		R		R
X	320	T		T		Q		Q
X	321	F		F		Y		Y
X	322	L		M		L		L
L	323	L		L		L		L
X	324	K		K		X		X
X	325	Y		Y		F		F
X	326	N		D		D		X
X	327	E		E		X		Q
X	328	N		N		X		D
X	329	G		G		X		G
X	330	T		T		X		I
X	331	I		I		X		I
X	332	T		T		X		F
X	333	D		D		X		N
X	334	A		A		X		A
X	335	V		V		X		V
X	336	D		D		X		D
X	337	C		C		X		C
X	338	A		S		X		M
X	339	X		Q		X		S
X	340	X		N		X		D
X	341	X		P		X		F
X	342	L		L		X		M
X	343	S		A		X		S
X	344	E		E		X		E
X	345	T		L		X		I
X	346	K		K		X		K
X	347	C		C		X		C
X	348	T		S		X		X
X	349	L		V		X		T
X	350	K		K		X		Q
X	351	S		S		X		S
X	352	F		F		X		I
X	353	T		E		X		A
X	354	V		I		X		P
X	355	X		D		X		P
X	356	K		K		X		T
X	357	X		G		X		G
X	358	X		I		X		V
X	359	Y		Y		X		Y
X	360	Q		Q		X		E
X	361	T		T		X		L
X	362	X		S		X		N
X	363	N		N		X		G
X	364	F		F		X		Y
X	365	R		R		X		T
X	366	V		V		X		V
X	367	Q		V		X		Q
X	368	P		P		X		P
X	369	T		S		X		X
X	370	E		X		X		A
X	371	S		D		X		D
X	372	I		V		X		V
X	373	V		V		X		Y
X	374	-		-		X		R
X	375	R		R		X		R
X	376	F		F		X		K
X	377	P		P		X		P
X	378	N		N		X		X
X	379	I		I		X		L
X	380	T		T		X		P
X	381	N		N		X		N
X	382	L		L		X		-
X	383	C		C		X		C
X	384	P		P		X		N
X	385	F		F		X		I
X	386	G		G		X		E
X	387	E		E		X		A
X	388	V		V		X		W
X	389	F		F		X		L
X	390	N		N		X		N
X	391	A		A		X		D
X	392	T		T		X		K
X	393	R		K		X		S
X	394	F		F		X		V
X	395	A		P		X		P
X	396	S		S		X		S
X	397	V		V		X		P
X	398	Y		Y		X		L
X	399	A		A		X		N
X	400	W		W		X		W
X	401	N		E		X		E
X	402	R		R		X		R
X	403	K		K		X		K
X	404	R		X		X		T
X	405	I		I		X		F
X	406	S		S		X		S
X	407	N		N		X		N
X	408	C		C		X		C
X	409	V		V		X		N
X	410	A		A		X		F
X	411	D		D		X		N
X	412	Y		Y		X		M
X	413	S		X		X		S
X	414	V		V		X		S
X	415	L		L		X		L
X	416	Y		Y		X		M
X	417	N		N		X		S
X	418	S		S		X		F
X	419	A		T		X		I
X	420	S		X		X		Q
X	421	F		F		X		A
X	422	S		S		X		D
X	423	T		T		X		S
X	424	F		F		X		F
X	425	K		K		X		T
X	426	C		C		X		C
X	427	Y		Y		X		N
X	428	G		G		X		N
X	429	V		V		X		I
X	430	S		S		X		D
X	431	P		A		X		A
X	432	T		T		X		A
X	433	K		K		X		K
X	434	L		L		X		I
X	435	N		N		X		Y
X	436	D		D		X		G
X	437	L		L		X		M
X	438	C		C		X		C
X	439	F		F		X		F
X	440	T		S		X		S
X	441	N		N		X		S
X	442	V		V		X		I
X	443	Y		Y		X		T
X	444	A		A		X		I
X	445	D		D		X		D
X	446	S		S		X		K
X	447	F		F		X		F
X	448	V		V		X		A
X	449	I		V		X		I
X	450	R		K		X		P
X	451	G		G		X		N
X	452	D		D		X		X
X	453	E		D		X		R
X	454	V		V		X		K
X	455	R		R		X		V
X	456	Q		Q		X		D
X	457	I		I		X		L
X	458	A		A		X		Q
X	459	P		P		X		L
X	460	G		G		X		G
X	461	Q		Q		X		N
X	462	T		T		X		L
X	463	G		G		X		G
X	464	K		V		X		X
X	465	I		I		X		L
X	466	A		A		X		Q
X	467	D		D		X		S
X	468	Y		Y		X		X
X	469	N		N		X		N
X	470	Y		Y		X		Y
X	471	K		K		X		R
X	472	L		L		X		I
X	473	P		P		X		D
X	474	D		D		X		T
X	475	D		D		X		T
X	476	F		F		X		A
X	477	T		M		X		T
X	478	G		G		X		S
X	479	C		C		X		C
X	480	V		V		X		Q
X	481	I		L		X		L
X	482	A		A		X		Y
X	483	W		W		X		Y
X	484	N		N		X		N
X	485	S		X		X		L
X	486	N		R		X		P
X	487	N		N		X		A
X	488	L		I		X		A
X	489	D		D		X		N
X	490	S		A		X		V
X	491	K		T		X		S
X	492	V		S		X		V
X	493	G		T		X		S
X	494	-		-		X		R
X	495	-		-		X		F
X	496	-		-		X		N
X	497	-		-		X		P
X	498	G		G		X		S
X	499	N		N		X		T
X	500	Y		X		X		W
X	501	N		N		X		N
X	502	Y		Y		X		K
X	503	L		K		X		R
X	504	Y		Y		X		F
X	505	R		R		X		G
X	506	L		Y		X		F
X	507	F		L		X		I
X	508	R		R		X		E
X	509	K		H		X		X
X	510	S		G		X		S
X	511	N		K		X		V
X	512	L		L		X		F
X	513	K		R		X		X
X	514	P		P		X		P
X	515	F		F		X		Q
X	516	E		E		X		P
X	517	R		R		X		X
X	518	D		D		X		G
X	519	I		I		X		V
X	520	S		S		X		X
X	521	T		N		X		T
X	522	E		V		X		X
X	523	I		P		X		H
X	524	Y		F		X		X
X	525	Q		S		X		V
X	526	A		P		X		V
X	527	G		D		X		Y
X	528	S		G		X		A
X	529	T		K		X		Q
X	530	P		P		X		H
X	531	C		C		X		C
X	532	N		-		X		F
X	533	G		T		X		K
X	534	X		P		X		A
X	535	E		P		X		P
X	536	G		A		X		K
X	537	F		X		X		N
X	538	N		N		X		F
X	539	C		C		X		C
X	540	-		-		X		P
X	541	-		-		X		C
X	542	-		-		X		X
X	543	-		-		X		-
X	544	-		-		X		-
X	545	Y		Y		X		X
X	546	F		W		X		X
X	547	P		P		X		X
X	548	L		L		X		X
X	549	Q		N		X		X
X	550	S		X		X		C
X	551	Y		Y		X		V
X	552	G		G		X		G
X	553	F		F		X		X
X	554	Q		Y		X		G
X	555	P		T		X		X
X	556	T		T		X		X
X	557	-		-		X		K
X	558	-		-		X		N
X	559	N		X		X		N
X	560	G		G		X		G
X	561	V		I		V		X
X	562	G		G		X		G
X	563	Y		Y		X		T
X	564	Q		Q		X		C
X	565	P		P		X		P
X	566	Y		Y		X		A
X	567	R		R		X		G
X	568	-		-		-		-
X	569	-		-		-		-
X	570	-		-		-		-
X	571	-		-		-		-
X	572	-		-		-		-
X	573	-		-		-		-
X	574	-		-		-		-
X	575	-		-		-		-
X	576	-		-		-		-
X	577	-		-		-		-
X	578	-		-		X		-
X	579	-		-		X		-
X	580	-		-		X		-
X	581	-		-		X		T
X	582	-		-		X		N
X	583	-		-		X		X
X	584	-		-		X		L
X	585	-		-		X		T
X	586	-		-		X		C
X	587	-		-		X		X
X	588	-		-		X		N
X	589	-		-		X		L
X	590	-		-		X		C
X	591	-		-		X		X
X	592	-		-		X		X
X	593	-		-		X		D
X	594	-		-		X		P
X	595	-		-		X		I
X	596	-		-		X		X
X	597	-		-		X		X
X	598	-		-		X		X
X	599	-		-		X		X
X	600	-		-		X		X
X	601	-		-		X		X
X	602	-		-		X		T
X	603	-		-		X		Y
X	604	-		-		X		K
X	605	-		-		X		C
X	606	-		-		X		P
X	607	-		-		X		Q
X	608	-		-		X		X
X	609	-		-		X		K
X	610	-		-		X		S
X	611	-		-		X		L
X	612	-		-		X		V
X	613	-		-		X		G
X	614	-		-		X		I
X	615	-		-		X		G
X	616	-		-		X		E
X	617	-		-		X		H
X	618	-		-		X		C
X	619	-		-		X		S
X	620	-		-		X		G
X	621	-		-		X		L
X	622	-		-		X		A
X	623	-		-		X		V
X	624	-		-		X		K
X	625	-		-		X		S
X	626	-		-		X		D
X	627	-		-		X		Y
X	628	-		-		X		C
X	629	-		-		X		X
X	630	-		-		X		X
X	631	-		-		X		N
X	632	-		-		X		X
X	633	-		-		-		-
X	634	-		-		-		-
X	635	-		-		-		-
X	636	-		-		-		-
X	637	-		-		-		-
X	638	-		-		-		-
X	639	V		V		X		C
X	640	V		V		X		X
X	641	V		V		X		C
X	642	L		L		X		Q
X	643	S		S		X		P
X	644	F		X		X		Q
X	645	E		E		X		A
X	646	L		L		X		F
X	647	L		L		X		L
X	648	H		N		X		G
X	649	A		A		X		W
X	650	P		P		X		S
X	651	A		A		X		A
X	652	T		T		X		D
X	653	V		V		X		S
X	654	C		C		X		C
X	655	G		G		X		L
X	656	-		-		X		Q
X	657	-		-		X		G
X	658	-		-		X		D
X	659	-		-		X		K
X	660	-		-		X		C
X	661	-		-		X		N
X	662	-		-		X		I
X	663	-		-		X		F
X	664	-		-		X		A
X	665	-		-		X		N
X	666	-		-		X		X
X	667	-		-		X		I
X	668	-		-		X		L
X	669	-		-		X		H
X	670	-		-		X		D
X	671	-		-		X		V
X	672	-		-		X		N
X	673	-		-		X		X
X	674	-		-		X		G
X	675	-		-		X		L
X	676	-		-		X		T
X	677	-		-		X		C
X	678	-		-		X		S
X	679	-		-		X		T
X	680	-		-		X		D
X	681	-		-		X		L
X	682	P		P		X		Q
X	683	K		K		X		K
X	684	K		L		X		A
X	685	S		S		X		N
X	686	T		T		X		T
X	687	N		D		X		X
X	688	L		L		X		I
X	689	V		I		X		X
X	690	K		K		X		L
X	691	N		N		X		G
X	692	K		Q		X		V
X	693	C		C		X		C
X	694	V		V		X		V
X	695	N		N		X		N
X	696	F		F		X		Y
X	697	N		N		X		D
X	698	F		F		X		L
X	699	N		N		X		Y
X	700	G		G		X		G
X	701	L		L		X		I
X	702	T		T		X		S
X	703	G		G		X		G
X	704	T		T		X		Q
X	705	G		G		X		G
X	706	V		V		X		I
X	707	L		L		X		F
X	708	T		T		X		V
X	709	E		P		X		E
X	710	S		S		V		V
X	711	N		S		S		N
X	712	K		K		A		A
X	713	K		R		X		T
X	714	F		F		Y		Y
X	715	L		Q		Y		Y
X	716	-		-		N		N
X	717	P		P		X		S
X	718	F		F		W		W
Q	719	Q		Q		Q		Q
X	720	Q		Q		N		N
X	721	F		F		L		L
X	722	G		G		L		L
X	723	R		R		Y		Y
D	724	D		D		D		D
X	725	I		V		X		S
X	726	A		S		N		N
X	727	D		D		G		G
X	728	T		F		N		N
X	729	T		T		I		L
X	730	D		D		I		Y
X	731	A		S		G		G
X	732	V		V		F		F
X	733	R		R		K		R
D	734	D		D		D		D
X	735	P		P		F		Y
X	736	Q		K		X		I
T	737	T		T		T		T
X	738	L		S		N		N
X	739	E		E		K		R
X	740	I		I		T		T
X	741	L		L		Y		F
X	742	D		D		X		M
I	743	I		I		I		I
X	744	T		S		X		X
X	745	P		P		P		S
C	746	C		C		C		C
X	747	S		S		Y		Y
X	748	F		F		X		S
G	749	G		G		G		G
X	750	G		G		R		R
V	751	V		V		V		V
S	752	S		S		S		S
X	753	V		V		A		A
X	754	I		I		A		A
X	755	T		T		F		X
X	756	P		P		-		-
X	757	G		G		-		-
X	758	T		T		X		H
X	759	N		N		X		A
X	760	T		A		N		N
X	761	S		S		X		S
X	762	N		S		S		S
X	763	Q		E		S		E
X	764	V		V		X		P
A	765	A		A		A		A
X	766	V		V		L		L
L	767	L		L		L		L
X	768	Y		Y		Y		F
X	769	Q		Q		R		R
X	770	X		X		N		N
X	771	V		V		L		I
X	772	N		N		K		K
C	773	C		C		C		C
X	774	T		T		S		N
X	775	E		D		Y		Y
V	776	V		V		V		V
X	777	P		S		L		F
X	778	V		X		N		N
X	779	A		X		N		N
X	780	I		I		I		S
X	781	H		H		S		L
X	782	A		A		X		X
X	783	D		X		X		R
X	784	Q		Q		X		Q
X	785	L		L		Q		L
X	786	T		T		-		Q
P	787	P		P		P		P
X	788	T		A		-		I
X	789	W		W		-		-
X	790	R		R		-		-
X	791	V		I		-		-
X	792	Y		Y		-		-
X	793	S		S		-		-
X	794	T		T		-		-
X	795	G		G		-		-
X	796	S		N		-		N
X	797	N		N		F		Y
X	798	V		V		Y		S
F	799	F		F		F		F
X	800	Q		Q		D		D
X	801	T		T		S		S
X	802	R		Q		Y		Y
X	803	A		A		L		L
G	804	G		G		G		G
C	805	C		C		C		C
X	806	L		L		V		V
X	807	I		I		X		V
X	808	G		G		N		N
A	809	A		A		A		A
X	810	E		E		X		Y
X	811	H		H		N		N
X	812	V		V		L		S
X	813	N		D		T		T
X	814	-		-		X		X
X	815	-		-		Y		I
X	816	N		T		S		S
X	817	S		S		V		V
X	818	Y		Y		S		Q
X	819	E		E		S		X
C	820	C		C		C		C
X	821	D		D		X		D
X	822	I		I		X		L
X	823	P		P		R		T
X	824	I		X		M		V
G	825	G		G		G		G
X	826	A		A		X		S
G	827	G		G		G		G
X	828	I		I		F		Y
C	829	C		C		C		C
X	830	A		A		X		V
X	831	S		S		D		X
Y	832	Y		Y		Y		Y
X	833	Q		H		X		X
X	834	T		T		X		K
X	835	Q		V		P		X
X	836	-		-		S		-
X	837	-		-		X		-
X	838	T		-		S		-
X	839	N		-		S		-
X	840	S		-		S		-
X	841	P		-		R		-
X	842	R		S		R		R
X	843	R		X		K		R
X	844	A		L		R		S
R	845	R		R		R		R
X	846	S		S		X		X
X	847	V		T		I		A
X	848	A		S		S		X
X	849	S		Q		-		T
X	850	Q		K		-		-
X	851	S		S		-		-
X	852	I		I		-		-
X	853	I		V		X		T
X	854	A		A		X		G
Y	855	Y		Y		Y		Y
X	856	T		T		R		R
X	857	M		M		F		F
X	858	S		S		V		T
X	859	L		L		T		N
X	860	G		G		F		F
X	861	A		A		E		E
X	862	E		D		P		P
X	863	N		S		F		F
X	864	S		S		N		T
X	865	V		I		V		V
X	866	A		A		S		N
X	867	Y		Y		F		S
X	868	S		S		V		V
N	869	N		N		N		N
X	870	N		N		D		D
X	871	S		T		S		S
X	872	-		-		X		L
X	873	-		-		E		E
X	874	-		-		X		P
X	875	-		-		V		V
X	876	-		-		G		G
X	877	-		-		G		G
X	878	-		-		X		L
X	879	-		-		X		Y
X	880	-		-		E		E
I	881	I		I		I		I
X	882	A		A		X		Q
I	883	I		I		I		I
P	884	P		P		P		P
X	885	T		T		T		S
X	886	N		N		N		X
F	887	F		F		F		F
X	888	T		S		T		T
I	889	I		I		I		I
X	890	S		S		X		G
X	891	V		I		G		N
X	892	T		T		X		M
X	893	T		T		E		E
E	894	E		E		E		E
X	895	I		V		F		F
X	896	L		M		I		I
X	897	P		P		Q		Q
X	898	V		V		T		T
X	899	S		S		X		S
X	900	M		M		S		S
X	901	T		A		P		P
K	902	K		K		K		K
X	903	T		T		V		V
X	904	S		S		T		T
X	905	V		V		I		I
D	906	D		D		D		D
C	907	C		C		C		C
X	908	T		N		S		A
X	909	M		M		X		A
X	910	Y		Y		F		F
X	911	I		I		V		V
C	912	C		C		C		C
X	913	G		G		S		G
X	914	D		D		N		D
X	915	S		S		Y		Y
X	916	T		T		A		A
X	917	E		E		A		A
C	918	C		C		C		C
X	919	S		A		H		K
X	920	N		N		D		X
X	921	L		L		L		Q
L	922	L		L		L		L
X	923	L		L		S		V
X	924	Q		Q		E		E
Y	925	Y		Y		Y		Y
G	926	G		G		G		G
X	927	S		S		T		S
F	928	F		F		F		F
C	929	C		C		C		C
X	930	T		X		D		D
X	931	Q		Q		N		N
X	932	L		L		I		I
N	933	N		N		N		N
X	934	R		R		S		A
X	935	A		A		I		I
L	936	L		L		L		L
X	937	T		S		X		T
X	938	G		G		E		E
X	939	I		I		V		V
X	940	A		A		N		N
X	941	V		A		X		E
X	942	E		E		L		L
X	943	Q		Q		L		L
D	944	D		D		D		D
X	945	K		R		X		T
X	946	N		N		T		T
X	947	T		T		Q		Q
X	948	Q		R		L		L
X	949	E		E		X		Q
V	950	V		V		V		V
X	951	F		F		A		A
X	952	A		X		X		N
X	953	Q		Q		X		S
X	954	V		V		X		L
X	955	K		K		M		M
X	956	Q		Q		Q		N
X	957	-		-		G		G
X	958	-		-		V		V
X	959	-		-		T		T
X	960	-		-		L		L
X	961	-		-		S		S
X	962	-		-		S		T
X	963	I		M		N		K
X	964	Y		Y		L		L
X	965	K		K		N		K
X	966	T		T		T		D
X	967	P		P		N		G
X	968	P		T		X		V
X	969	I		L		H		N
X	970	K		K		X		F
X	971	D		X		D		N
X	972	F		F		V		V
X	973	G		G		D		D
X	974	G		G		N		D
X	975	F		F		I		I
X	976	N		N		X		N
F	977	F		F		F		F
X	978	S		S		K		X
X	979	Q		Q		S		X
X	980	I		I		L		V
X	981	L		L		X		L
X	982	-		-		G		G
X	983	-		-		C		C
X	984	-		-		L		L
X	985	-		-		G		G
X	986	P		P		X		S
X	987	D		D		X		E
X	988	P		P		C		C
X	989	S		L		G		S
X	990	K		K		-		K
X	991	P		X		S		A
X	992	S		T		S		S
X	993	K		K		S		S
X	994	R		R		X		R
S	995	S		S		S		S
X	996	F		F		X		A
X	997	I		I		X		I
E	998	E		E		E		E
D	999	D		D		D		D
L	1000	L		L		L		L
L	1001	L		L		L		L
F	1002	F		F		F		F
X	1003	N		N		X		D
K	1004	K		K		K		K
V	1005	V		V		V		V
X	1006	T		T		K		K
L	1007	L		L		L		L
X	1008	A		A		S		S
D	1009	D		D		D		D
X	1010	A		A		V		V
G	1011	G		G		G		G
F	1012	F		F		F		F
X	1013	I		M		V		V
X	1014	K		K		E		X
X	1015	Q		Q		A		A
Y	1016	Y		Y		Y		Y
X	1017	G		G		N		N
X	1018	D		E		N		N
C	1019	C		C		C		C
X	1020	L		L		T		T
G	1021	G		G		G		G
X	1022	D		D		G		G
X	1023	I		I		S		A
X	1024	A		N		E		E
X	1025	A		A		I		I
R	1026	R		R		R		R
D	1027	D		D		D		D
L	1028	L		L		L		L
X	1029	I		I		L		I
C	1030	C		C		C		C
X	1031	A		A		V		V
Q	1032	Q		Q		Q		Q
X	1033	K		K		S		S
X	1034	F		F		F		Y
X	1035	N		N		N		K
G	1036	G		G		G		G
X	1037	L		L		I		I
X	1038	T		T		K		K
V	1039	V		V		V		V
L	1040	L		L		L		L
P	1041	P		P		P		P
P	1042	P		P		P		P
X	1043	L		L		I		L
L	1044	L		L		L		L
X	1045	T		T		S		S
X	1046	D		D		E		E
X	1047	E		D		X		N
X	1048	M		M		Q		Q
I	1049	I		I		I		I
X	1050	A		A		S		S
X	1051	Q		A		G		G
Y	1052	Y		Y		Y		Y
X	1053	T		X		T		T
X	1054	S		A		T		L
A	1055	A		A		A		A
X	1056	L		L		A		A
X	1057	L		V		T		T
X	1058	A		S		V		S
X	1059	G		G		A		A
X	1060	T		X		A		S
X	1061	I		A		M		L
X	1062	T		T		F		F
X	1063	S		A		P		P
X	1064	G		G		P		P
W	1065	W		W		W		W
X	1066	T		T		S		T
X	1067	F		F		A		A
X	1068	G		G		A		A
A	1069	A		A		A		A
G	1070	G		G		G		G
X	1071	A		A		-		-
X	1072	A		A		-		-
X	1073	L		L		-		-
X	1074	Q		Q		-		-
X	1075	I		I		X		V
P	1076	P		P		P		P
F	1077	F		F		F		F
X	1078	A		A		S		Y
X	1079	M		M		L		L
X	1080	Q		Q		N		N
X	1081	M		M		V		V
X	1082	A		A		Q		Q
Y	1083	Y		Y		Y		Y
R	1084	R		R		R		R
X	1085	F		F		I		I
N	1086	N		N		N		N
G	1087	G		G		G		G
X	1088	I		I		L		L
G	1089	G		G		G		G
V	1090	V		V		V		V
T	1091	T		T		T		T
X	1092	Q		Q		M		M
X	1093	N		N		D		D
V	1094	V		V		V		V
L	1095	L		L		L		L
X	1096	Y		Y		N		S
X	1097	E		E		K		Q
N	1098	N		N		N		N
Q	1099	Q		Q		Q		Q
K	1100	K		K		K		K
X	1101	L		Q		L		L
I	1102	I		I		I		I
A	1103	A		A		A		A
X	1104	N		N		X		N
X	1105	Q		Q		A		A
F	1106	F		F		F		F
N	1107	N		N		N		N
X	1108	S		K		X		N
A	1109	A		A		A		A
X	1110	I		I		L		L
X	1111	G		S		L		X
X	1112	K		Q		S		A
I	1113	I		I		I		I
Q	1114	Q		Q		Q		Q
X	1115	D		E		N		X
X	1116	S		S		G		G
X	1117	L		L		F		F
X	1118	S		T		X		D
X	1119	S		T		A		A
T	1120	T		T		T		T
X	1121	A		S		N		N
X	1122	S		T		S		S
A	1123	A		A		A		A
L	1124	L		L		L		L
X	1125	G		G		A		V
K	1126	K		K		K		K
X	1127	L		L		I		I
Q	1128	Q		Q		Q		Q
X	1129	D		D		S		A
V	1130	V		V		V		V
V	1131	V		V		V		V
N	1132	N		N		N		N
X	1133	Q		Q		X		A
N	1134	N		N		N		N
X	1135	A		A		A		X
X	1136	Q		Q		Q		E
A	1137	A		A		A		A
L	1138	L		L		L		L
N	1139	N		N		N		N
X	1140	T		T		S		N
L	1141	L		L		L		L
X	1142	V		V		L		L
X	1143	K		K		Q		Q
Q	1144	Q		Q		Q		Q
L	1145	L		L		L		L
X	1146	S		S		F		S
X	1147	S		S		N		N
X	1148	N		N		K		R
F	1149	F		F		F		F
G	1150	G		G		G		G
A	1151	A		A		A		A
I	1152	I		I		I		I
S	1153	S		S		S		S
X	1154	S		S		S		X
X	1155	V		V		S		S
L	1156	L		L		L		L
X	1157	N		N		Q		Q
X	1158	D		D		E		E
I	1159	I		I		I		I
L	1160	L		L		L		L
S	1161	S		S		S		S
R	1162	R		R		R		R
L	1163	L		L		L		L
D	1164	D		D		D		D
X	1165	K		K		X		A
X	1166	V		V		L		L
E	1167	E		E		E		E
A	1168	A		A		A		A
X	1169	E		E		Q		E
X	1170	V		V		V		A
Q	1171	Q		Q		Q		Q
I	1172	I		I		I		I
D	1173	D		D		D		D
R	1174	R		R		R		R
L	1175	L		L		L		L
I	1176	I		I		I		I
X	1177	T		T		N		N
G	1178	G		G		G		G
R	1179	R		R		R		R
L	1180	L		L		L		L
X	1181	Q		Q		T		T
X	1182	S		S		A		A
L	1183	L		L		L		L
X	1184	Q		Q		N		N
X	1185	T		T		A		A
Y	1186	Y		Y		Y		Y
V	1187	V		V		V		V
X	1188	T		T		S		S
Q	1189	Q		Q		Q		Q
Q	1190	Q		Q		Q		Q
L	1191	L		L		L		L
X	1192	I		I		S		S
X	1193	R		R		D		D
X	1194	A		A		I		S
X	1195	A		A		X		T
X	1196	E		E		L		L
X	1197	I		I		X		V
X	1198	R		X		K		K
X	1199	A		A		X		F
X	1200	S		S		G		S
A	1201	A		A		A		A
X	1202	N		N		X		A
X	1203	L		L		X		Q
A	1204	A		A		A		A
X	1205	A		A		X		M
X	1206	T		T		E		E
K	1207	K		K		K		K
X	1208	M		M		V		V
X	1209	S		S		N		N
E	1210	E		E		E		E
C	1211	C		C		C		C
V	1212	V		V		V		V
X	1213	L		L		K		K
X	1214	G		G		S		S
Q	1215	Q		Q		Q		Q
S	1216	S		S		S		S
X	1217	K		K		P		S
R	1218	R		R		R		R
X	1219	V		V		I		I
X	1220	D		D		N		N
F	1221	F		F		F		F
C	1222	C		C		C		C
G	1223	G		G		G		G
X	1224	K		K		N		N
G	1225	G		G		G		G
X	1226	Y		Y		N		N
H	1227	H		H		H		H
X	1228	L		L		I		I
X	1229	M		M		L		I
S	1230	S		S		S		S
X	1231	F		F		L		L
X	1232	P		P		V		V
Q	1233	Q		Q		Q		Q
X	1234	S		A		N		N
A	1235	A		A		A		A
P	1236	P		P		P		P
X	1237	H		H		Y		Y
G	1238	G		G		G		G
X	1239	V		V		L		L
X	1240	V		V		X		Y
F	1241	F		F		F		F
X	1242	L		L		X		I
H	1243	H		H		H		H
X	1244	V		V		F		F
X	1245	T		T		S		X
Y	1246	Y		Y		Y		Y
X	1247	V		V		K		V
P	1248	P		P		P		P
X	1249	A		S		X		T
X	1250	Q		Q		S		K
X	1251	E		E		F		Y
X	1252	K		R		K		V
X	1253	N		N		T		T
X	1254	F		F		V		A
X	1255	T		T		L		K
X	1256	T		T		V		V
X	1257	A		A		S		S
P	1258	P		P		P		P
X	1259	A		A		G		G
X	1260	I		I		L		L
C	1261	C		C		C		C
X	1262	H		H		X		I
X	1263	D		E		S		X
G	1264	G		G		G		G
X	1265	K		K		D		X
X	1266	A		A		X		R
X	1267	H		Y		G		G
X	1268	F		F		I		I
X	1269	-		-		A		A
P	1270	P		P		P		P
X	1271	R		R		K		K
X	1272	E		E		Q		S
G	1273	G		G		G		G
X	1274	V		V		Y		Y
F	1275	F		F		F		F
X	1276	V		V		I		V
X	1277	S		F		K		N
X	1278	N		N		X		V
X	1279	G		G		N		N
X	1280	T		T		X		N
X	1281	H		S		X		T
W	1282	W		W		W		W
X	1283	F		F		M		M
X	1284	V		I		F		Y
T	1285	T		T		T		T
X	1286	Q		Q		G		G
X	1287	R		R		S		S
X	1288	N		N		S		G
X	1289	F		F		Y		Y
X	1290	Y		F		Y		Y
X	1291	E		S		Y		Y
P	1292	P		P		P		P
X	1293	Q		Q		E		E
X	1294	I		I		P		P
I	1295	I		I		I		I
X	1296	T		T		S		X
X	1297	T		T		D		E
X	1298	-		-		?		-
X	1299	D		D		K		N
N	1300	N		N		N		N
X	1301	T		T		V		V
X	1302	F		F		V		V
X	1303	V		V		F		V
X	1304	S		S		M		M
X	1305	G		G		N		S
X	1306	N		N		X		T
C	1307	C		C		C		C
X	1308	D		D		S		A
V	1309	V		V		V		V
X	1310	V		V		N		N
X	1311	I		I		F		Y
X	1312	G		G		T		T
X	1313	I		I		K		K
X	1314	V		I		A		A
X	1315	N		N		P		P
X	1316	N		N		X		Y
X	1317	T		T		X		V
X	1318	V		V		Y		M
X	1319	Y		Y		X		L
X	1320	D		D		N		N
X	1321	P		P		X		T
X	1322	L		L		S		S
X	1323	Q		Q		X		X
P	1324	P		P		P		P
X	1325	E		E		X		N
L	1326	L		L		L		L
X	1327	D		D		S		P
X	1328	S		S		D		D
F	1329	F		F		F		F
X	1330	K		K		E		X
X	1331	E		E		X		E
E	1332	E		E		E		E
X	1333	L		L		X		L
X	1334	D		D		S		D
X	1335	K		K		X		Q
X	1336	Y		Y		W		W
X	1337	F		F		F		X
K	1338	K		K		K		K
N	1339	N		N		N		N
X	1340	H		H		X		Q
T	1341	T		T		T		T
S	1342	S		S		S		S
X	1343	-		-		X		V
X	1344	-		-		A		A
P	1345	P		P		P		P
X	1346	D		D		N		X
X	1347	V		V		L		L
X	1348	D		D		T		S
X	1349	L		X		X		L
X	1350	G		G		N		D
X	1351	D		D		X		Y
X	1352	I		I		H		-
X	1353	S		S		T		-
X	1354	G		G		-		-
I	1355	I		I		I		I
N	1356	N		N		N		N
X	1357	A		A		A		V
X	1358	S		S		T		T
X	1359	V		V		F		X
X	1360	V		V		L		L
X	1361	N		N		D		X
X	1362	I		I		L		L
X	1363	Q		Q		Y		Q
X	1364	K		X		Y		X
E	1365	E		E		E		E
X	1366	I		I		M		M
X	1367	D		D		N		N
X	1368	R		R		X		R
X	1369	L		L		I		L
X	1370	N		N		Q		Q
E	1371	E		E		E		E
X	1372	V		V		S		A
X	1373	A		A		I		I
K	1374	K		K		K		K
X	1375	N		N		S		V
L	1376	L		L		L		L
N	1377	N		N		N		N
X	1378	E		E		X		X
S	1379	S		S		S		S
X	1380	L		L		X		Y
I	1381	I		I		I		I
X	1382	D		D		N		N
L	1383	L		L		L		L
X	1384	Q		Q		K		K
X	1385	E		E		X		X
X	1386	L		L		I		I
G	1387	G		G		G		G
X	1388	K		K		T		T
Y	1389	Y		Y		Y		Y
E	1390	E		E		E		E
X	1391	Q		Q		M		Y
Y	1392	Y		Y		Y		Y
X	1393	I		I		V		V
K	1394	K		K		K		K
W	1395	W		W		W		W
P	1396	P		P		P		P
W	1397	W		W		W		W
Y	1398	Y		Y		Y		Y
X	1399	I		V		X		V
W	1400	W		W		W		W
L	1401	L		L		L		L
X	1402	G		G		L		L
X	1403	F		F		I		I
X	1404	I		I		X		X
X	1405	A		A		X		L
X	1406	G		G		X		A
X	1407	L		L		F		G
X	1408	I		I		I		V
X	1409	A		X		I		A
X	1410	I		I		F		M
X	1411	V		V		L		L
X	1412	M		M		X		V
X	1413	V		V		X		L
X	1414	T		T		L		L
X	1415	I		I		F		F
X	1416	M		L		F		F
X	1417	L		L		I		I
C	1418	C		C		C		C
C	1419	C		C		C		C
X	1420	M		M		C		C
T	1421	T		T		T		T
X	1422	S		S		G		G
C	1423	C		C		C		C
X	1424	-		-		G		G
X	1425	C		C		S		T
X	1426	S		S		A		S
C	1427	C		C		C		C
X	1428	L		L		F		F
X	1429	K		K		S		K
X	1430	G		G		-		-
X	1431	C		A		-		-
X	1432	C		C		-		-
X	1433	S		S		K		K
C	1434	C		C		C		C
X	1435	G		G		H		G
X	1436	S		S		N		G
C	1437	C		C		C		C
C	1438	C		C		C		C
X	1439	K		K		D		D
X	1440	F		F		E		D
X	1441	D		D		Y		Y
X	1442	E		E		G		T
X	1443	D		D		G		G
X	1444	D		D		H		Y
X	1445	S		S		X		Q
X	1446	E		E		D		E
X	1447	P		P		F		X
V	1448	V		V		V		V
X	1449	L		X		I		I
K	1450	K		K		K		K
X	1451	G		G		X		T
X	1452	V		V		S		S
X	1453	K		K		-		-
X	1454	L		L		-		-
H	1455	H		H		H		H
X	1456	Y		Y		D		D
X	1457	T		T		D		D
