# Supplementary material for: Identification of Evolutionary Trajectories Shared across Human Betacoronaviruses
Source: Genome Biol Evol. 2023 May 23;15(6):evad076. doi: 10.1093/gbe/evad076 (PMC10282123; doi:10.1093/gbe/evad076)
Supplement: evad076_Supplementary_Data [file evad076_supplementary_data.zip › Supplementary_Data_5_Taxa_ID_Resampled.xlsx]

## Sheet: new global alignment and tree 
NAME	Virus	ID	Country	Accession	Host	Date
Embecovirus|NA|Bangladesh|KU558922.1|Bovid|2014	Embecovirus	NA	Bangladesh	KU558922.1	Bovid	2014
Embecovirus|NA|Bangladesh|KU558923.1|Bovid|2014	Embecovirus	NA	Bangladesh	KU558923.1	Bovid	2014
Embecovirus|NA|China|KU886219.1|Bovid|2015	Embecovirus	NA	China	KU886219.1	Bovid	2015
Embecovirus|NA|China|KX432213.1|Dog|2014	Embecovirus	NA	China	KX432213.1	Dog	2014
Embecovirus|NA|China|KY994645.1|Pig|2008	Embecovirus	NA	China	KY994645.1	Pig	2008
Embecovirus|NA|China|MF083115.1|Pig|2014	Embecovirus	NA	China	MF083115.1	Pig	2014
Embecovirus|NA|China|MG197709.1|NA|2015	Embecovirus	NA	China	MG197709.1	NA	2015
Embecovirus|NA|China|MG197710.1|NA|2015	Embecovirus	NA	China	MG197710.1	NA	2015
Embecovirus|NA|China|MG197711.1|NA|2015	Embecovirus	NA	China	MG197711.1	NA	2015
Embecovirus|NA|China|MG197712.1|NA|2015	Embecovirus	NA	China	MG197712.1	NA	2015
Embecovirus|NA|China|MG197713.1|NA|2015	Embecovirus	NA	China	MG197713.1	NA	2015
Embecovirus|NA|China|MG197714.1|NA|2015	Embecovirus	NA	China	MG197714.1	NA	2015
Embecovirus|NA|China|MG197715.1|NA|2015	Embecovirus	NA	China	MG197715.1	NA	2015
Embecovirus|NA|China|MG197716.1|NA|2015	Embecovirus	NA	China	MG197716.1	NA	2015
Embecovirus|NA|China|MG197717.1|NA|2015	Embecovirus	NA	China	MG197717.1	NA	2015
Embecovirus|NA|China|MG197718.1|NA|2015	Embecovirus	NA	China	MG197718.1	NA	2015
Embecovirus|NA|China|MG197719.1|NA|2015	Embecovirus	NA	China	MG197719.1	NA	2015
Embecovirus|NA|China|MG197720.1|NA|2015	Embecovirus	NA	China	MG197720.1	NA	2015
Embecovirus|NA|China|MG197721.1|NA|2015	Embecovirus	NA	China	MG197721.1	NA	2015
Embecovirus|NA|China|MG197722.1|NA|2015	Embecovirus	NA	China	MG197722.1	NA	2015
Embecovirus|NA|China|MG197723.1|NA|2016	Embecovirus	NA	China	MG197723.1	NA	2016
Embecovirus|NA|China|MH810163.1|Bovid|2017	Embecovirus	NA	China	MH810163.1	Bovid	2017
Embecovirus|NA|China|MN982198.1|Bovid|2018	Embecovirus	NA	China	MN982198.1	Bovid	2018
Embecovirus|NA|China|MN982199.1|Bovid|2018	Embecovirus	NA	China	MN982199.1	Bovid	2018
Embecovirus|NA|China|MW711287.1|NA|2020	Embecovirus	NA	China	MW711287.1	NA	2020
Embecovirus|NA|China|ON093194.1|Bovid|2021	Embecovirus	NA	China	ON093194.1	Bovid	2021
Embecovirus|NA|Coted_Ivoire|MG977444.1|Primate|2017	Embecovirus	NA	Coted_Ivoire	MG977444.1	Primate	2017
Embecovirus|NA|Coted_Ivoire|MG977445.1|Primate|2016	Embecovirus	NA	Coted_Ivoire	MG977445.1	Primate	2016
Embecovirus|NA|Coted_Ivoire|MG977447.1|Primate|2016	Embecovirus	NA	Coted_Ivoire	MG977447.1	Primate	2016
Embecovirus|NA|Coted_Ivoire|MG977449.1|Primate|2016	Embecovirus	NA	Coted_Ivoire	MG977449.1	Primate	2016
Embecovirus|NA|Ethiopia|MN514962.1|Camel|2015	Embecovirus	NA	Ethiopia	MN514962.1	Camel	2015
Embecovirus|NA|France|KX982264.1|Bovid|2014	Embecovirus	NA	France	KX982264.1	Bovid	2014
Embecovirus|NA|France|MG757138.1|Bovid|2014	Embecovirus	NA	France	MG757138.1	Bovid	2014
Embecovirus|NA|France|MG757139.1|Bovid|2014	Embecovirus	NA	France	MG757139.1	Bovid	2014
Embecovirus|NA|France|MG757140.1|Bovid|2014	Embecovirus	NA	France	MG757140.1	Bovid	2014
Embecovirus|NA|France|MG757141.1|Bovid|2014	Embecovirus	NA	France	MG757141.1	Bovid	2014
Embecovirus|NA|France|MG757142.1|Bovid|2014	Embecovirus	NA	France	MG757142.1	Bovid	2014
Embecovirus|NA|Ireland|ON792941.1|Bovid|2019	Embecovirus	NA	Ireland	ON792941.1	Bovid	2019
Embecovirus|NA|Ireland|ON792942.1|Bovid|2019	Embecovirus	NA	Ireland	ON792942.1	Bovid	2019
Embecovirus|NA|Ireland|ON792943.1|Bovid|2019	Embecovirus	NA	Ireland	ON792943.1	Bovid	2019
Embecovirus|NA|Ireland|ON792944.1|Bovid|2019	Embecovirus	NA	Ireland	ON792944.1	Bovid	2019
Embecovirus|NA|Ireland|ON792945.1|Bovid|2019	Embecovirus	NA	Ireland	ON792945.1	Bovid	2019
Embecovirus|NA|Ireland|ON792946.1|Bovid|2019	Embecovirus	NA	Ireland	ON792946.1	Bovid	2019
Embecovirus|NA|Ireland|ON792947.1|Bovid|2019	Embecovirus	NA	Ireland	ON792947.1	Bovid	2019
Embecovirus|NA|Ireland|ON792948.1|Bovid|2019	Embecovirus	NA	Ireland	ON792948.1	Bovid	2019
Embecovirus|NA|Ireland|ON792949.1|Bovid|2019	Embecovirus	NA	Ireland	ON792949.1	Bovid	2019
Embecovirus|NA|Ireland|ON792950.1|Bovid|2019	Embecovirus	NA	Ireland	ON792950.1	Bovid	2019
Embecovirus|NA|Ireland|ON792951.1|Bovid|2019	Embecovirus	NA	Ireland	ON792951.1	Bovid	2019
Embecovirus|NA|Ireland|ON792952.1|Bovid|2019	Embecovirus	NA	Ireland	ON792952.1	Bovid	2019
Embecovirus|NA|Ireland|ON792953.1|Bovid|2019	Embecovirus	NA	Ireland	ON792953.1	Bovid	2019
Embecovirus|NA|Ireland|ON792954.1|Bovid|2019	Embecovirus	NA	Ireland	ON792954.1	Bovid	2019
Embecovirus|NA|Ireland|ON792955.1|Bovid|2019	Embecovirus	NA	Ireland	ON792955.1	Bovid	2019
Embecovirus|NA|Ireland|ON792956.1|Bovid|2019	Embecovirus	NA	Ireland	ON792956.1	Bovid	2019
Embecovirus|NA|Ireland|ON792957.1|Bovid|2019	Embecovirus	NA	Ireland	ON792957.1	Bovid	2019
Embecovirus|NA|Ireland|ON792958.1|Bovid|2019	Embecovirus	NA	Ireland	ON792958.1	Bovid	2019
Embecovirus|NA|Ireland|ON792959.1|Bovid|2019	Embecovirus	NA	Ireland	ON792959.1	Bovid	2019
Embecovirus|NA|Ireland|ON792960.1|Bovid|2019	Embecovirus	NA	Ireland	ON792960.1	Bovid	2019
Embecovirus|NA|Ireland|ON792961.1|Bovid|2019	Embecovirus	NA	Ireland	ON792961.1	Bovid	2019
Embecovirus|NA|Ireland|ON792962.1|Bovid|2019	Embecovirus	NA	Ireland	ON792962.1	Bovid	2019
Embecovirus|NA|Ireland|ON792963.1|Bovid|2020	Embecovirus	NA	Ireland	ON792963.1	Bovid	2020
Embecovirus|NA|Ireland|ON792964.1|Bovid|2020	Embecovirus	NA	Ireland	ON792964.1	Bovid	2020
Embecovirus|NA|Japan|LC494126.1|NA|2016	Embecovirus	NA	Japan	LC494126.1	NA	2016
Embecovirus|NA|Japan|LC494127.1|NA|2012	Embecovirus	NA	Japan	LC494127.1	NA	2012
Embecovirus|NA|Japan|LC494128.1|NA|2012	Embecovirus	NA	Japan	LC494128.1	NA	2012
Embecovirus|NA|Japan|LC494129.1|NA|2010	Embecovirus	NA	Japan	LC494129.1	NA	2010
Embecovirus|NA|Japan|LC494130.1|NA|2010	Embecovirus	NA	Japan	LC494130.1	NA	2010
Embecovirus|NA|Japan|LC494131.1|NA|2011	Embecovirus	NA	Japan	LC494131.1	NA	2011
Embecovirus|NA|Japan|LC494132.1|NA|2011	Embecovirus	NA	Japan	LC494132.1	NA	2011
Embecovirus|NA|Japan|LC494133.1|NA|2011	Embecovirus	NA	Japan	LC494133.1	NA	2011
Embecovirus|NA|Japan|LC494134.1|NA|2012	Embecovirus	NA	Japan	LC494134.1	NA	2012
Embecovirus|NA|Japan|LC494135.1|NA|2012	Embecovirus	NA	Japan	LC494135.1	NA	2012
Embecovirus|NA|Japan|LC494136.1|NA|2012	Embecovirus	NA	Japan	LC494136.1	NA	2012
Embecovirus|NA|Japan|LC494137.1|NA|2013	Embecovirus	NA	Japan	LC494137.1	NA	2013
Embecovirus|NA|Japan|LC494138.1|NA|2015	Embecovirus	NA	Japan	LC494138.1	NA	2015
Embecovirus|NA|Japan|LC494139.1|NA|2015	Embecovirus	NA	Japan	LC494139.1	NA	2015
Embecovirus|NA|Japan|LC494140.1|NA|2015	Embecovirus	NA	Japan	LC494140.1	NA	2015
Embecovirus|NA|Japan|LC494141.1|NA|2016	Embecovirus	NA	Japan	LC494141.1	NA	2016
Embecovirus|NA|Japan|LC494142.1|NA|2016	Embecovirus	NA	Japan	LC494142.1	NA	2016
Embecovirus|NA|Japan|LC494143.1|NA|2016	Embecovirus	NA	Japan	LC494143.1	NA	2016
Embecovirus|NA|Japan|LC494144.1|NA|2016	Embecovirus	NA	Japan	LC494144.1	NA	2016
Embecovirus|NA|Japan|LC494145.1|NA|2016	Embecovirus	NA	Japan	LC494145.1	NA	2016
Embecovirus|NA|Japan|LC494146.1|NA|2016	Embecovirus	NA	Japan	LC494146.1	NA	2016
Embecovirus|NA|Japan|LC494147.1|NA|2016	Embecovirus	NA	Japan	LC494147.1	NA	2016
Embecovirus|NA|Japan|LC494148.1|NA|2016	Embecovirus	NA	Japan	LC494148.1	NA	2016
Embecovirus|NA|Japan|LC494149.1|NA|2016	Embecovirus	NA	Japan	LC494149.1	NA	2016
Embecovirus|NA|Japan|LC494150.1|NA|2017	Embecovirus	NA	Japan	LC494150.1	NA	2017
Embecovirus|NA|Japan|LC494151.1|NA|2017	Embecovirus	NA	Japan	LC494151.1	NA	2017
Embecovirus|NA|Japan|LC494152.1|NA|2017	Embecovirus	NA	Japan	LC494152.1	NA	2017
Embecovirus|NA|Japan|LC494153.1|NA|2017	Embecovirus	NA	Japan	LC494153.1	NA	2017
Embecovirus|NA|Japan|LC494154.1|NA|2014	Embecovirus	NA	Japan	LC494154.1	NA	2014
Embecovirus|NA|Japan|LC494155.1|NA|2014	Embecovirus	NA	Japan	LC494155.1	NA	2014
Embecovirus|NA|Japan|LC494156.1|NA|2014	Embecovirus	NA	Japan	LC494156.1	NA	2014
Embecovirus|NA|Japan|LC494157.1|NA|2015	Embecovirus	NA	Japan	LC494157.1	NA	2015
Embecovirus|NA|Japan|LC494158.1|NA|2016	Embecovirus	NA	Japan	LC494158.1	NA	2016
Embecovirus|NA|Japan|LC494159.1|NA|2017	Embecovirus	NA	Japan	LC494159.1	NA	2017
Embecovirus|NA|Japan|LC494160.1|NA|2007	Embecovirus	NA	Japan	LC494160.1	NA	2007
Embecovirus|NA|Japan|LC494161.1|NA|2007	Embecovirus	NA	Japan	LC494161.1	NA	2007
Embecovirus|NA|Japan|LC494162.1|NA|2006	Embecovirus	NA	Japan	LC494162.1	NA	2006
Embecovirus|NA|Japan|LC494163.1|NA|2006	Embecovirus	NA	Japan	LC494163.1	NA	2006
Embecovirus|NA|Japan|LC494164.1|NA|2006	Embecovirus	NA	Japan	LC494164.1	NA	2006
Embecovirus|NA|Japan|LC494165.1|NA|2008	Embecovirus	NA	Japan	LC494165.1	NA	2008
Embecovirus|NA|Japan|LC494166.1|NA|2008	Embecovirus	NA	Japan	LC494166.1	NA	2008
Embecovirus|NA|Japan|LC494167.1|NA|2008	Embecovirus	NA	Japan	LC494167.1	NA	2008
Embecovirus|NA|Japan|LC494168.1|NA|2009	Embecovirus	NA	Japan	LC494168.1	NA	2009
Embecovirus|NA|Japan|LC494169.1|NA|2009	Embecovirus	NA	Japan	LC494169.1	NA	2009
Embecovirus|NA|Japan|LC494170.1|NA|2010	Embecovirus	NA	Japan	LC494170.1	NA	2010
Embecovirus|NA|Japan|LC494171.1|NA|2010	Embecovirus	NA	Japan	LC494171.1	NA	2010
Embecovirus|NA|Japan|LC494172.1|NA|2007	Embecovirus	NA	Japan	LC494172.1	NA	2007
Embecovirus|NA|Japan|LC494173.1|NA|2008	Embecovirus	NA	Japan	LC494173.1	NA	2008
Embecovirus|NA|Japan|LC494174.1|NA|2008	Embecovirus	NA	Japan	LC494174.1	NA	2008
Embecovirus|NA|Japan|LC494175.1|NA|2016	Embecovirus	NA	Japan	LC494175.1	NA	2016
Embecovirus|NA|Japan|LC494176.1|NA|2016	Embecovirus	NA	Japan	LC494176.1	NA	2016
Embecovirus|NA|Japan|LC494177.1|NA|2008	Embecovirus	NA	Japan	LC494177.1	NA	2008
Embecovirus|NA|Japan|LC494178.1|NA|2016	Embecovirus	NA	Japan	LC494178.1	NA	2016
Embecovirus|NA|Japan|LC494179.1|NA|2016	Embecovirus	NA	Japan	LC494179.1	NA	2016
Embecovirus|NA|Japan|LC494180.1|NA|2016	Embecovirus	NA	Japan	LC494180.1	NA	2016
Embecovirus|NA|Japan|LC494181.1|NA|2016	Embecovirus	NA	Japan	LC494181.1	NA	2016
Embecovirus|NA|Japan|LC494182.1|NA|2016	Embecovirus	NA	Japan	LC494182.1	NA	2016
Embecovirus|NA|Japan|LC494183.1|NA|2017	Embecovirus	NA	Japan	LC494183.1	NA	2017
Embecovirus|NA|Japan|LC494184.1|NA|2017	Embecovirus	NA	Japan	LC494184.1	NA	2017
Embecovirus|NA|Japan|LC494185.1|NA|2017	Embecovirus	NA	Japan	LC494185.1	NA	2017
Embecovirus|NA|Japan|LC494186.1|NA|2017	Embecovirus	NA	Japan	LC494186.1	NA	2017
Embecovirus|NA|Japan|LC494187.1|NA|2017	Embecovirus	NA	Japan	LC494187.1	NA	2017
Embecovirus|NA|Japan|LC494188.1|NA|2017	Embecovirus	NA	Japan	LC494188.1	NA	2017
Embecovirus|NA|Japan|LC494189.1|NA|2017	Embecovirus	NA	Japan	LC494189.1	NA	2017
Embecovirus|NA|Japan|LC494190.1|NA|2017	Embecovirus	NA	Japan	LC494190.1	NA	2017
Embecovirus|NA|Japan|LC494191.1|NA|2017	Embecovirus	NA	Japan	LC494191.1	NA	2017
Embecovirus|NA|Japan|LC494192.1|NA|2017	Embecovirus	NA	Japan	LC494192.1	NA	2017
Embecovirus|NA|Japan|LC642814.1|Bovid|2020	Embecovirus	NA	Japan	LC642814.1	Bovid	2020
Embecovirus|NA|Morocco|MN514963.1|Camel|2016	Embecovirus	NA	Morocco	MN514963.1	Camel	2016
Embecovirus|NA|Nigeria|MN514964.1|Camel|2015	Embecovirus	NA	Nigeria	MN514964.1	Camel	2015
Embecovirus|NA|Nigeria|MN514965.1|Camel|2015	Embecovirus	NA	Nigeria	MN514965.1	Camel	2015
Embecovirus|NA|Nigeria|MN514967.1|Camel|2016	Embecovirus	NA	Nigeria	MN514967.1	Camel	2016
Embecovirus|NA|SaudiArabia|KT368891.1|Camel|2015	Embecovirus	NA	SaudiArabia	KT368891.1	Camel	2015
Embecovirus|NA|SouthKorea|JX860640.1|Rabbit|2008	Embecovirus	NA	SouthKorea	JX860640.1	Rabbit	2008
Embecovirus|NA|SouthKorea|MG518518.1|Deer|2017	Embecovirus	NA	SouthKorea	MG518518.1	Deer	2017
Embecovirus|NA|UnitedArabEmirates|KF906249.1|Camel|2013	Embecovirus	NA	UnitedArabEmirates	KF906249.1	Camel	2013
Embecovirus|NA|UnitedArabEmirates|KF906250.1|Camel|2013	Embecovirus	NA	UnitedArabEmirates	KF906250.1	Camel	2013
Embecovirus|NA|UnitedArabEmirates|KF906251.1|Camel|2013	Embecovirus	NA	UnitedArabEmirates	KF906251.1	Camel	2013
Embecovirus|NA|USA|DQ811784.2|Bovid|1983	Embecovirus	NA	USA	DQ811784.2	Bovid	1983
Embecovirus|NA|USA|FJ425184.1|Deer|1994	Embecovirus	NA	USA	FJ425184.1	Deer	1994
Embecovirus|NA|USA|FJ425185.1|Deer|1994	Embecovirus	NA	USA	FJ425185.1	Deer	1994
Embecovirus|NA|USA|FJ425186.1|Deer|1994	Embecovirus	NA	USA	FJ425186.1	Deer	1994
Embecovirus|NA|USA|FJ425187.1|Deer|1994	Embecovirus	NA	USA	FJ425187.1	Deer	1994
Embecovirus|NA|USA|FJ425188.1|Deer|1994	Embecovirus	NA	USA	FJ425188.1	Deer	1994
Embecovirus|NA|USA|FJ425189.1|Deer|1994	Embecovirus	NA	USA	FJ425189.1	Deer	1994
Embecovirus|NA|USA|FJ425190.1|Deer|1994	Embecovirus	NA	USA	FJ425190.1	Deer	1994
Embecovirus|NA|USA|FJ938063.1|Bovid|1996	Embecovirus	NA	USA	FJ938063.1	Bovid	1996
HKU1|BCH18024|China|NA|Human|ON128609.1|2018	HKU1	BCH18024	China	ON128609.1	Human	2018
HKU1|BJ01-p3|China|NA|Human|KT779555.1|2009	HKU1	BJ01-p3	China	KT779555.1	Human	2009
HKU1|BJ01-p9|China|NA|Human|KT779556.1|2009	HKU1	BJ01-p9	China	KT779556.1	Human	2009
HKU1|Caen1|France|NA|Human|HM034837.1|2005	HKU1	Caen1	France	HM034837.1	Human	2005
HKU1|Fukushima_H519_2019|Japan|NA|Human|LC687393.1|2019	HKU1	Fukushima_H519_2019	Japan	LC687393.1	Human	2019
HKU1|Fukushima_H815_2020|Japan|NA|Human|LC654447.1|2020	HKU1	Fukushima_H815_2020	Japan	LC654447.1	Human	2020
HKU1|Fukushima_H821_2020|Japan|NA|Human|LC654448.1|2020	HKU1	Fukushima_H821_2020	Japan	LC654448.1	Human	2020
HKU1|Fukushima_O943_2020|Japan|NA|Human|LC654449.1|2020	HKU1	Fukushima_O943_2020	Japan	LC654449.1	Human	2020
HKU1|GY18102|China|NA|Human|ON128610.1|2018	HKU1	GY18102	China	ON128610.1	Human	2018
HKU1|GZFE18139|China|NA|Human|ON128613.1|2018	HKU1	GZFE18139	China	ON128613.1	Human	2018
HKU1|GZFE18147|China|NA|Human|ON128614.1|2018	HKU1	GZFE18147	China	ON128614.1	Human	2018
HKU1|GZFE18183|China|NA|Human|ON128615.1|2018	HKU1	GZFE18183	China	ON128615.1	Human	2018
HKU1|GZFE18186|China|NA|Human|ON128616.1|2018	HKU1	GZFE18186	China	ON128616.1	Human	2018
HKU1|HCoV-HKU1_17-26617_WA_AU_2019|Australia|NA|Human|OL770285.1|2019	HKU1	HCoV-HKU1_17-26617_WA_AU_2019	Australia	OL770285.1	Human	2019
HKU1|HCoV-HKU1_17-26618_WA_AU_2019|Australia|NA|Human|OL770286.1|2019	HKU1	HCoV-HKU1_17-26618_WA_AU_2019	Australia	OL770286.1	Human	2019
HKU1|NA|China|NA|Human|DQ415896.1|NA	HKU1	NA	China	DQ415896.1	Human	NA
HKU1|NA|China|NA|Human|DQ415897.1|NA	HKU1	NA	China	DQ415897.1	Human	NA
HKU1|NA|China|NA|Human|DQ415898.1|NA	HKU1	NA	China	DQ415898.1	Human	NA
HKU1|NA|China|NA|Human|DQ415899.1|NA	HKU1	NA	China	DQ415899.1	Human	NA
HKU1|NA|China|NA|Human|DQ415900.1|NA	HKU1	NA	China	DQ415900.1	Human	NA
HKU1|NA|China|NA|Human|DQ415901.1|NA	HKU1	NA	China	DQ415901.1	Human	NA
HKU1|NA|China|NA|Human|DQ415902.1|NA	HKU1	NA	China	DQ415902.1	Human	NA
HKU1|NA|China|NA|Human|DQ415903.1|NA	HKU1	NA	China	DQ415903.1	Human	NA
HKU1|NA|China|NA|Human|DQ415904.1|NA	HKU1	NA	China	DQ415904.1	Human	NA
HKU1|NA|China|NA|Human|DQ415905.1|NA	HKU1	NA	China	DQ415905.1	Human	NA
HKU1|NA|China|NA|Human|DQ415906.1|NA	HKU1	NA	China	DQ415906.1	Human	NA
HKU1|NA|China|NA|Human|DQ415907.1|NA	HKU1	NA	China	DQ415907.1	Human	NA
HKU1|NA|China|NA|Human|DQ415908.1|NA	HKU1	NA	China	DQ415908.1	Human	NA
HKU1|NA|China|NA|Human|DQ415909.1|NA	HKU1	NA	China	DQ415909.1	Human	NA
HKU1|NA|China|NA|Human|DQ415910.1|NA	HKU1	NA	China	DQ415910.1	Human	NA
HKU1|NA|China|NA|Human|DQ415911.1|NA	HKU1	NA	China	DQ415911.1	Human	NA
HKU1|NA|China|NA|Human|DQ415912.1|NA	HKU1	NA	China	DQ415912.1	Human	NA
HKU1|NA|China|NA|Human|DQ415913.1|NA	HKU1	NA	China	DQ415913.1	Human	NA
HKU1|NA|China|NA|Human|DQ415914.1|NA	HKU1	NA	China	DQ415914.1	Human	NA
HKU1|NA|NA|NA|Human|AY597011.2|NA	HKU1	NA	NA	AY597011.2	Human	NA
HKU1|NA|NA|NA|Human|AY884001.1|NA	HKU1	NA	NA	AY884001.1	Human	NA
HKU1|NA|NA|NA|Human|DQ339101.1|NA	HKU1	NA	NA	DQ339101.1	Human	NA
HKU1|NA|NA|NA|Human|NC_006577.2|NA	HKU1	NA	NA	NC_006577.2	Human	NA
HKU1|NA|USA|NA|Human|KF430199.1|2009	HKU1	NA	USA	KF430199.1	Human	2009
HKU1|NA|USA|NA|Human|KF430200.1|2010	HKU1	NA	USA	KF430200.1	Human	2010
HKU1|NA|USA|NA|Human|KF430201.1|2010	HKU1	NA	USA	KF430201.1	Human	2010
HKU1|NA|USA|NA|Human|KF686340.1|2009	HKU1	NA	USA	KF686340.1	Human	2009
HKU1|NA|USA|NA|Human|KF686341.1|2010	HKU1	NA	USA	KF686341.1	Human	2010
HKU1|NA|USA|NA|Human|KF686342.1|2009	HKU1	NA	USA	KF686342.1	Human	2009
HKU1|NA|USA|NA|Human|KF686343.1|2010	HKU1	NA	USA	KF686343.1	Human	2010
HKU1|NA|USA|NA|Human|KF686344.1|2009	HKU1	NA	USA	KF686344.1	Human	2009
HKU1|NA|USA|NA|Human|KF686346.1|2010	HKU1	NA	USA	KF686346.1	Human	2010
HKU1|NA|USA|NA|Human|KY674921.1|2016	HKU1	NA	USA	KY674921.1	Human	2016
HKU1|NA|USA|NA|Human|KY674941.1|2016	HKU1	NA	USA	KY674941.1	Human	2016
HKU1|NA|USA|NA|Human|KY674942.1|2016	HKU1	NA	USA	KY674942.1	Human	2016
HKU1|NA|USA|NA|Human|KY674943.1|2016	HKU1	NA	USA	KY674943.1	Human	2016
HKU1|NA|USA|NA|Human|KY983584.1|2015	HKU1	NA	USA	KY983584.1	Human	2015
HKU1|NA|USA|NA|Human|MK167038.1|2017	HKU1	NA	USA	MK167038.1	Human	2017
HKU1|NA|USA|NA|Human|ON729317.1|2017	HKU1	NA	USA	ON729317.1	Human	2017
HKU1|S0700TRZ|China|NA|Human|MW587043.1|2017	HKU1	S0700TRZ	China	MW587043.1	Human	2017
HKU1|SI17244|Thailand|NA|Human|MH940245.1|2017	HKU1	SI17244	Thailand	MH940245.1	Human	2017
HKU1|Tokyo_SGH-15_2014|Japan|NA|Human|LC315650.2|2014	HKU1	Tokyo_SGH-15_2014	Japan	LC315650.2	Human	2014
HKU1|Tokyo_SGH-18_2016|Japan|NA|Human|LC315651.2|2016	HKU1	Tokyo_SGH-18_2016	Japan	LC315651.2	Human	2016
HKU1|WZ17198|China|NA|Human|ON128611.1|2018	HKU1	WZ17198	China	ON128611.1	Human	2018
HKU1|WZ17244|China|NA|Human|ON128612.1|2018	HKU1	WZ17244	China	ON128612.1	Human	2018
MERS|NA|China|MG021451.1||2013	MERS	NA	China	MG021451.1	NA	2013
MERS|NA|China|MG021452.1||2014	MERS	NA	China	MG021452.1	NA	2014
MERS|NA|Egypt|KJ477102.1|Camel|2013	MERS	NA	Egypt	KJ477102.1	Camel	2013
MERS|NA|Egypt|KJ477103.2|Camel|2013	MERS	NA	Egypt	KJ477103.2	Camel	2013
MERS|NA|France|KF745068.1|Human|2013	MERS	NA	France	KF745068.1	Human	2013
MERS|NA|France|KJ361501.1|Human|2013	MERS	NA	France	KJ361501.1	Human	2013
MERS|NA|France|KJ361502.1|Human|2013	MERS	NA	France	KJ361502.1	Human	2013
MERS|NA|France|KJ361503.1|Human|2013	MERS	NA	France	KJ361503.1	Human	2013
MERS|NA|Italy|MG596802.1|Bat|2011	MERS	NA	Italy	MG596802.1	Bat	2011
MERS|NA|Italy|MG596803.1|Bat|2011	MERS	NA	Italy	MG596803.1	Bat	2011
MERS|NA|Jordan|KC776174.1|Human|2012	MERS	NA	Jordan	KC776174.1	Human	2012
MERS|NA|Jordan|KT861627.1|Human|2014	MERS	NA	Jordan	KT861627.1	Human	2014
MERS|NA|Jordan|KT861628.1|Human|2014	MERS	NA	Jordan	KT861628.1	Human	2014
MERS|NA|Jordan|MK039552.1|Human|2014	MERS	NA	Jordan	MK039552.1	Human	2014
MERS|NA|Jordan|MK039553.1|Human|2014	MERS	NA	Jordan	MK039553.1	Human	2014
MERS|NA|Jordan|MK052676.1|Human|2014	MERS	NA	Jordan	MK052676.1	Human	2014
MERS|NA|Nigeria|MG923472.1|Camel|2015	MERS	NA	Nigeria	MG923472.1	Camel	2015
MERS|NA|Oman|KT156560.1|Human|2013	MERS	NA	Oman	KT156560.1	Human	2013
MERS|NA|Oman|KT156561.1|Human|2013	MERS	NA	Oman	KT156561.1	Human	2013
MERS|NA|Oman|KY673148.1|Human|2015	MERS	NA	Oman	KY673148.1	Human	2015
MERS|NA|Oman|KY673149.1|Camel|2015	MERS	NA	Oman	KY673149.1	Camel	2015
MERS|NA|Qatar|KF961221.1|Human|2013	MERS	NA	Qatar	KF961221.1	Human	2013
MERS|NA|Qatar|KF961222.1|Human|2013	MERS	NA	Qatar	KF961222.1	Human	2013
MERS|NA|Qatar|KJ650098.1|Camel|2014	MERS	NA	Qatar	KJ650098.1	Camel	2014
MERS|NA|SaudiArabia|JX869059.2|Human|2012	MERS	NA	SaudiArabia	JX869059.2	Human	2012
MERS|NA|SaudiArabia|KF186564.1|Human|2013	MERS	NA	SaudiArabia	KF186564.1	Human	2013
MERS|NA|SaudiArabia|KF186565.1|Human|2013	MERS	NA	SaudiArabia	KF186565.1	Human	2013
MERS|NA|SaudiArabia|KF186566.1|Human|2013	MERS	NA	SaudiArabia	KF186566.1	Human	2013
MERS|NA|SaudiArabia|KF186567.1|Human|2013	MERS	NA	SaudiArabia	KF186567.1	Human	2013
MERS|NA|SaudiArabia|KF600612.1|Human|2012	MERS	NA	SaudiArabia	KF600612.1	Human	2012
MERS|NA|SaudiArabia|KF600613.1|Human|2013	MERS	NA	SaudiArabia	KF600613.1	Human	2013
MERS|NA|SaudiArabia|KF600620.1|Human|2012	MERS	NA	SaudiArabia	KF600620.1	Human	2012
MERS|NA|SaudiArabia|KF600627.1|Human|2013	MERS	NA	SaudiArabia	KF600627.1	Human	2013
MERS|NA|SaudiArabia|KF600628.1|Human|2013	MERS	NA	SaudiArabia	KF600628.1	Human	2013
MERS|NA|SaudiArabia|KF600630.1|Human|2013	MERS	NA	SaudiArabia	KF600630.1	Human	2013
MERS|NA|SaudiArabia|KF600632.1|Human|2013	MERS	NA	SaudiArabia	KF600632.1	Human	2013
MERS|NA|SaudiArabia|KF600634.1|Human|2013	MERS	NA	SaudiArabia	KF600634.1	Human	2013
MERS|NA|SaudiArabia|KF600644.1|Human|2013	MERS	NA	SaudiArabia	KF600644.1	Human	2013
MERS|NA|SaudiArabia|KF600645.1|Human|2013	MERS	NA	SaudiArabia	KF600645.1	Human	2013
MERS|NA|SaudiArabia|KF600647.1|Human|2013	MERS	NA	SaudiArabia	KF600647.1	Human	2013
MERS|NA|SaudiArabia|KF600651.1|Human|2013	MERS	NA	SaudiArabia	KF600651.1	Human	2013
MERS|NA|SaudiArabia|KF600652.1|Human|2012	MERS	NA	SaudiArabia	KF600652.1	Human	2012
MERS|NA|SaudiArabia|KF917527.1|Camel|2013	MERS	NA	SaudiArabia	KF917527.1	Camel	2013
MERS|NA|SaudiArabia|KF958702.1|Human|2013	MERS	NA	SaudiArabia	KF958702.1	Human	2013
MERS|NA|SaudiArabia|KJ156866.1|Human|2013	MERS	NA	SaudiArabia	KJ156866.1	Human	2013
MERS|NA|SaudiArabia|KJ156869.1|Human|2013	MERS	NA	SaudiArabia	KJ156869.1	Human	2013
MERS|NA|SaudiArabia|KJ156874.1|Human|2013	MERS	NA	SaudiArabia	KJ156874.1	Human	2013
MERS|NA|SaudiArabia|KJ156881.1|Human|2013	MERS	NA	SaudiArabia	KJ156881.1	Human	2013
MERS|NA|SaudiArabia|KJ156910.1|Human|2013	MERS	NA	SaudiArabia	KJ156910.1	Human	2013
MERS|NA|SaudiArabia|KJ156934.1|Human|2013	MERS	NA	SaudiArabia	KJ156934.1	Human	2013
MERS|NA|SaudiArabia|KJ156944.1|Human|2013	MERS	NA	SaudiArabia	KJ156944.1	Human	2013
MERS|NA|SaudiArabia|KJ156949.1|Human|2013	MERS	NA	SaudiArabia	KJ156949.1	Human	2013
MERS|NA|SaudiArabia|KJ156952.1|Human|2013	MERS	NA	SaudiArabia	KJ156952.1	Human	2013
MERS|NA|SaudiArabia|KJ650295.1|Camel|2013	MERS	NA	SaudiArabia	KJ650295.1	Camel	2013
MERS|NA|SaudiArabia|KJ650296.1|Camel|2013	MERS	NA	SaudiArabia	KJ650296.1	Camel	2013
MERS|NA|SaudiArabia|KJ650297.1|Camel|2013	MERS	NA	SaudiArabia	KJ650297.1	Camel	2013
MERS|NA|SaudiArabia|KJ713295.1|Camel|2013	MERS	NA	SaudiArabia	KJ713295.1	Camel	2013
MERS|NA|SaudiArabia|KJ713296.1|Camel|2013	MERS	NA	SaudiArabia	KJ713296.1	Camel	2013
MERS|NA|SaudiArabia|KJ713297.1|Camel|2013	MERS	NA	SaudiArabia	KJ713297.1	Camel	2013
MERS|NA|SaudiArabia|KJ713298.1|Camel|2013	MERS	NA	SaudiArabia	KJ713298.1	Camel	2013
MERS|NA|SaudiArabia|KJ713299.1|Camel|2013	MERS	NA	SaudiArabia	KJ713299.1	Camel	2013
MERS|NA|SaudiArabia|KM027255.1|Human|2014	MERS	NA	SaudiArabia	KM027255.1	Human	2014
MERS|NA|SaudiArabia|KM027256.1|Human|2014	MERS	NA	SaudiArabia	KM027256.1	Human	2014
MERS|NA|SaudiArabia|KM027257.1|Human|2014	MERS	NA	SaudiArabia	KM027257.1	Human	2014
MERS|NA|SaudiArabia|KM027258.1|Human|2014	MERS	NA	SaudiArabia	KM027258.1	Human	2014
MERS|NA|SaudiArabia|KM027259.1|Human|2014	MERS	NA	SaudiArabia	KM027259.1	Human	2014
MERS|NA|SaudiArabia|KM027260.1|Human|2014	MERS	NA	SaudiArabia	KM027260.1	Human	2014
MERS|NA|SaudiArabia|KM027261.1|Human|2014	MERS	NA	SaudiArabia	KM027261.1	Human	2014
MERS|NA|SaudiArabia|KM027262.1|Human|2014	MERS	NA	SaudiArabia	KM027262.1	Human	2014
MERS|NA|SaudiArabia|KR011263.1|Human|2015	MERS	NA	SaudiArabia	KR011263.1	Human	2015
MERS|NA|SaudiArabia|KR011264.1|Human|2015	MERS	NA	SaudiArabia	KR011264.1	Human	2015
MERS|NA|SaudiArabia|KR011265.1|Human|2015	MERS	NA	SaudiArabia	KR011265.1	Human	2015
MERS|NA|SaudiArabia|KR011266.1|Human|2015	MERS	NA	SaudiArabia	KR011266.1	Human	2015
MERS|NA|SaudiArabia|KT026453.1|Human|2015	MERS	NA	SaudiArabia	KT026453.1	Human	2015
MERS|NA|SaudiArabia|KT026455.1|Human|2015	MERS	NA	SaudiArabia	KT026455.1	Human	2015
MERS|NA|SaudiArabia|KT121572.1|Human|2014	MERS	NA	SaudiArabia	KT121572.1	Human	2014
MERS|NA|SaudiArabia|KT121573.1|Human|2014	MERS	NA	SaudiArabia	KT121573.1	Human	2014
MERS|NA|SaudiArabia|KT121574.1|Human|2014	MERS	NA	SaudiArabia	KT121574.1	Human	2014
MERS|NA|SaudiArabia|KT121575.1|Human|2014	MERS	NA	SaudiArabia	KT121575.1	Human	2014
MERS|NA|SaudiArabia|KT121576.1|Human|2014	MERS	NA	SaudiArabia	KT121576.1	Human	2014
MERS|NA|SaudiArabia|KT121577.1|Human|2014	MERS	NA	SaudiArabia	KT121577.1	Human	2014
MERS|NA|SaudiArabia|KT121578.1|Human|2014	MERS	NA	SaudiArabia	KT121578.1	Human	2014
MERS|NA|SaudiArabia|KT121579.1|Human|2014	MERS	NA	SaudiArabia	KT121579.1	Human	2014
MERS|NA|SaudiArabia|KT121580.1|Human|2014	MERS	NA	SaudiArabia	KT121580.1	Human	2014
MERS|NA|SaudiArabia|KT121581.1|Human|2014	MERS	NA	SaudiArabia	KT121581.1	Human	2014
MERS|NA|SaudiArabia|KT368824.1|Camel|2014	MERS	NA	SaudiArabia	KT368824.1	Camel	2014
MERS|NA|SaudiArabia|KT368825.1|Camel|2014	MERS	NA	SaudiArabia	KT368825.1	Camel	2014
MERS|NA|SaudiArabia|KT368826.1|Camel|2014	MERS	NA	SaudiArabia	KT368826.1	Camel	2014
MERS|NA|SaudiArabia|KT368827.1|Camel|2014	MERS	NA	SaudiArabia	KT368827.1	Camel	2014
MERS|NA|SaudiArabia|KT368828.1|Camel|2014	MERS	NA	SaudiArabia	KT368828.1	Camel	2014
MERS|NA|SaudiArabia|KT368829.1|Camel|2014	MERS	NA	SaudiArabia	KT368829.1	Camel	2014
MERS|NA|SaudiArabia|KT368830.1|Camel|2014	MERS	NA	SaudiArabia	KT368830.1	Camel	2014
MERS|NA|SaudiArabia|KT368831.1|Camel|2014	MERS	NA	SaudiArabia	KT368831.1	Camel	2014
MERS|NA|SaudiArabia|KT368832.1|Camel|2014	MERS	NA	SaudiArabia	KT368832.1	Camel	2014
MERS|NA|SaudiArabia|KT368833.1|Camel|2014	MERS	NA	SaudiArabia	KT368833.1	Camel	2014
MERS|NA|SaudiArabia|KT368834.1|Camel|2014	MERS	NA	SaudiArabia	KT368834.1	Camel	2014
MERS|NA|SaudiArabia|KT368835.1|Camel|2014	MERS	NA	SaudiArabia	KT368835.1	Camel	2014
MERS|NA|SaudiArabia|KT368836.1|Camel|2014	MERS	NA	SaudiArabia	KT368836.1	Camel	2014
MERS|NA|SaudiArabia|KT368837.1|Camel|2014	MERS	NA	SaudiArabia	KT368837.1	Camel	2014
MERS|NA|SaudiArabia|KT368838.1|Camel|2014	MERS	NA	SaudiArabia	KT368838.1	Camel	2014
MERS|NA|SaudiArabia|KT368839.1|Camel|2014	MERS	NA	SaudiArabia	KT368839.1	Camel	2014
MERS|NA|SaudiArabia|KT368840.1|Camel|2014	MERS	NA	SaudiArabia	KT368840.1	Camel	2014
MERS|NA|SaudiArabia|KT368841.1|Camel|2014	MERS	NA	SaudiArabia	KT368841.1	Camel	2014
MERS|NA|SaudiArabia|KT368842.1|Camel|2014	MERS	NA	SaudiArabia	KT368842.1	Camel	2014
MERS|NA|SaudiArabia|KT368843.1|Camel|2014	MERS	NA	SaudiArabia	KT368843.1	Camel	2014
MERS|NA|SaudiArabia|KT368844.1|Camel|2014	MERS	NA	SaudiArabia	KT368844.1	Camel	2014
MERS|NA|SaudiArabia|KT368845.1|Camel|2014	MERS	NA	SaudiArabia	KT368845.1	Camel	2014
MERS|NA|SaudiArabia|KT368846.1|Camel|2014	MERS	NA	SaudiArabia	KT368846.1	Camel	2014
MERS|NA|SaudiArabia|KT368847.1|Camel|2014	MERS	NA	SaudiArabia	KT368847.1	Camel	2014
MERS|NA|SaudiArabia|KT368848.1|Camel|2014	MERS	NA	SaudiArabia	KT368848.1	Camel	2014
MERS|NA|SaudiArabia|KT368849.1|Camel|2014	MERS	NA	SaudiArabia	KT368849.1	Camel	2014
MERS|NA|SaudiArabia|KT368850.1|Camel|2014	MERS	NA	SaudiArabia	KT368850.1	Camel	2014
MERS|NA|SaudiArabia|KT368851.1|Camel|2014	MERS	NA	SaudiArabia	KT368851.1	Camel	2014
MERS|NA|SaudiArabia|KT368852.1|Camel|2014	MERS	NA	SaudiArabia	KT368852.1	Camel	2014
MERS|NA|SaudiArabia|KT368853.1|Camel|2014	MERS	NA	SaudiArabia	KT368853.1	Camel	2014
MERS|NA|SaudiArabia|KT368854.1|Camel|2014	MERS	NA	SaudiArabia	KT368854.1	Camel	2014
MERS|NA|SaudiArabia|KT368855.1|Camel|2014	MERS	NA	SaudiArabia	KT368855.1	Camel	2014
MERS|NA|SaudiArabia|KT368856.1|Camel|2014	MERS	NA	SaudiArabia	KT368856.1	Camel	2014
MERS|NA|SaudiArabia|KT368857.1|Camel|2014	MERS	NA	SaudiArabia	KT368857.1	Camel	2014
MERS|NA|SaudiArabia|KT368858.1|Camel|2015	MERS	NA	SaudiArabia	KT368858.1	Camel	2015
MERS|NA|SaudiArabia|KT368859.1|Camel|2015	MERS	NA	SaudiArabia	KT368859.1	Camel	2015
MERS|NA|SaudiArabia|KT368860.1|Camel|2015	MERS	NA	SaudiArabia	KT368860.1	Camel	2015
MERS|NA|SaudiArabia|KT368861.1|Camel|2015	MERS	NA	SaudiArabia	KT368861.1	Camel	2015
MERS|NA|SaudiArabia|KT368862.1|Camel|2015	MERS	NA	SaudiArabia	KT368862.1	Camel	2015
MERS|NA|SaudiArabia|KT368863.1|Camel|2015	MERS	NA	SaudiArabia	KT368863.1	Camel	2015
MERS|NA|SaudiArabia|KT368864.1|Camel|2015	MERS	NA	SaudiArabia	KT368864.1	Camel	2015
MERS|NA|SaudiArabia|KT368865.1|Camel|2015	MERS	NA	SaudiArabia	KT368865.1	Camel	2015
MERS|NA|SaudiArabia|KT368866.1|Camel|2015	MERS	NA	SaudiArabia	KT368866.1	Camel	2015
MERS|NA|SaudiArabia|KT368867.1|Camel|2015	MERS	NA	SaudiArabia	KT368867.1	Camel	2015
MERS|NA|SaudiArabia|KT806044.1|Human|2015	MERS	NA	SaudiArabia	KT806044.1	Human	2015
MERS|NA|SaudiArabia|KT806048.1|Human|2015	MERS	NA	SaudiArabia	KT806048.1	Human	2015
MERS|NA|SaudiArabia|KT806051.1|Human|2015	MERS	NA	SaudiArabia	KT806051.1	Human	2015
MERS|NA|SaudiArabia|KT806052.1|Human|2015	MERS	NA	SaudiArabia	KT806052.1	Human	2015
MERS|NA|SaudiArabia|KT806053.1|Human|2015	MERS	NA	SaudiArabia	KT806053.1	Human	2015
MERS|NA|SaudiArabia|KT806054.1|Human|2015	MERS	NA	SaudiArabia	KT806054.1	Human	2015
MERS|NA|SaudiArabia|KT806055.1|Human|2015	MERS	NA	SaudiArabia	KT806055.1	Human	2015
MERS|NA|SaudiArabia|KT877350.1|Camel|2014	MERS	NA	SaudiArabia	KT877350.1	Camel	2014
MERS|NA|SaudiArabia|KT877351.1|Camel|2014	MERS	NA	SaudiArabia	KT877351.1	Camel	2014
MERS|NA|SaudiArabia|KU710264.1|Human|2014	MERS	NA	SaudiArabia	KU710264.1	Human	2014
MERS|NA|SaudiArabia|KY688118.1|Human|2015	MERS	NA	SaudiArabia	KY688118.1	Human	2015
MERS|NA|SaudiArabia|MH259485.1|Camel|2014	MERS	NA	SaudiArabia	MH259485.1	Camel	2014
MERS|NA|SaudiArabia|MH259486.1|Camel|2014	MERS	NA	SaudiArabia	MH259486.1	Camel	2014
MERS|NA|SaudiArabia|NC_019843.3|Human|2012	MERS	NA	SaudiArabia	NC_019843.3	Human	2012
MERS|NA|UnitedArabEmirates|KF192507.1|Human|2013	MERS	NA	UnitedArabEmirates	KF192507.1	Human	2013
MERS|NA|UnitedArabEmirates|KP209306.1|Human|2014	MERS	NA	UnitedArabEmirates	KP209306.1	Human	2014
MERS|NA|UnitedArabEmirates|KP209307.1|Human|2014	MERS	NA	UnitedArabEmirates	KP209307.1	Human	2014
MERS|NA|UnitedArabEmirates|KP209308.1|Human|2014	MERS	NA	UnitedArabEmirates	KP209308.1	Human	2014
MERS|NA|UnitedArabEmirates|KP209309.1|Human|2014	MERS	NA	UnitedArabEmirates	KP209309.1	Human	2014
MERS|NA|UnitedArabEmirates|KP209310.1|Human|2014	MERS	NA	UnitedArabEmirates	KP209310.1	Human	2014
MERS|NA|UnitedArabEmirates|KP209311.1|Human|2014	MERS	NA	UnitedArabEmirates	KP209311.1	Human	2014
MERS|NA|UnitedArabEmirates|KP209312.1|Human|2013	MERS	NA	UnitedArabEmirates	KP209312.1	Human	2013
MERS|NA|UnitedArabEmirates|KP209313.1|Human|2014	MERS	NA	UnitedArabEmirates	KP209313.1	Human	2014
MERS|NA|UnitedArabEmirates|KP719927.1|Camel|2014	MERS	NA	UnitedArabEmirates	KP719927.1	Camel	2014
MERS|NA|UnitedArabEmirates|KP719928.1|Camel|2014	MERS	NA	UnitedArabEmirates	KP719928.1	Camel	2014
MERS|NA|UnitedArabEmirates|KP719929.1|Camel|2014	MERS	NA	UnitedArabEmirates	KP719929.1	Camel	2014
MERS|NA|UnitedArabEmirates|KP719930.1|Camel|2014	MERS	NA	UnitedArabEmirates	KP719930.1	Camel	2014
MERS|NA|UnitedArabEmirates|KP719931.1|Camel|2014	MERS	NA	UnitedArabEmirates	KP719931.1	Camel	2014
MERS|NA|UnitedArabEmirates|KP719932.1|Camel|2014	MERS	NA	UnitedArabEmirates	KP719932.1	Camel	2014
MERS|NA|UnitedArabEmirates|KU242423.1|Camel|2014	MERS	NA	UnitedArabEmirates	KU242423.1	Camel	2014
MERS|NA|UnitedArabEmirates|KU242424.1|Camel|2014	MERS	NA	UnitedArabEmirates	KU242424.1	Camel	2014
MERS|NA|UnitedArabEmirates|KX108937.1|Camel|2014	MERS	NA	UnitedArabEmirates	KX108937.1	Camel	2014
MERS|NA|UnitedArabEmirates|KX108938.1|Camel|2014	MERS	NA	UnitedArabEmirates	KX108938.1	Camel	2014
MERS|NA|UnitedArabEmirates|KX108939.1|Camel|2015	MERS	NA	UnitedArabEmirates	KX108939.1	Camel	2015
MERS|NA|UnitedArabEmirates|KX108940.1|Camel|2015	MERS	NA	UnitedArabEmirates	KX108940.1	Camel	2015
MERS|NA|UnitedArabEmirates|KX108941.1|Camel|2015	MERS	NA	UnitedArabEmirates	KX108941.1	Camel	2015
MERS|NA|UnitedArabEmirates|KX108942.1|Camel|2015	MERS	NA	UnitedArabEmirates	KX108942.1	Camel	2015
MERS|NA|UnitedArabEmirates|KY581684.1|Human|2013	MERS	NA	UnitedArabEmirates	KY581684.1	Human	2013
MERS|NA|UnitedArabEmirates|KY581685.1|Human|2013	MERS	NA	UnitedArabEmirates	KY581685.1	Human	2013
MERS|NA|UnitedArabEmirates|KY581686.1|Human|2014	MERS	NA	UnitedArabEmirates	KY581686.1	Human	2014
MERS|NA|UnitedArabEmirates|KY581687.1|Human|2013	MERS	NA	UnitedArabEmirates	KY581687.1	Human	2013
MERS|NA|UnitedArabEmirates|KY581688.1|Human|2014	MERS	NA	UnitedArabEmirates	KY581688.1	Human	2014
MERS|NA|UnitedArabEmirates|KY581689.1|Human|2014	MERS	NA	UnitedArabEmirates	KY581689.1	Human	2014
MERS|NA|UnitedArabEmirates|KY581690.1|Human|2014	MERS	NA	UnitedArabEmirates	KY581690.1	Human	2014
MERS|NA|UnitedArabEmirates|KY581691.1|Human|2014	MERS	NA	UnitedArabEmirates	KY581691.1	Human	2014
MERS|NA|UnitedArabEmirates|KY581692.1|Human|2014	MERS	NA	UnitedArabEmirates	KY581692.1	Human	2014
MERS|NA|UnitedArabEmirates|KY581693.1|Human|2014	MERS	NA	UnitedArabEmirates	KY581693.1	Human	2014
MERS|NA|UnitedArabEmirates|KY581694.1|Human|2014	MERS	NA	UnitedArabEmirates	KY581694.1	Human	2014
MERS|NA|UnitedArabEmirates|KY581695.1|Camel|2014	MERS	NA	UnitedArabEmirates	KY581695.1	Camel	2014
MERS|NA|UnitedArabEmirates|KY581696.1|Camel|2014	MERS	NA	UnitedArabEmirates	KY581696.1	Camel	2014
MERS|NA|UnitedArabEmirates|KY581697.1|Camel|2014	MERS	NA	UnitedArabEmirates	KY581697.1	Camel	2014
MERS|NA|UnitedArabEmirates|KY581698.1|Camel|2014	MERS	NA	UnitedArabEmirates	KY581698.1	Camel	2014
MERS|NA|UnitedArabEmirates|KY581699.1|Camel|2014	MERS	NA	UnitedArabEmirates	KY581699.1	Camel	2014
MERS|NA|UnitedArabEmirates|KY581700.1|Camel|2014	MERS	NA	UnitedArabEmirates	KY581700.1	Camel	2014
MERS|NA|UnitedArabEmirates|MW545527.1|Camel|2015	MERS	NA	UnitedArabEmirates	MW545527.1	Camel	2015
MERS|NA|UnitedArabEmirates|MW545528.1|Camel|2015	MERS	NA	UnitedArabEmirates	MW545528.1	Camel	2015
MERS|NA|UnitedKingdom|KC164505.2|Human|2012	MERS	NA	United_Kingdom	KC164505.2	Human	2012
MERS|NA|UnitedKingdom|KC667074.1|Human|2012	MERS	NA	United_Kingdom	KC667074.1	Human	2012
MERS|NA|UnitedKingdom|KM015348.1|Human|2013	MERS	NA	United_Kingdom	KM015348.1	Human	2013
MERS|NA|UnitedKingdom|KM210277.1|Human|2013	MERS	NA	United_Kingdom	KM210277.1	Human	2013
MERS|NA|UnitedKingdom|KM210278.1|Human|2013	MERS	NA	United_Kingdom	KM210278.1	Human	2013
MERS|NA|UnitedKingdom|NC_038294.1|Human|2012	MERS	NA	United_Kingdom	NC_038294.1	Human	2012
MERS|NA|USA|KJ813439.1|Human|2014	MERS	NA	USA	KJ813439.1	Human	2014
MERS|NA|USA|KJ829365.1|Human|2014	MERS	NA	USA	KJ829365.1	Human	2014
MERS|NA|USA|KP223131.1|Human|2014	MERS	NA	USA	KP223131.1	Human	2014
OC43|007_11|USA|KF530068.1|Human|2000	OC43	007_11	USA	KF530068.1	Human	2000
OC43|10108_2010|China|KF923918.1|Human|2010	OC43	10108_2010	China	KF923918.1	Human	2010
OC43|10285_2010|China|KF923895.1|Human|2010	OC43	10285_2010	China	KF923895.1	Human	2010
OC43|10290_2010|China|KF923924.1|Human|2010	OC43	10290_2010	China	KF923924.1	Human	2010
OC43|10574_2010|China|KF923925.1|Human|2010	OC43	10574_2010	China	KF923925.1	Human	2010
OC43|12689_2012|China|KF923902.1|Human|2012	OC43	12689_2012	China	KF923902.1	Human	2012
OC43|12691_2012|China|KF923903.1|Human|2012	OC43	12691_2012	China	KF923903.1	Human	2012
OC43|12694_2012|China|KF923904.1|Human|2012	OC43	12694_2012	China	KF923904.1	Human	2012
OC43|1783A_10|China|KP198611.1|Human|2010	OC43	1783A_10	China	KP198611.1	Human	2010
OC43|1908A_2010|China|KF923886.1|Human|2010	OC43	1908A_2010	China	KF923886.1	Human	2010
OC43|1926_2006|China|KF923889.1|Human|2006	OC43	1926_2006	China	KF923889.1	Human	2006
OC43|19572|Belgium|AY903460.1|Human|2005	OC43	19572	Belgium	AY903460.1	Human	2005
OC43|1997A_2010|China|KF923887.1|Human|2010	OC43	1997A_2010	China	KF923887.1	Human	2010
OC43|2002_04|France|KY014281.1|Human|2002	OC43	2002_04	France	KY014281.1	Human	2002
OC43|2007_09|France|KY014282.1|Human|2007	OC43	2007_09	France	KY014282.1	Human	2007
OC43|2018_8663|USA|MT118672.1|Human|2018	OC43	2018_8663	USA	MT118672.1	Human	2018
OC43|2018_9142|USA|MT118673.1|Human|2018	OC43	2018_9142	USA	MT118673.1	Human	2018
OC43|2018_9906|USA|MT118678.1|Human|2018	OC43	2018_9906	USA	MT118678.1	Human	2018
OC43|2019_0522|USA|MT118683.1|Human|2019	OC43	2019_0522	USA	MT118683.1	Human	2019
OC43|2019_0546|USA|MT118685.1|Human|2019	OC43	2019_0546	USA	MT118685.1	Human	2019
OC43|2019_1540|USA|MT118692.1|Human|2019	OC43	2019_1540	USA	MT118692.1	Human	2019
OC43|2058A_10|China|KP198610.1|Human|2010	OC43	2058A_10	China	KP198610.1	Human	2010
OC43|20959|USA|MZ450972.1|Human|2021	OC43	20959	USA	MZ450972.1	Human	2021
OC43|2145A_2010|China|KF923888.1|Human|2010	OC43	2145A_2010	China	KF923888.1	Human	2010
OC43|2151A_2010|China|KF923893.1|Human|2010	OC43	2151A_2010	China	KF923893.1	Human	2010
OC43|229_2005|China|KF923905.1|Human|2005	OC43	229_2005	China	KF923905.1	Human	2005
OC43|3074A_2012|China|KF923896.1|Human|2012	OC43	3074A_2012	China	KF923896.1	Human	2012
OC43|3184A_2012|China|KF923898.1|Human|2012	OC43	3184A_2012	China	KF923898.1	Human	2012
OC43|3194A_2012|China|KF923906.1|Human|2012	OC43	3194A_2012	China	KF923906.1	Human	2012
OC43|3269A_2012|China|KF923897.1|Human|2012	OC43	3269A_2012	China	KF923897.1	Human	2012
OC43|3582_2006|China|KF923899.1|Human|2006	OC43	3582_2006	China	KF923899.1	Human	2006
OC43|3647_2006|China|KF923900.1|Human|2006	OC43	3647_2006	China	KF923900.1	Human	2006
OC43|39A_2007|China|KF923890.1|Human|2007	OC43	39A_2007	China	KF923890.1	Human	2007
OC43|5240_2007|China|KF923891.1|Human|2007	OC43	5240_2007	China	KF923891.1	Human	2007
OC43|5345_2007|China|KF923892.1|Human|2007	OC43	5345_2007	China	KF923892.1	Human	2007
OC43|5352_2007|China|KF923894.1|Human|2007	OC43	5352_2007	China	KF923894.1	Human	2007
OC43|5370_2007|China|KF923907.1|Human|2007	OC43	5370_2007	China	KF923907.1	Human	2007
OC43|5414_2007|China|KF923908.1|Human|2007	OC43	5414_2007	China	KF923908.1	Human	2007
OC43|5442_2007|China|KF923909.1|Human|2007	OC43	5442_2007	China	KF923909.1	Human	2007
OC43|5445_2007|China|KF923910.1|Human|2007	OC43	5445_2007	China	KF923910.1	Human	2007
OC43|5472_2007|China|KF923901.1|Human|2007	OC43	5472_2007	China	KF923901.1	Human	2007
OC43|5479_2007|China|KF923911.1|Human|2007	OC43	5479_2007	China	KF923911.1	Human	2007
OC43|5484_2007|China|KF923912.1|Human|2007	OC43	5484_2007	China	KF923912.1	Human	2007
OC43|5485_2007|China|KF923913.1|Human|2007	OC43	5485_2007	China	KF923913.1	Human	2007
OC43|5508_2007|China|KF923914.1|Human|2007	OC43	5508_2007	China	KF923914.1	Human	2007
OC43|5517_2007|China|KF923915.1|Human|2007	OC43	5517_2007	China	KF923915.1	Human	2007
OC43|5519_2007|China|KF923916.1|Human|2007	OC43	5519_2007	China	KF923916.1	Human	2007
OC43|5566_2007|China|KF923917.1|Human|2007	OC43	5566_2007	China	KF923917.1	Human	2007
OC43|5595_2007|China|KF923919.1|Human|2007	OC43	5595_2007	China	KF923919.1	Human	2007
OC43|5617_2007|China|KF923920.1|Human|2007	OC43	5617_2007	China	KF923920.1	Human	2007
OC43|69A_2007|China|KF923921.1|Human|2007	OC43	69A_2007	China	KF923921.1	Human	2007
OC43|8164_2009|China|KF923922.1|Human|2009	OC43	8164_2009	China	KF923922.1	Human	2009
OC43|851_15|USA|KF530060.1|Human|1985	OC43	851_15	USA	KF530060.1	Human	1985
OC43|87309|Belgium|AY903459.1|Human|2003	OC43	87309	Belgium	AY903459.1	Human	2003
OC43|8912_37|USA|KF530073.1|Human|1989	OC43	8912_37	USA	KF530073.1	Human	1989
OC43|892A_2008|China|KF923923.1|Human|2008	OC43	892A_2008	China	KF923923.1	Human	2008
OC43|901_33|USA|KF530066.1|Human|1990	OC43	901_33	USA	KF530066.1	Human	1990
OC43|901_41|USA|KF530065.1|Human|1990	OC43	901_41	USA	KF530065.1	Human	1990
OC43|901_43|USA|KF530061.1|Human|1990	OC43	901_43	USA	KF530061.1	Human	1990
OC43|912_10|USA|KF530067.1|Human|1991	OC43	912_10	USA	KF530067.1	Human	1991
OC43|9212_33|USA|KF530074.1|Human|1992	OC43	9212_33	USA	KF530074.1	Human	1992
OC43|925_1|USA|KF530071.1|Human|1992	OC43	925_1	USA	KF530071.1	Human	1992
OC43|951_15|USA|KF530059.1|Human|1995	OC43	951_15	USA	KF530059.1	Human	1995
OC43|952_23|USA|KF530062.1|Human|1995	OC43	952_23	USA	KF530062.1	Human	1995
OC43|9612_4|USA|KF530063.1|Human|1996	OC43	9612_4	USA	KF530063.1	Human	1996
OC43|9612_9|USA|KF530064.1|Human|1996	OC43	9612_9	USA	KF530064.1	Human	1996
OC43|9712_13|USA|KF530072.1|Human|1997	OC43	9712_13	USA	KF530072.1	Human	1997
OC43|982_4|USA|KF530069.1|Human|1998	OC43	982_4	USA	KF530069.1	Human	1998
OC43|991_19|USA|KF530070.1|Human|1999	OC43	991_19	USA	KF530070.1	Human	1999
OC43|ATCC_VR759|United_Kingdom|AY391777.1|Human|2005	OC43	ATCC_VR759	United_Kingdom	AY391777.1	Human	2005
OC43|ATCC_VR759|USA|AY585228.1|Human|2004	OC43	ATCC_VR759	USA	AY585228.1	Human	2004
OC43|ATCC_VR759|USA|NC_006213.1|Human|2004	OC43	ATCC_VR759	USA	NC_006213.1	Human	2004
OC43|BJ_112|China|MG197709.1|Human|2015	OC43	BJ_112	China	MG197709.1	Human	2015
OC43|BJ_124|China|MG197710.1|Human|2015	OC43	BJ_124	China	MG197710.1	Human	2015
OC43|BJ_164|China|MG197711.1|Human|2015	OC43	BJ_164	China	MG197711.1	Human	2015
OC43|BJ_165|China|MG197712.1|Human|2015	OC43	BJ_165	China	MG197712.1	Human	2015
OC43|BJ_221|China|MG197713.1|Human|2015	OC43	BJ_221	China	MG197713.1	Human	2015
OC43|CC_23|China|MG197714.1|Human|2015	OC43	CC_23	China	MG197714.1	Human	2015
OC43|Fukushima_H148_2018|Japan|LC654454.1|Human|2018	OC43	Fukushima_H148_2018	Japan	LC654454.1	Human	2018
OC43|Fukushima_H189_2018|Japan|LC654453.1|Human|2018	OC43	Fukushima_H189_2018	Japan	LC654453.1	Human	2018
OC43|Fukushima_H478_2018|Japan|LC654452.1|Human|2018	OC43	Fukushima_H478_2018	Japan	LC654452.1	Human	2018
OC43|Fukushima_H509_2019|Japan|LC654451.1|Human|2019	OC43	Fukushima_H509_2019	Japan	LC654451.1	Human	2019
OC43|Fukushima_H763_2019|Japan|LC687398.1|Human|2019	OC43	Fukushima_H763_2019	Japan	LC687398.1	Human	2019
OC43|Fukushima_H773_2019|Japan|LC687399.1|Human|2019	OC43	Fukushima_H773_2019	Japan	LC687399.1	Human	2019
OC43|Fukushima_O120_2017|Japan|LC654450.1|Human|2017	OC43	Fukushima_O120_2017	Japan	LC654450.1	Human	2017
OC43|Fukushima_O502_2019|Japan|LC687400.1|Human|2019	OC43	Fukushima_O502_2019	Japan	LC687400.1	Human	2019
OC43|Guangzhou_201301|China|MW559057.1|Human|2013	OC43	Guangzhou_201301	China	MW559057.1	Human	2013
OC43|GZYF_26|China|MG197715.1|Human|2015	OC43	GZYF_26	China	MG197715.1	Human	2015
OC43|HCoV_OC43_03_16118_NSW_AU_2019|Australia|OL770287.1|Human|2019	OC43	HCoV_OC43_03_16118_NSW_AU_2019	Australia	OL770287.1	Human	2019
OC43|HCoV_OC43_09_83_QLD_AU_2019|Australia|OL770288.1|Human|2019	OC43	HCoV_OC43_09_83_QLD_AU_2019	Australia	OL770288.1	Human	2019
OC43|HCoV_OC43_15_318_WA_AU_2019|Australia|OL770289.1|Human|2019	OC43	HCoV_OC43_15_318_WA_AU_2019	Australia	OL770289.1	Human	2019
OC43|HCoV_OC43_Seattle_USA_SC0536_2019|USA|MW052042.1|Human|2019	OC43	HCoV_OC43_Seattle_USA_SC0536_2019	USA	MW052042.1	Human	2019
OC43|HCoV_OC43_UK_London_2011|United_Kingdom|KU131570.1|Human|2011	OC43	HCoV_OC43_UK_London_2011	United_Kingdom	KU131570.1	Human	2011
OC43|HCoV_OC43_USA_ACRI_0052_2016|USA|MF314143.1|Human|2016	OC43	HCoV_OC43_USA_ACRI_0052_2016	USA	MF314143.1	Human	2016
OC43|HCoV_OC43_USA_ACRI_0213_2016|USA|MH121121.1|Human|2016	OC43	HCoV_OC43_USA_ACRI_0213_2016	USA	MH121121.1	Human	2016
OC43|HCoV_OC43_USA_TCNP_00204_2017|USA|MF374984.1|Human|2017	OC43	HCoV_OC43_USA_TCNP_00204_2017	USA	MF374984.1	Human	2017
OC43|HCoV_OC43_USA_TCNP_00212_2017|USA|MF374985.2|Human|2017	OC43	HCoV_OC43_USA_TCNP_00212_2017	USA	MF374985.2	Human	2017
OC43|HCoV_OC43_USA_TCNP_0070_2016|USA|MF374983.2|Human|2016	OC43	HCoV_OC43_USA_TCNP_0070_2016	USA	MF374983.2	Human	2016
OC43|HCoVOC43_Fukushima_O989_2019|Japan|LC720429.1|Human|2019	OC43	HCoVOC43_Fukushima_O989_2019	Japan	LC720429.1	Human	2019
OC43|HCoVOC43_Fukushima_OR7_2020|Japan|LC720427.1|Human|2020	OC43	HCoVOC43_Fukushima_OR7_2020	Japan	LC720427.1	Human	2020
OC43|HK04_01|China|JN129834.1|Human|2004	OC43	HK04_01	China	JN129834.1	Human	2004
OC43|HK04_02|China|JN129835.1|Human|2004	OC43	HK04_02	China	JN129835.1	Human	2004
OC43|HK19_01|Hong_Kong|MW938760.1|Human|2019	OC43	HK19_01	Hong_Kong	MW938760.1	Human	2019
OC43|HZ_459|China|MG197723.1|Human|2016	OC43	HZ_459	China	MG197723.1	Human	2016
OC43|LRTI_238|Mexico|KX344031.1|Human|2011	OC43	LRTI_238	Mexico	KX344031.1	Human	2011
OC43|LY341|China|KJ958218.1|Human|2011	OC43	LY341	China	KJ958218.1	Human	2011
OC43|LY342|China|KJ958219.1|Human|2011	OC43	LY342	China	KJ958219.1	Human	2011
OC43|MA_P9|China|ON376725.1|Human|2021	OC43	MA_P9	China	ON376725.1	Human	2021
OC43|MDS11|France|MK303622.1|Human|2014	OC43	MDS11	France	MK303622.1	Human	2014
OC43|MDS12|France|MK303623.1|Human|2014	OC43	MDS12	France	MK303623.1	Human	2014
OC43|MDS14|France|MK303624.1|Human|2013	OC43	MDS14	France	MK303624.1	Human	2013
OC43|MDS15|France|MK327281.1|Human|2014	OC43	MDS15	France	MK327281.1	Human	2014
OC43|MDS16|France|MK303625.1|Human|2015	OC43	MDS16	France	MK303625.1	Human	2015
OC43|MDS2|France|MK303620.1|Human|2014	OC43	MDS2	France	MK303620.1	Human	2014
OC43|MDS4|France|MK303621.1|Human|2013	OC43	MDS4	France	MK303621.1	Human	2013
OC43|MDS6|France|MK303619.1|Human|2013	OC43	MDS6	France	MK303619.1	Human	2013
OC43|MY_U002_12|Malaysia|KX538964.1|Human|2012	OC43	MY_U002_12	Malaysia	KX538964.1	Human	2012
OC43|MY_U1024_12|Malaysia|KX538975.1|Human|2012	OC43	MY_U1024_12	Malaysia	KX538975.1	Human	2012
OC43|MY_U1057_12|Malaysia|KX538976.1|Human|2012	OC43	MY_U1057_12	Malaysia	KX538976.1	Human	2012
OC43|MY_U1140_12|Malaysia|KX538977.1|Human|2012	OC43	MY_U1140_12	Malaysia	KX538977.1	Human	2012
OC43|MY_U1758_13|Malaysia|KX538978.1|Human|2013	OC43	MY_U1758_13	Malaysia	KX538978.1	Human	2013
OC43|MY_U1975_13|Malaysia|KX538979.1|Human|2013	OC43	MY_U1975_13	Malaysia	KX538979.1	Human	2013
OC43|MY_U208_12|Malaysia|KX538965.1|Human|2012	OC43	MY_U208_12	Malaysia	KX538965.1	Human	2012
OC43|MY_U236_12|Malaysia|KX538966.1|Human|2012	OC43	MY_U236_12	Malaysia	KX538966.1	Human	2012
OC43|MY_U413_12|Malaysia|KX538967.1|Human|2012	OC43	MY_U413_12	Malaysia	KX538967.1	Human	2012
OC43|MY_U464_12|Malaysia|KX538968.1|Human|2012	OC43	MY_U464_12	Malaysia	KX538968.1	Human	2012
OC43|MY_U523_12|Malaysia|KX538969.1|Human|2012	OC43	MY_U523_12	Malaysia	KX538969.1	Human	2012
OC43|MY_U710_12|Malaysia|KX538970.1|Human|2012	OC43	MY_U710_12	Malaysia	KX538970.1	Human	2012
OC43|MY_U732_12|Malaysia|KX538971.1|Human|2012	OC43	MY_U732_12	Malaysia	KX538971.1	Human	2012
OC43|MY_U774_12|Malaysia|KX538972.1|Human|2012	OC43	MY_U774_12	Malaysia	KX538972.1	Human	2012
OC43|MY_U868_12|Malaysia|KX538973.1|Human|2012	OC43	MY_U868_12	Malaysia	KX538973.1	Human	2012
OC43|MY_U945_12|Malaysia|KX538974.1|Human|2012	OC43	MY_U945_12	Malaysia	KX538974.1	Human	2012
OC43|NA|USA|KF530075.1|Human|1995	OC43	NA	USA	KF530075.1	Human	1995
OC43|NA|USA|KF530076.1|Human|1991	OC43	NA	USA	KF530076.1	Human	1991
OC43|NA|USA|KF530077.1|Human|1987	OC43	NA	USA	KF530077.1	Human	1987
OC43|NA|USA|KF530078.1|Human|1996	OC43	NA	USA	KF530078.1	Human	1996
OC43|NA|USA|KF530079.1|Human|1991	OC43	NA	USA	KF530079.1	Human	1991
OC43|NA|USA|KF530080.1|Human|1997	OC43	NA	USA	KF530080.1	Human	1997
OC43|NA|USA|KF530081.1|Human|1999	OC43	NA	USA	KF530081.1	Human	1999
OC43|NA|USA|KF530082.1|Human|1991	OC43	NA	USA	KF530082.1	Human	1991
OC43|NA|USA|KF530083.1|Human|1987	OC43	NA	USA	KF530083.1	Human	1987
OC43|NA|USA|KF530084.1|Human|1995	OC43	NA	USA	KF530084.1	Human	1995
OC43|NA|USA|KF530085.1|Human|1987	OC43	NA	USA	KF530085.1	Human	1987
OC43|NA|USA|KF530086.1|Human|1987	OC43	NA	USA	KF530086.1	Human	1987
OC43|NA|USA|KF530087.1|Human|1987	OC43	NA	USA	KF530087.1	Human	1987
OC43|NA|USA|KF530088.1|Human|1990	OC43	NA	USA	KF530088.1	Human	1990
OC43|NA|USA|KF530089.1|Human|1991	OC43	NA	USA	KF530089.1	Human	1991
OC43|NA|USA|KF530090.1|Human|1993	OC43	NA	USA	KF530090.1	Human	1993
OC43|NA|USA|KF530091.1|Human|1991	OC43	NA	USA	KF530091.1	Human	1991
OC43|NA|USA|KF530092.1|Human|2000	OC43	NA	USA	KF530092.1	Human	2000
OC43|NA|USA|KF530093.1|Human|1983	OC43	NA	USA	KF530093.1	Human	1983
OC43|NA|USA|KF530094.1|Human|1991	OC43	NA	USA	KF530094.1	Human	1991
OC43|NA|USA|KF530095.1|Human|1991	OC43	NA	USA	KF530095.1	Human	1991
OC43|NA|USA|KF530096.1|Human|1991	OC43	NA	USA	KF530096.1	Human	1991
OC43|NA|USA|KF530097.1|Human|1992	OC43	NA	USA	KF530097.1	Human	1992
OC43|NA|USA|KF530098.1|Human|1996	OC43	NA	USA	KF530098.1	Human	1996
OC43|NA|USA|KF530099.1|Human|1997	OC43	NA	USA	KF530099.1	Human	1997
OC43|NA|USA|KY369905.1|Human|2016	OC43	NA	USA	KY369905.1	Human	2016
OC43|NA|USA|KY369906.1|Human|2016	OC43	NA	USA	KY369906.1	Human	2016
OC43|NA|USA|KY369907.1|Human|2016	OC43	NA	USA	KY369907.1	Human	2016
OC43|NA|USA|KY554972.1|Human|2016	OC43	NA	USA	KY554972.1	Human	2016
OC43|NA|USA|KY554973.1|Human|2016	OC43	NA	USA	KY554973.1	Human	2016
OC43|NA|USA|KY554974.1|Human|2016	OC43	NA	USA	KY554974.1	Human	2016
OC43|NA|USA|KY554975.1|Human|2016	OC43	NA	USA	KY554975.1	Human	2016
OC43|NA|USA|KY674917.1|Human|2016	OC43	NA	USA	KY674917.1	Human	2016
OC43|NA|USA|KY674918.1|Human|2016	OC43	NA	USA	KY674918.1	Human	2016
OC43|NA|USA|KY674920.1|Human|2016	OC43	NA	USA	KY674920.1	Human	2016
OC43|NA|USA|KY684759.1|Human|2016	OC43	NA	USA	KY684759.1	Human	2016
OC43|NA|USA|KY967356.1|Human|2015	OC43	NA	USA	KY967356.1	Human	2015
OC43|NA|USA|KY967358.1|Human|2015	OC43	NA	USA	KY967358.1	Human	2015
OC43|NA|USA|KY967359.1|Human|2015	OC43	NA	USA	KY967359.1	Human	2015
OC43|NA|USA|KY967360.1|Human|2015	OC43	NA	USA	KY967360.1	Human	2015
OC43|NA|USA|KY967361.1|Human|2015	OC43	NA	USA	KY967361.1	Human	2015
OC43|NA|USA|KY983583.1|Human|2015	OC43	NA	USA	KY983583.1	Human	2015
OC43|NA|USA|KY983585.1|Human|2015	OC43	NA	USA	KY983585.1	Human	2015
OC43|NA|USA|KY983588.1|Human|2015	OC43	NA	USA	KY983588.1	Human	2015
OC43|NA|USA|MN306036.1|Human|2019	OC43	NA	USA	MN306036.1	Human	2019
OC43|NA|USA|MN306041.1|Human|2019	OC43	NA	USA	MN306041.1	Human	2019
OC43|NA|USA|MN306042.1|Human|2019	OC43	NA	USA	MN306042.1	Human	2019
OC43|NA|USA|MN306043.1|Human|2019	OC43	NA	USA	MN306043.1	Human	2019
OC43|NA|USA|MN306053.1|Human|2019	OC43	NA	USA	MN306053.1	Human	2019
OC43|NA|USA|MN310476.1|Human|2019	OC43	NA	USA	MN310476.1	Human	2019
OC43|NA|USA|MN310478.1|Human|2019	OC43	NA	USA	MN310478.1	Human	2019
OC43|NA|USA|MT118667.1|Human|2017	OC43	NA	USA	MT118667.1	Human	2017
OC43|NA|USA|MT118668.1|Human|2018	OC43	NA	USA	MT118668.1	Human	2018
OC43|NA|USA|MT118671.1|Human|2018	OC43	NA	USA	MT118671.1	Human	2018
OC43|OC43_China_01_2009|China|MW532111.1|Human|2009	OC43	OC43_China_01_2009	China	MW532111.1	Human	2009
OC43|OC43_China_02_2009|China|MW532110.1|Human|2009	OC43	OC43_China_02_2009	China	MW532110.1	Human	2009
OC43|OC43_China_03_2010|China|MW532112.1|Human|2010	OC43	OC43_China_03_2010	China	MW532112.1	Human	2010
OC43|OC43_China_04_2017|China|MW532113.1|Human|2017	OC43	OC43_China_04_2017	China	MW532113.1	Human	2017
OC43|OC43_China_05_2017|China|MW532115.1|Human|2017	OC43	OC43_China_05_2017	China	MW532115.1	Human	2017
OC43|OC43_China_06_2017|China|MW532116.1|Human|2017	OC43	OC43_China_06_2017	China	MW532116.1	Human	2017
OC43|OC43_China_07_2017|China|MW532108.1|Human|2017	OC43	OC43_China_07_2017	China	MW532108.1	Human	2017
OC43|OC43_China_08_2017|China|MW532114.1|Human|2017	OC43	OC43_China_08_2017	China	MW532114.1	Human	2017
OC43|OC43_China_09_2017|China|MW532118.1|Human|2017	OC43	OC43_China_09_2017	China	MW532118.1	Human	2017
OC43|OC43_China_10_2017|China|MW532119.1|Human|2017	OC43	OC43_China_10_2017	China	MW532119.1	Human	2017
OC43|OC43_China_11_2017|China|MW532117.1|Human|2017	OC43	OC43_China_11_2017	China	MW532117.1	Human	2017
OC43|OC43_China_12_2018|China|MW532109.1|Human|2018	OC43	OC43_China_12_2018	China	MW532109.1	Human	2018
OC43|OC43_China_19_2019|China|OK318939.1|Human|2018	OC43	OC43_China_19_2019	China	OK318939.1	Human	2018
OC43|OC43_China_21_2019|China|OK318940.1|Human|2018	OC43	OC43_China_21_2019	China	OK318940.1	Human	2018
OC43|OC43_China_22_2019|China|OK318941.1|Human|2018	OC43	OC43_China_22_2019	China	OK318941.1	Human	2018
OC43|OC43_China_24_2019|China|OK318942.1|Human|2018	OC43	OC43_China_24_2019	China	OK318942.1	Human	2018
OC43|OC43_China_27_2019|China|OK318943.1|Human|2019	OC43	OC43_China_27_2019	China	OK318943.1	Human	2019
OC43|OC43_China_32_2019|China|OK391225.1|Human|2019	OC43	OC43_China_32_2019	China	OK391225.1	Human	2019
OC43|OC43_China_34_2019|China|OK318944.1|Human|2019	OC43	OC43_China_34_2019	China	OK318944.1	Human	2019
OC43|OC43_China_36_2019|China|OK391226.1|Human|2019	OC43	OC43_China_36_2019	China	OK391226.1	Human	2019
OC43|OC43_China_38_2019|China|OK318918.1|Human|2019	OC43	OC43_China_38_2019	China	OK318918.1	Human	2019
OC43|OC43_China_40_2019|China|OK318945.1|Human|2019	OC43	OC43_China_40_2019	China	OK318945.1	Human	2019
OC43|OC43_China_41_2019|China|OK391238.1|Human|2019	OC43	OC43_China_41_2019	China	OK391238.1	Human	2019
OC43|OC43_China_43_2019|China|OK391227.1|Human|2019	OC43	OC43_China_43_2019	China	OK391227.1	Human	2019
OC43|OC43_China_45_2019|China|OK318946.1|Human|2019	OC43	OC43_China_45_2019	China	OK318946.1	Human	2019
OC43|OC43_China_47_2019|China|OK318917.1|Human|2019	OC43	OC43_China_47_2019	China	OK318917.1	Human	2019
OC43|OC43_China_51_2019|China|OK318947.1|Human|2019	OC43	OC43_China_51_2019	China	OK318947.1	Human	2019
OC43|OC43_China_53_2019|China|OK500297.1|Human|2019	OC43	OC43_China_53_2019	China	OK500297.1	Human	2019
OC43|OC43_China_54_2019|China|OK500298.1|Human|2019	OC43	OC43_China_54_2019	China	OK500298.1	Human	2019
OC43|OC43_China_55_2019|China|OK500299.1|Human|2019	OC43	OC43_China_55_2019	China	OK500299.1	Human	2019
OC43|OC43_China_56_2019|China|OK500300.1|Human|2019	OC43	OC43_China_56_2019	China	OK500300.1	Human	2019
OC43|OC43_China_57_2019|China|OK500301.1|Human|2019	OC43	OC43_China_57_2019	China	OK500301.1	Human	2019
OC43|OC43_China_58_2019|China|OK500302.1|Human|2019	OC43	OC43_China_58_2019	China	OK500302.1	Human	2019
OC43|OC43_China_67_2021|China|OK500303.1|Human|2021	OC43	OC43_China_67_2021	China	OK500303.1	Human	2021
OC43|OC43_China_70_2021|China|OK500304.1|Human|2021	OC43	OC43_China_70_2021	China	OK500304.1	Human	2021
OC43|OC43_China_73_2021|China|OK500305.1|Human|2021	OC43	OC43_China_73_2021	China	OK500305.1	Human	2021
OC43|OC43_KLF_01_2018|Kenya|MN026164.1|Human|2018	OC43	OC43_KLF_01_2018	Kenya	MN026164.1	Human	2018
OC43|OC43_KLF_02_2017|Kenya|MN026165.1|Human|2017	OC43	OC43_KLF_02_2017	Kenya	MN026165.1	Human	2017
OC43|OC43_Paris|France|AY585229.1|Human|2004	OC43	OC43_Paris	France	AY585229.1	Human	2004
OC43|OC43_S219|USA|MW202339.1|Human|2018	OC43	OC43_S219	USA	MW202339.1	Human	2018
OC43|S0128YHP|China|MW587040.1|Human|2017	OC43	S0128YHP	China	MW587040.1	Human	2017
OC43|S0229XLX|China|MW587041.1|Human|2017	OC43	S0229XLX	China	MW587041.1	Human	2017
OC43|S0979LY|China|MW587042.1|Human|2017	OC43	S0979LY	China	MW587042.1	Human	2017
OC43|Shenzhen_Nanshan_20200604_HJD|China|MW411433.1|Human|2020	OC43	Shenzhen_Nanshan_20200604_HJD	China	MW411433.1	Human	2020
OC43|Shenzhen_Nanshan_20200604_LKH|China|MW411432.1|Human|2020	OC43	Shenzhen_Nanshan_20200604_LKH	China	MW411432.1	Human	2020
OC43|TKU_2021a|Finland|OK662397.1|Human|2021	OC43	TKU_2021a	Finland	OK662397.1	Human	2021
OC43|TNP_12636|Cote_d_Ivoire|MG977451.1|Human|2016	OC43	TNP_12636	Cote_d_Ivoire	MG977451.1	Human	2016
OC43|TNP_12643|Cote_d_Ivoire|MG977452.1|Human|2016	OC43	TNP_12643	Cote_d_Ivoire	MG977452.1	Human	2016
OC43|TNP_F1778_2|Cote_d_Ivoire|MG977444.1|Pan_troglodytes|2017	OC43	TNP_F1778_2	Cote_d_Ivoire	MG977444.1	Pan_troglodytes	2017
OC43|TNP_F1790_2|Cote_d_Ivoire|MG977445.1|Pan_troglodytes|2016	OC43	TNP_F1790_2	Cote_d_Ivoire	MG977445.1	Pan_troglodytes	2016
OC43|TNP_F1791_2|Cote_d_Ivoire|MG977446.1|Pan_troglodytes|2016	OC43	TNP_F1791_2	Cote_d_Ivoire	MG977446.1	Pan_troglodytes	2016
OC43|TNP_F1832_2|Cote_d_Ivoire|MG977447.1|Pan_troglodytes|2016	OC43	TNP_F1832_2	Cote_d_Ivoire	MG977447.1	Pan_troglodytes	2016
OC43|TNP_F1833_2|Cote_d_Ivoire|MG977448.1|Pan_troglodytes|2016	OC43	TNP_F1833_2	Cote_d_Ivoire	MG977448.1	Pan_troglodytes	2016
OC43|TNP_F1834_2|Cote_d_Ivoire|MG977449.1|Pan_troglodytes|2016	OC43	TNP_F1834_2	Cote_d_Ivoire	MG977449.1	Pan_troglodytes	2016
OC43|TNP_F1835_2|Cote_d_Ivoire|MG977450.1|Pan_troglodytes|2016	OC43	TNP_F1835_2	Cote_d_Ivoire	MG977450.1	Pan_troglodytes	2016
OC43|Tokyo_SGH_06_2015|Japan|LC315648.2|Human|2015	OC43	Tokyo_SGH_06_2015	Japan	LC315648.2	Human	2015
OC43|Tokyo_SGH_36_2014|Japan|LC315646.2|Human|2014	OC43	Tokyo_SGH_36_2014	Japan	LC315646.2	Human	2014
OC43|Tokyo_SGH_61_2014|Japan|LC315647.2|Human|2014	OC43	Tokyo_SGH_61_2014	Japan	LC315647.2	Human	2014
OC43|Tokyo_SGH_65_2016|Japan|LC315649.2|Human|2016	OC43	Tokyo_SGH_65_2016	Japan	LC315649.2	Human	2016
OC43|Tokyo_SGH_71_2016|Japan|LC654456.1|Human|2016	OC43	Tokyo_SGH_71_2016	Japan	LC654456.1	Human	2016
OC43|vzcorona_b1|Viet_Nam|MH828490.1|Human|2015	OC43	vzcorona_b1	Viet_Nam	MH828490.1	Human	2015
OC43|WT_P0|China|ON376724.1|Human|2021	OC43	WT_P0	China	ON376724.1	Human	2021
OC43|WZ_303|China|MG197716.1|Human|2015	OC43	WZ_303	China	MG197716.1	Human	2015
OC43|WZ_522|China|MG197717.1|Human|2015	OC43	WZ_522	China	MG197717.1	Human	2015
OC43|YC_207|China|MG197722.1|Human|2015	OC43	YC_207	China	MG197722.1	Human	2015
OC43|YC_55|China|MG197718.1|Human|2015	OC43	YC_55	China	MG197718.1	Human	2015
OC43|YC_67|China|MG197719.1|Human|2015	OC43	YC_67	China	MG197719.1	Human	2015
OC43|YC_68|China|MG197720.1|Human|2015	OC43	YC_68	China	MG197720.1	Human	2015
OC43|YC_72|China|MG197721.1|Human|2015	OC43	YC_72	China	MG197721.1	Human	2015
Sarbecovirus|NA|Bulgaria|GU190215.1|Bat|2008	Sarbecovirus	NA	Bulgaria	GU190215.1	Bat	2008
Sarbecovirus|NA|Bulgaria|NC_014470.1|Bat|2008	Sarbecovirus	NA	Bulgaria	NC_014470.1	Bat	2008
Sarbecovirus|NA|China|DQ182595.1|Human|2003	Sarbecovirus	NA	China	DQ182595.1	Human	2003
Sarbecovirus|NA|China|GU553363.1|Human|2003	Sarbecovirus	NA	China	GU553363.1	Human	2003
Sarbecovirus|NA|China|GU553364.1|Human|2003	Sarbecovirus	NA	China	GU553364.1	Human	2003
Sarbecovirus|NA|China|JX993987.1|Bat|2011	Sarbecovirus	NA	China	JX993987.1	Bat	2011
Sarbecovirus|NA|China|JX993988.1|Bat|2011	Sarbecovirus	NA	China	JX993988.1	Bat	2011
Sarbecovirus|NA|China|KC881005.1|Bat|2011	Sarbecovirus	NA	China	KC881005.1	Bat	2011
Sarbecovirus|NA|China|KC881006.1|Bat|2012	Sarbecovirus	NA	China	KC881006.1	Bat	2012
Sarbecovirus|NA|China|KF367457.1|Bat|2012	Sarbecovirus	NA	China	KF367457.1	Bat	2012
Sarbecovirus|NA|China|KF569996.1|Bat|2011	Sarbecovirus	NA	China	KF569996.1	Bat	2011
Sarbecovirus|NA|China|KJ473811.1|Bat|2012	Sarbecovirus	NA	China	KJ473811.1	Bat	2012
Sarbecovirus|NA|China|KJ473812.1|Bat|2013	Sarbecovirus	NA	China	KJ473812.1	Bat	2013
Sarbecovirus|NA|China|KJ473813.1|Bat|2013	Sarbecovirus	NA	China	KJ473813.1	Bat	2013
Sarbecovirus|NA|China|KJ473814.1|Bat|2013	Sarbecovirus	NA	China	KJ473814.1	Bat	2013
Sarbecovirus|NA|China|KJ473815.1|Bat|2013	Sarbecovirus	NA	China	KJ473815.1	Bat	2013
Sarbecovirus|NA|China|KJ473816.1|Bat|2013	Sarbecovirus	NA	China	KJ473816.1	Bat	2013
Sarbecovirus|NA|China|KP886808.1|Bat|2013	Sarbecovirus	NA	China	KP886808.1	Bat	2013
Sarbecovirus|NA|China|KP886809.1|Bat|2013	Sarbecovirus	NA	China	KP886809.1	Bat	2013
Sarbecovirus|NA|China|KT444582.1|Bat|2013	Sarbecovirus	NA	China	KT444582.1	Bat	2013
Sarbecovirus|NA|China|KY417142.1|Bat|2014	Sarbecovirus	NA	China	KY417142.1	Bat	2014
Sarbecovirus|NA|China|KY417143.1|Bat|2012	Sarbecovirus	NA	China	KY417143.1	Bat	2012
Sarbecovirus|NA|China|KY417144.1|Bat|2012	Sarbecovirus	NA	China	KY417144.1	Bat	2012
Sarbecovirus|NA|China|KY417145.1|Bat|2012	Sarbecovirus	NA	China	KY417145.1	Bat	2012
Sarbecovirus|NA|China|KY417146.1|Bat|2013	Sarbecovirus	NA	China	KY417146.1	Bat	2013
Sarbecovirus|NA|China|KY417147.1|Bat|2013	Sarbecovirus	NA	China	KY417147.1	Bat	2013
Sarbecovirus|NA|China|KY417148.1|Bat|2013	Sarbecovirus	NA	China	KY417148.1	Bat	2013
Sarbecovirus|NA|China|KY417149.1|Bat|2013	Sarbecovirus	NA	China	KY417149.1	Bat	2013
Sarbecovirus|NA|China|KY417150.1|Bat|2013	Sarbecovirus	NA	China	KY417150.1	Bat	2013
Sarbecovirus|NA|China|KY417151.1|Bat|2014	Sarbecovirus	NA	China	KY417151.1	Bat	2014
Sarbecovirus|NA|China|KY417152.1|Bat|2015	Sarbecovirus	NA	China	KY417152.1	Bat	2015
Sarbecovirus|NA|China|KY770858.1|Bat|2013	Sarbecovirus	NA	China	KY770858.1	Bat	2013
Sarbecovirus|NA|China|KY770859.1|Bat|2013	Sarbecovirus	NA	China	KY770859.1	Bat	2013
Sarbecovirus|NA|China|KY770860.1|Bat|2012	Sarbecovirus	NA	China	KY770860.1	Bat	2012
Sarbecovirus|NA|China|MG772934.1|Bat|2015	Sarbecovirus	NA	China	MG772934.1	Bat	2015
Sarbecovirus|NA|China|MK211374.1|Bat|2016	Sarbecovirus	NA	China	MK211374.1	Bat	2016
Sarbecovirus|NA|China|MK211376.1|Bat|2016	Sarbecovirus	NA	China	MK211376.1	Bat	2016
Sarbecovirus|NA|China|MK211377.1|Bat|2016	Sarbecovirus	NA	China	MK211377.1	Bat	2016
Sarbecovirus|NA|China|MK211378.1|Bat|2016	Sarbecovirus	NA	China	MK211378.1	Bat	2016
Sarbecovirus|NA|China|MN996532.2|Bat|2013	Sarbecovirus	NA	China	MN996532.2	Bat	2013
Sarbecovirus|NA|China|MT040333.1|Pangolin|2017	Sarbecovirus	NA	China	MT040333.1	Pangolin	2017
Sarbecovirus|NA|China|MT040334.1|Pangolin|2017	Sarbecovirus	NA	China	MT040334.1	Pangolin	2017
Sarbecovirus|NA|China|MT040335.1|Pangolin|2017	Sarbecovirus	NA	China	MT040335.1	Pangolin	2017
Sarbecovirus|NA|China|MT040336.1|Pangolin|2017	Sarbecovirus	NA	China	MT040336.1	Pangolin	2017
Sarbecovirus|NA|China|OK017812.1|Bat|2016	Sarbecovirus	NA	China	OK017812.1	Bat	2016
Sarbecovirus|NA|China|OK017846.1|Bat|2016	Sarbecovirus	NA	China	OK017846.1	Bat	2016
Sarbecovirus|NA|China|OK017847.1|Bat|2016	Sarbecovirus	NA	China	OK017847.1	Bat	2016
Sarbecovirus|NA|China|OK017848.1|Bat|2016	Sarbecovirus	NA	China	OK017848.1	Bat	2016
Sarbecovirus|NA|China|OK017849.1|Bat|2016	Sarbecovirus	NA	China	OK017849.1	Bat	2016
Sarbecovirus|NA|China|OK017850.1|Bat|2016	Sarbecovirus	NA	China	OK017850.1	Bat	2016
Sarbecovirus|NA|China|OK017851.1|Bat|2016	Sarbecovirus	NA	China	OK017851.1	Bat	2016
Sarbecovirus|NA|China|OL674074.1|Bat|2015	Sarbecovirus	NA	China	OL674074.1	Bat	2015
Sarbecovirus|NA|China|OL674075.1|Bat|2015	Sarbecovirus	NA	China	OL674075.1	Bat	2015
Sarbecovirus|NA|China|OL674076.1|Bat|2015	Sarbecovirus	NA	China	OL674076.1	Bat	2015
Sarbecovirus|NA|China|OL674077.1|Bat|2015	Sarbecovirus	NA	China	OL674077.1	Bat	2015
Sarbecovirus|NA|China|OL674078.1|Bat|2015	Sarbecovirus	NA	China	OL674078.1	Bat	2015
Sarbecovirus|NA|China|OL674079.1|Bat|2015	Sarbecovirus	NA	China	OL674079.1	Bat	2015
Sarbecovirus|NA|China|OL674080.1|Bat|2015	Sarbecovirus	NA	China	OL674080.1	Bat	2015
Sarbecovirus|NA|China|OL674081.1|Bat|2015	Sarbecovirus	NA	China	OL674081.1	Bat	2015
Sarbecovirus|NA|Kenya|KY352407.1|Bat|2007	Sarbecovirus	NA	Kenya	KY352407.1	Bat	2007
Sarbecovirus|NA|Rwanda|MT726045.1|Bat|2011	Sarbecovirus	NA	Rwanda	MT726045.1	Bat	2011
Sarbecovirus|NA|Uganda|MT726043.1|Bat|2013	Sarbecovirus	NA	Uganda	MT726043.1	Bat	2013
Sarbecovirus|NA|UnitedKingdom|JN854286.1|Human|2003	Sarbecovirus	NA	United_Kingdom	JN854286.1	Human	2003
Sarbecovirus|NA|UnitedKingdom|JQ316196.1|Human|2003	Sarbecovirus	NA	United_Kingdom	JQ316196.1	Human	2003
Sarbecovirus|NA|USA|GU553365.1|Bat|2007	Sarbecovirus	NA	USA	GU553365.1	Bat	2007
SARS|AS|NA|AY427439|Human|2003	SARS	AS	NA	AY427439	Human	2003
SARS|BJ01|China|AY278488|Human|2003	SARS	BJ01	China	AY278488	Human	2003
SARS|BJ02|China|AY278487|Human|2003	SARS	BJ02	China	AY278487	Human	2003
SARS|BJ04|China|AY279354|Human|2003	SARS	BJ04	China	AY279354	Human	2003
SARS|CDC_200301157|USA|AY714217|Human|2003	SARS	CDC_200301157	USA	AY714217	Human	2003
SARS|CUHK_AG01|Hong_Kong|AY345986|Human|2003	SARS	CUHK_AG01	Hong_Kong	AY345986	Human	2003
SARS|CUHK_AG03|Hong_Kong|AY345988|Human|2003	SARS	CUHK_AG03	Hong_Kong	AY345988	Human	2003
SARS|CUHK_Su10|NA|AY282752|Human|2003	SARS	CUHK_Su10	NA	AY282752	Human	2003
SARS|CUHK_W1|Hong_Kong|AY278554|Human|2003	SARS	CUHK_W1	Hong_Kong	AY278554	Human	2003
SARS|FRA|NA|AY310120|Human|2003	SARS	FRA	NA	AY310120	Human	2003
SARS|Frankfurt_1|NA|AY291315|Human|2003	SARS	Frankfurt_1	NA	AY291315	Human	2003
SARS|GD01|NA|AY278489|Human|2003	SARS	GD01	NA	AY278489	Human	2003
SARS|GD69|China|AY313906|Human|2003	SARS	GD69	China	AY313906	Human	2003
SARS|GZ02|China|AY390556|Human|2003	SARS	GZ02	China	AY390556	Human	2003
SARS|GZ0401|China|AY568539|Human|2003	SARS	GZ0401	China	AY568539	Human	2003
SARS|GZ0402|China|AY613947|Human|2003	SARS	GZ0402	China	AY613947	Human	2003
SARS|GZ50|Hong_Kong|AY304495|Human|2003	SARS	GZ50	Hong_Kong	AY304495	Human	2003
SARS|HGZ8L2|NA|AY394993|Human|2003	SARS	HGZ8L2	NA	AY394993	Human	2003
NC_045512_SARS2|2019-12-24	SARS_CoV2	Wu-1	China	NC_045512	Human	Unclassified	2019-12-24
SARS_CoV2|Algeria|G37308-8864|EPI_ISL_766875|B.1|Unclassified|2020-06-17	SARS_CoV2	Algeria	G37308-8864	EPI_ISL_766875	B.1	Unclassified	2020-06-17
SARS_CoV2|Angola|CERI-KRISP-K013698|EPI_ISL_2685958|B.1.351|Beta|2020-09-30	SARS_CoV2	Angola	CERI-KRISP-K013698	EPI_ISL_2685958	B.1.351	Beta	2020-09-30
SARS_CoV2|Australia|NSW-ICPMR-5265|EPI_ISL_3833878|AY.39.1|Delta|2021-08-21	SARS_CoV2	Australia	NSW-ICPMR-5265	EPI_ISL_3833878	AY.39.1	Delta	2021-08-21
SARS_CoV2|Australia|NSW2158|EPI_ISL_500636|B.1|Unclassified|2020-03-12	SARS_CoV2	Australia	NSW2158	EPI_ISL_500636	B.1	Unclassified	2020-03-12
SARS_CoV2|Australia|QLD03|EPI_ISL_410717|A|Unclassified|2020-02-05	SARS_CoV2	Australia	QLD03	EPI_ISL_410717	A	Unclassified	2020-02-05
SARS_CoV2|Australia|SA380624|EPI_ISL_13905457|BA.5|Omicron|2022-07-12	SARS_CoV2	Australia	SA380624	EPI_ISL_13905457	BA.5	Omicron	2022-07-12
SARS_CoV2|Australia|VIC29363|EPI_ISL_8641505|AY.39.1.4|Delta|2021-12-08	SARS_CoV2	Australia	VIC29363	EPI_ISL_8641505	AY.39.1.4	Delta	2021-12-08
SARS_CoV2|Australia|VIC61390|EPI_ISL_13275758|BA.2.12.2|Omicron|2022-05-31	SARS_CoV2	Australia	VIC61390	EPI_ISL_13275758	BA.2.12.2	Omicron	2022-05-31
SARS_CoV2|Azerbaijan|un-ChVir8066|EPI_ISL_9214440|B.1.1.10|Unclassified|2020-05-17	SARS_CoV2	Azerbaijan	un-ChVir8066	EPI_ISL_9214440	B.1.1.10	Unclassified	2020-05-17
SARS_CoV2|Bahrain|340564387_S8_L001|EPI_ISL_632263|B.1.281|Unclassified|2020-08-25	SARS_CoV2	Bahrain	340564387_S8_L001	EPI_ISL_632263	B.1.281	Unclassified	2020-08-25
SARS_CoV2|Bangladesh|IEDCR-V-07|EPI_ISL_2399454|B.1.617.2|Delta|2021-05-13	SARS_CoV2	Bangladesh	IEDCR-V-07	EPI_ISL_2399454	B.1.617.2	Delta	2021-05-13
SARS_CoV2|Belgium|Briant-12116897301|EPI_ISL_5412009|AY.129|Delta|2021-10-02	SARS_CoV2	Belgium	Briant-12116897301	EPI_ISL_5412009	AY.129	Delta	2021-10-02
SARS_CoV2|Belgium|rega-0512675|EPI_ISL_738216|B.1.1|Unclassified|2020-05-12	SARS_CoV2	Belgium	rega-0512675	EPI_ISL_738216	B.1.1	Unclassified	2020-05-12
SARS_CoV2|Belgium|rega-0803757|EPI_ISL_734900|B.1.1.232|Unclassified|2020-08-03	SARS_CoV2	Belgium	rega-0803757	EPI_ISL_734900	B.1.1.232	Unclassified	2020-08-03
SARS_CoV2|Belgium|rega-10061194|EPI_ISL_735068|B.1.1|Unclassified|2020-10-06	SARS_CoV2	Belgium	rega-10061194	EPI_ISL_735068	B.1.1	Unclassified	2020-10-06
SARS_CoV2|Belgium|rega-19710|EPI_ISL_7592027|AY.121|Delta|2021-11-14	SARS_CoV2	Belgium	rega-19710	EPI_ISL_7592027	AY.121	Delta	2021-11-14
SARS_CoV2|Belgium|rega-4983|EPI_ISL_1382759|B.1.214.2|Unclassified|2021-02-27	SARS_CoV2	Belgium	rega-4983	EPI_ISL_1382759	B.1.214.2	Unclassified	2021-02-27
SARS_CoV2|Belgium|UGent-5405|EPI_ISL_1827378|B.1.1.7|Alpha|2021-04-14	SARS_CoV2	Belgium	UGent-5405	EPI_ISL_1827378	B.1.1.7	Alpha	2021-04-14
SARS_CoV2|Belgium|UGent-9148|EPI_ISL_3868656|B.1.617.2|Delta|2021-08-08	SARS_CoV2	Belgium	UGent-9148	EPI_ISL_3868656	B.1.617.2	Delta	2021-08-08
SARS_CoV2|Brazil|AL-FIOCRUZ-2978|EPI_ISL_3434801|P.2|Zeta|2021-01-04	SARS_CoV2	Brazil	AL-FIOCRUZ-2978	EPI_ISL_3434801	P.2	Zeta	2021-01-04
SARS_CoV2|Brazil|BA-LACEN-120|EPI_ISL_1583648|B.1.1.28|Unclassified|2020-06-17	SARS_CoV2	Brazil	BA-LACEN-120	EPI_ISL_1583648	B.1.1.28	Unclassified	2020-06-17
SARS_CoV2|Brazil|BA-LACEN-164|EPI_ISL_1583703|P.2|Zeta|2020-06-26	SARS_CoV2	Brazil	BA-LACEN-164	EPI_ISL_1583703	P.2	Zeta	2020-06-26
SARS_CoV2|Brazil|BA-LACEN-BA498|EPI_ISL_3944588|P.1|Gamma|2021-07-18	SARS_CoV2	Brazil	BA-LACEN-BA498	EPI_ISL_3944588	P.1	Gamma	2021-07-18
SARS_CoV2|Brazil|BA-VC41|EPI_ISL_13838082|B.1.1|Unclassified|2020-08-17	SARS_CoV2	Brazil	BA-VC41	EPI_ISL_13838082	B.1.1	Unclassified	2020-08-17
SARS_CoV2|Brazil|CE-FIOCRUZ-59065CE|EPI_ISL_9794610|AY.99.2|Delta|2021-12-15	SARS_CoV2	Brazil	CE-FIOCRUZ-59065CE	EPI_ISL_9794610	AY.99.2	Delta	2021-12-15
SARS_CoV2|Brazil|DF-1218R1|EPI_ISL_1293051|P.2|Zeta|2020-09-25	SARS_CoV2	Brazil	DF-1218R1	EPI_ISL_1293051	P.2	Zeta	2020-09-25
SARS_CoV2|Brazil|PA-IEC176228|EPI_ISL_848608|P.2|Zeta|2020-08-11	SARS_CoV2	Brazil	PA-IEC176228	EPI_ISL_848608	P.2	Zeta	2020-08-11
SARS_CoV2|Brazil|PE-NVBS8361GENOV828253617956|EPI_ISL_7363750|AY.99.2|Delta|2021-10-13	SARS_CoV2	Brazil	PE-NVBS8361GENOV828253617956	EPI_ISL_7363750	AY.99.2	Delta	2021-10-13
SARS_CoV2|Brazil|PR-FIOCRUZ-9118|EPI_ISL_12680602|BA.1.1|Omicron|2022-03-16	SARS_CoV2	Brazil	PR-FIOCRUZ-9118	EPI_ISL_12680602	BA.1.1	Omicron	2022-03-16
SARS_CoV2|Brazil|PR-FIOCRUZ-9878|EPI_ISL_1181568|B.1.1.33|Unclassified|2020-05-30	SARS_CoV2	Brazil	PR-FIOCRUZ-9878	EPI_ISL_1181568	B.1.1.33	Unclassified	2020-05-30
SARS_CoV2|Brazil|RJ-00548|EPI_ISL_717932|P.2|Zeta|2020-10-29	SARS_CoV2	Brazil	RJ-00548	EPI_ISL_717932	P.2	Zeta	2020-10-29
SARS_CoV2|Brazil|RJ-LNN01039|EPI_ISL_2101494|P.1|Gamma|2021-04-18	SARS_CoV2	Brazil	RJ-LNN01039	EPI_ISL_2101494	P.1	Gamma	2021-04-18
SARS_CoV2|Brazil|RJ-LNN03289|EPI_ISL_2837284|P.1|Gamma|2021-06-14	SARS_CoV2	Brazil	RJ-LNN03289	EPI_ISL_2837284	P.1	Gamma	2021-06-14
SARS_CoV2|Brazil|RJ-NVBS6225GENOV828078092020|EPI_ISL_6992691|AY.26|Delta|2021-09-06	SARS_CoV2	Brazil	RJ-NVBS6225GENOV828078092020	EPI_ISL_6992691	AY.26	Delta	2021-09-06
SARS_CoV2|Brazil|RJ-NVBS6593GENOV828089352069|EPI_ISL_6994746|AY.99.2|Delta|2021-09-08	SARS_CoV2	Brazil	RJ-NVBS6593GENOV828089352069	EPI_ISL_6994746	AY.99.2	Delta	2021-09-08
SARS_CoV2|Brazil|SP-505|EPI_ISL_468318|B.1.1.28|Unclassified|2020-04-15	SARS_CoV2	Brazil	SP-505	EPI_ISL_468318	B.1.1.28	Unclassified	2020-04-15
SARS_CoV2|Brazil|SP-IB_110515|EPI_ISL_5650292|P.1.2|Gamma|2021-04-12	SARS_CoV2	Brazil	SP-IB_110515	EPI_ISL_5650292	P.1.2	Gamma	2021-04-12
SARS_CoV2|Brazil|SP-IB_112955|EPI_ISL_5645922|P.1|Gamma|2021-05-31	SARS_CoV2	Brazil	SP-IB_112955	EPI_ISL_5645922	P.1	Gamma	2021-05-31
SARS_CoV2|Brazil|SP-IB_121918|EPI_ISL_5651269|P.1|Gamma|2021-07-18	SARS_CoV2	Brazil	SP-IB_121918	EPI_ISL_5651269	P.1	Gamma	2021-07-18
SARS_CoV2|Brazil|SP-L112-CD4940|EPI_ISL_2344444|P.2|Zeta|2020-10-21	SARS_CoV2	Brazil	SP-L112-CD4940	EPI_ISL_2344444	P.2	Zeta	2020-10-21
SARS_CoV2|Brazil|SP-reBUT_353044439|EPI_ISL_5801271|P.1|Gamma|2021-04-26	SARS_CoV2	Brazil	SP-reBUT_353044439	EPI_ISL_5801271	P.1	Gamma	2021-04-26
SARS_CoV2|Brazil|SP-reBUT_817222|EPI_ISL_5801990|P.1|Gamma|2021-03-22	SARS_CoV2	Brazil	SP-reBUT_817222	EPI_ISL_5801990	P.1	Gamma	2021-03-22
SARS_CoV2|Brazil|SP-SEQ10914|EPI_ISL_9795504|P.1|Gamma|2021-09-20	SARS_CoV2	Brazil	SP-SEQ10914	EPI_ISL_9795504	P.1	Gamma	2021-09-20
SARS_CoV2|Brazil|TO-3325|EPI_ISL_2756453|P.2|Zeta|2021-01-04	SARS_CoV2	Brazil	TO-3325	EPI_ISL_2756453	P.2	Zeta	2021-01-04
SARS_CoV2|Bulgaria|21BG-EU_011849_Pl113|EPI_ISL_8579901|AY.9.2|Delta|2021-11-24	SARS_CoV2	Bulgaria	21BG-EU_011849_Pl113	EPI_ISL_8579901	AY.9.2	Delta	2021-11-24
SARS_CoV2|Cambodia|Bat|RShSTT182|EPI_ISL_852604|Unclassified|NA|2010-12-06	SARS_CoV2	Cambodia	Bat	RShSTT182	EPI_ISL_852604	Unclassified	NA	2010-12-06
SARS_CoV2|Cambodia|Bat|RShSTT200|EPI_ISL_852605|Unclassified|NA|2010-12-06	SARS_CoV2	Cambodia	Bat	RShSTT200	EPI_ISL_852605	Unclassified	NA	2010-12-06
SARS_CoV2|Canada|AB-ABPHL-46516|EPI_ISL_8391967|AY.25.1|Delta|2021-12-20	SARS_CoV2	Canada	AB-ABPHL-46516	EPI_ISL_8391967	AY.25.1	Delta	2021-12-20
SARS_CoV2|Canada|ABPHL-04534|EPI_ISL_2164321|Q.4|Alpha|2021-01-14	SARS_CoV2	Canada	ABPHL-04534	EPI_ISL_2164321	Q.4	Alpha	2021-01-14
SARS_CoV2|Canada|BC-BCCDC-190494|EPI_ISL_4835913|AY.25.1|Delta|2021-09-03	SARS_CoV2	Canada	BC-BCCDC-190494	EPI_ISL_4835913	AY.25.1	Delta	2021-09-03
SARS_CoV2|Canada|BC-BCCDC-215376|EPI_ISL_5686222|AY.25.1|Delta|2021-09-30	SARS_CoV2	Canada	BC-BCCDC-215376	EPI_ISL_5686222	AY.25.1	Delta	2021-09-30
SARS_CoV2|Canada|BC-BCCDC-256754|EPI_ISL_7325390|AY.74|Delta|2021-11-24	SARS_CoV2	Canada	BC-BCCDC-256754	EPI_ISL_7325390	AY.74	Delta	2021-11-24
SARS_CoV2|Canada|BC-BCCDC-3533|EPI_ISL_968418|B.1.422|Unclassified|2020-07-29	SARS_CoV2	Canada	BC-BCCDC-3533	EPI_ISL_968418	B.1.422	Unclassified	2020-07-29
SARS_CoV2|Canada|BC-BCCDC-363731|EPI_ISL_11364464|BA.1.1|Omicron|2022-02-09	SARS_CoV2	Canada	BC-BCCDC-363731	EPI_ISL_11364464	BA.1.1	Omicron	2022-02-09
SARS_CoV2|Canada|BC-BCCDC-5369|EPI_ISL_973870|B.1.36.36|Unclassified|2020-09-27	SARS_CoV2	Canada	BC-BCCDC-5369	EPI_ISL_973870	B.1.36.36	Unclassified	2020-09-27
SARS_CoV2|Canada|BC-BCCDC-6376|EPI_ISL_974694|AW.1|Unclassified|2020-10-28	SARS_CoV2	Canada	BC-BCCDC-6376	EPI_ISL_974694	AW.1	Unclassified	2020-10-28
SARS_CoV2|Canada|BC-BCCDC-74952|EPI_ISL_2655252|B.1.1.7|Alpha|2021-04-18	SARS_CoV2	Canada	BC-BCCDC-74952	EPI_ISL_2655252	B.1.1.7	Alpha	2021-04-18
SARS_CoV2|Canada|BC-BCCDC-87893|EPI_ISL_2656742|B.1.617.2|Delta|2021-05-04	SARS_CoV2	Canada	BC-BCCDC-87893	EPI_ISL_2656742	B.1.617.2	Delta	2021-05-04
SARS_CoV2|Canada|MB-NML-1555|EPI_ISL_935851|B.1.36.8|Unclassified|2020-09-10	SARS_CoV2	Canada	MB-NML-1555	EPI_ISL_935851	B.1.36.8	Unclassified	2020-09-10
SARS_CoV2|Canada|NB-CHUDGLD-206982|EPI_ISL_5854464|AY.27|Delta|2021-09-17	SARS_CoV2	Canada	NB-CHUDGLD-206982	EPI_ISL_5854464	AY.27	Delta	2021-09-17
SARS_CoV2|Canada|ON-KHS-22-03317-v1|EPI_ISL_12229081|BA.1.1|Omicron|2022-03-15	SARS_CoV2	Canada	ON-KHS-22-03317-v1	EPI_ISL_12229081	BA.1.1	Omicron	2022-03-15
SARS_CoV2|Canada|Qc-HCLM-0081268085|EPI_ISL_825763|B.1.1.176|Unclassified|2020-08-21	SARS_CoV2	Canada	Qc-HCLM-0081268085	EPI_ISL_825763	B.1.1.176	Unclassified	2020-08-21
SARS_CoV2|Canada|QC-JEW-Q9071479|EPI_ISL_1241070|B.1|Unclassified|2020-05-07	SARS_CoV2	Canada	QC-JEW-Q9071479	EPI_ISL_1241070	B.1	Unclassified	2020-05-07
SARS_CoV2|Canada|QC-JUS-V6130454|EPI_ISL_1241260|B.1.1.176|Unclassified|2020-04-12	SARS_CoV2	Canada	QC-JUS-V6130454	EPI_ISL_1241260	B.1.1.176	Unclassified	2020-04-12
SARS_CoV2|Canada|Qc-LSPQ-L00241924|EPI_ISL_536296|B.1.1|Unclassified|2020-03-28	SARS_CoV2	Canada	Qc-LSPQ-L00241924	EPI_ISL_536296	B.1.1	Unclassified	2020-03-28
SARS_CoV2|Canada|SK-NML-94324|EPI_ISL_2889568|B.1.1.7|Alpha|2021-05-27	SARS_CoV2	Canada	SK-NML-94324	EPI_ISL_2889568	B.1.1.7	Alpha	2021-05-27
SARS_CoV2|Chile|CO-161019|EPI_ISL_5431391|AY.122|Delta|2021-10-01	SARS_CoV2	Chile	CO-161019	EPI_ISL_5431391	AY.122	Delta	2021-10-01
SARS_CoV2|Chile|CO-161884|EPI_ISL_5687188|AY.102|Delta|2021-10-03	SARS_CoV2	Chile	CO-161884	EPI_ISL_5687188	AY.102	Delta	2021-10-03
SARS_CoV2|Chile|RM-166210|EPI_ISL_5694296|AY.117|Delta|2021-10-12	SARS_CoV2	Chile	RM-166210	EPI_ISL_5694296	AY.117	Delta	2021-10-12
SARS_CoV2|Chile|RM-261633|EPI_ISL_1167743|P.2|Zeta|2020-12-23	SARS_CoV2	Chile	RM-261633	EPI_ISL_1167743	P.2	Zeta	2020-12-23
SARS_CoV2|China|0125-A160|EPI_ISL_493155|B|Unclassified|2020-01-25	SARS_CoV2	China	0125-A160	EPI_ISL_493155	B	Unclassified	2020-01-25
SARS_CoV2|China|2020C1240386|EPI_ISL_962549|B|Unclassified|2020-02-04	SARS_CoV2	China	2020C1240386	EPI_ISL_962549	B	Unclassified	2020-02-04
SARS_CoV2|China|Bat|PrC31|EPI_ISL_1098866|Unclassified|NA|1905-07-10	SARS_CoV2	China	Bat	PrC31	EPI_ISL_1098866	Unclassified	2020-02-04
SARS_CoV2|China|Bat|RaTG13|EPI_ISL_402131|Unclassified|NA|2013-07-24	SARS_CoV2	China	Bat	RaTG13	EPI_ISL_402131	Unclassified	2013-07-24
SARS_CoV2|China|Bat|RmYN02|EPI_ISL_412977|Unclassified|NA|2019-06-25	SARS_CoV2	China	Bat	RmYN02	EPI_ISL_412977	Unclassified	2019-06-25
SARS_CoV2|China|Beijing|EPI_ISL_430743|B.1|Unclassified|2020-03-14	SARS_CoV2	China	Beijing	EPI_ISL_430743	B.1	Unclassified	2020-03-14
SARS_CoV2|China|BJ288|EPI_ISL_430725|A|Unclassified|2020-01-29	SARS_CoV2	China	BJ288	EPI_ISL_430725	A	Unclassified	2020-01-29
SARS_CoV2|China|Human|HBCDC-HB-01|EPI_ISL_402132|Unclassified|NA|2019-12-30	SARS_CoV2	China	Human	HBCDC-HB-01	EPI_ISL_402132	Unclassified	2019-12-30
SARS_CoV2|China|Human|HBCDC-HB-02|EPI_ISL_412898|Unclassified|NA|2019-12-30	SARS_CoV2	China	Human	HBCDC-HB-02	EPI_ISL_412898	Unclassified	2019-12-30
SARS_CoV2|China|Human|HBCDC-HB-03|EPI_ISL_412899|Unclassified|NA|2019-12-30	SARS_CoV2	China	Human	HBCDC-HB-03	EPI_ISL_412899	Unclassified	2019-12-30
SARS_CoV2|China|Human|Hu-1|EPI_ISL_402125|Unclassified|NA|2019-12-31	SARS_CoV2	China	Human	Hu-1	EPI_ISL_402125	Unclassified	2019-12-31
SARS_CoV2|China|Human|IME-WH01|EPI_ISL_529213|Unclassified|NA|2019-12-30	SARS_CoV2	China	Human	IME-WH01	EPI_ISL_529213	Unclassified	2019-12-30
SARS_CoV2|China|Human|IME-WH02|EPI_ISL_529214|Unclassified|NA|2019-12-30	SARS_CoV2	China	Human	IME-WH02	EPI_ISL_529214	Unclassified	2019-12-30
SARS_CoV2|China|Human|IME-WH03|EPI_ISL_529215|Unclassified|NA|2019-12-30	SARS_CoV2	China	Human	IME-WH03	EPI_ISL_529215	Unclassified	2019-12-30	new global alignment’
SARS_CoV2|China|Human|IME-WH04|EPI_ISL_529216|Unclassified|NA|2019-12-30	SARS_CoV2	China	Human	IME-WH04	EPI_ISL_529216	Unclassified	2019-12-30
SARS_CoV2|China|Human|IME-WH05|EPI_ISL_529217|Unclassified|NA|2019-12-30	SARS_CoV2	China	Human	IME-WH05	EPI_ISL_529217	Unclassified	2019-12-30
SARS_CoV2|China|Human|IPBCAMS-WH-01|EPI_ISL_402123|Unclassified|NA|2019-12-24	SARS_CoV2	China	Human	IPBCAMS-WH-01	EPI_ISL_402123	Unclassified	2019-12-24
SARS_CoV2|China|Human|IPBCAMS-WH-02|EPI_ISL_403931|Unclassified|NA|2019-12-30	SARS_CoV2	China	Human	IPBCAMS-WH-02	EPI_ISL_403931	Unclassified	2019-12-30
SARS_CoV2|China|Human|IPBCAMS-WH-03|EPI_ISL_403930|Unclassified|NA|2019-12-30	SARS_CoV2	China	Human	IPBCAMS-WH-03	EPI_ISL_403930	Unclassified	2019-12-30
SARS_CoV2|China|Human|IPBCAMS-WH-04|EPI_ISL_403929|Unclassified|NA|2019-12-30	SARS_CoV2	China	Human	IPBCAMS-WH-04	EPI_ISL_403929	Unclassified	2019-12-30
SARS_CoV2|China|Human|IVDC-HB-01|EPI_ISL_402119|Unclassified|NA|2019-12-30	SARS_CoV2	China	Human	IVDC-HB-01	EPI_ISL_402119	Unclassified	2019-12-30
SARS_CoV2|China|Human|IVDC-HB-05|EPI_ISL_402121|Unclassified|NA|2019-12-30	SARS_CoV2	China	Human	IVDC-HB-05	EPI_ISL_402121	Unclassified	2019-12-30
SARS_CoV2|China|Human|IVDC-HB-GX02|EPI_ISL_434534|Unclassified|NA|2019-12-30	SARS_CoV2	China	Human	IVDC-HB-GX02	EPI_ISL_434534	Unclassified	2019-12-30
SARS_CoV2|China|Human|WH01|EPI_ISL_406798|Unclassified|NA|2019-12-26	SARS_CoV2	China	Human	WH01	EPI_ISL_406798	Unclassified	2019-12-26
SARS_CoV2|China|Human|WIV02|EPI_ISL_402127|Unclassified|NA|2019-12-30	SARS_CoV2	China	Human	WIV02	EPI_ISL_402127	Unclassified	2019-12-30
SARS_CoV2|China|Human|WIV04|EPI_ISL_402124|Unclassified|NA|2019-12-30	SARS_CoV2	China	Human	WIV04	EPI_ISL_402124	Unclassified	2019-12-30
SARS_CoV2|China|Human|WIV05|EPI_ISL_402128|Unclassified|NA|2019-12-30	SARS_CoV2	China	Human	WIV05	EPI_ISL_402128	Unclassified	2019-12-30
SARS_CoV2|China|Human|WIV06|EPI_ISL_402129|Unclassified|NA|2019-12-30	SARS_CoV2	China	Human	WIV06	EPI_ISL_402129	Unclassified	2019-12-30
SARS_CoV2|China|Human|WIV07|EPI_ISL_402130|Unclassified|NA|2019-12-30	SARS_CoV2	China	Human	WIV07	EPI_ISL_402130	Unclassified	2019-12-30
SARS_CoV2|China|IPBCAMS-WH-01|EPI_ISL_402123|B|Unclassified|2019-12-24	SARS_CoV2	China	IPBCAMS-WH-01	EPI_ISL_402123	B	Unclassified	2019-12-24
SARS_CoV2|China|JX2019|EPI_ISL_455465|B|Unclassified|2020-02-10	SARS_CoV2	China	JX2019	EPI_ISL_455465	B	Unclassified	2020-02-10
SARS_CoV2|China|Pangolin|1|EPI_ISL_410721|Unclassified|NA|2019	SARS_CoV2	China	Pangolin	1	EPI_ISL_410721	Unclassified	2019
SARS_CoV2|China|Pangolin|A22-2|EPI_ISL_471467|Unclassified|NA|2019	SARS_CoV2	China	Pangolin	A22-2	EPI_ISL_471467	Unclassified	2019
SARS_CoV2|China|Pangolin|FM45-9|EPI_ISL_471468|Unclassified|NA|2019	SARS_CoV2	China	Pangolin	FM45-9	EPI_ISL_471468	Unclassified	2019
SARS_CoV2|China|Pangolin|P1E|EPI_ISL_410539|Unclassified|NA|2017	SARS_CoV2	China	Pangolin	P1E	EPI_ISL_410539	Unclassified	2017
SARS_CoV2|China|Pangolin|P2V|EPI_ISL_410542|Unclassified|NA|2017	SARS_CoV2	China	Pangolin	P2V	EPI_ISL_410542	Unclassified	2017
SARS_CoV2|China|Pangolin|P4L|EPI_ISL_410538|Unclassified|NA|2017	SARS_CoV2	China	Pangolin	P4L	EPI_ISL_410538	Unclassified	2017
SARS_CoV2|China|Pangolin|P5E|EPI_ISL_410541|Unclassified|NA|2017	SARS_CoV2	China	Pangolin	P5E	EPI_ISL_410541	Unclassified	2017
SARS_CoV2|China|Pangolin|P5L|EPI_ISL_410540|Unclassified|NA|2017	SARS_CoV2	China	Pangolin	P5L	EPI_ISL_410540	Unclassified	2017
SARS_CoV2|China|Pangolin|SM44-9|EPI_ISL_471469|Unclassified|NA|2019	SARS_CoV2	China	Pangolin	SM44-9	EPI_ISL_471469	Unclassified	2019
SARS_CoV2|China|Pangolin|SM79-9|EPI_ISL_471470|Unclassified|NA|2019	SARS_CoV2	China	Pangolin	SM79-9	EPI_ISL_471470	Unclassified	2019
SARS_CoV2|China|SC-NC-071|EPI_ISL_451330|B|Unclassified|2020-01-29	SARS_CoV2	China	SC-NC-071	EPI_ISL_451330	B	Unclassified	2020-01-29
SARS_CoV2|China|SC-WCH4-293|EPI_ISL_451394|B|Unclassified|2020-02-03	SARS_CoV2	China	SC-WCH4-293	EPI_ISL_451394	B	Unclassified	2020-02-03
SARS_CoV2|China|WIV02|EPI_ISL_402127|B|Unclassified|2019-12-30	SARS_CoV2	China	WIV02	EPI_ISL_402127	B	Unclassified	2019-12-30
SARS_CoV2|China|WIV07|EPI_ISL_402130|B|Unclassified|2019-12-30	SARS_CoV2	China	WIV07	EPI_ISL_402130	B	Unclassified	2019-12-30
SARS_CoV2|Colombia|ANT-CWOHC-VG-SEC01539E|EPI_ISL_3721620|B.1.621|Mu|2021-07-24	SARS_CoV2	Colombia	ANT-CWOHC-VG-SEC01539E	EPI_ISL_3721620	B.1.621	Mu	2021-07-24
SARS_CoV2|Colombia|ANT-PRO-LDSP1436|EPI_ISL_7170057|AY.101|Delta|2021-10-07	SARS_CoV2	Colombia	ANT-PRO-LDSP1436	EPI_ISL_7170057	AY.101	Delta	2021-10-07
SARS_CoV2|Colombia|DC-INS-398590|EPI_ISL_4196887|B.1.621|Mu|2021-04-15	SARS_CoV2	Colombia	DC-INS-398590	EPI_ISL_4196887	B.1.621	Mu	2021-04-15
SARS_CoV2|Croatia|10509|EPI_ISL_5923286|AY.41|Delta|2021-09-14	SARS_CoV2	Croatia	10509	EPI_ISL_5923286	AY.41	Delta	2021-09-14
SARS_CoV2|Croatia|10807|EPI_ISL_6033885|AY.122|Delta|2021-09-17	SARS_CoV2	Croatia	10807	EPI_ISL_6033885	AY.122	Delta	2021-09-17
SARS_CoV2|Czech_Republic|CSQ0019|EPI_ISL_2861806|B.1.1.7|Alpha|2021-06-08	SARS_CoV2	Czech_Republic	CSQ0019	EPI_ISL_2861806	B.1.1.7	Alpha	2021-06-08
SARS_CoV2|Czech_Republic|IMG15N_U35965|EPI_ISL_5429471|AY.122|Delta|2021-09-07	SARS_CoV2	Czech_Republic	IMG15N_U35965	EPI_ISL_5429471	AY.122	Delta	2021-09-07
SARS_CoV2|Democratic_Republic_of_the_Congo|3070|EPI_ISL_437357|B.1.214|Unclassified|2020-04-18	SARS_CoV2	Democratic_Republic_of_the_Congo	3070	EPI_ISL_437357	B.1.214	Unclassified	2020-04-18
SARS_CoV2|Denmark|DCGC-113830|EPI_ISL_2667628|AY.112|Delta|2021-05-31	SARS_CoV2	Denmark	DCGC-113830	EPI_ISL_2667628	AY.112	Delta	2021-05-31
SARS_CoV2|Denmark|DCGC-119231|EPI_ISL_3075587|B.1.1.7|Alpha|2021-05-24	SARS_CoV2	Denmark	DCGC-119231	EPI_ISL_3075587	B.1.1.7	Alpha	2021-05-24
SARS_CoV2|Denmark|DCGC-125417|EPI_ISL_2896746|AY.7.1|Delta|2021-07-06	SARS_CoV2	Denmark	DCGC-125417	EPI_ISL_2896746	AY.7.1	Delta	2021-07-06
SARS_CoV2|Denmark|DCGC-130773|EPI_ISL_3029540|B.1.1.7|Alpha|2021-07-14	SARS_CoV2	Denmark	DCGC-130773	EPI_ISL_3029540	B.1.1.7	Alpha	2021-07-14
SARS_CoV2|Denmark|DCGC-1451|EPI_ISL_618092|B.1.1.298|Unclassified|2020-06-08	SARS_CoV2	Denmark	DCGC-1451	EPI_ISL_618092	B.1.1.298	Unclassified	2020-06-08
SARS_CoV2|Denmark|DCGC-172498|EPI_ISL_4303494|AY.46|Delta|2021-09-08	SARS_CoV2	Denmark	DCGC-172498	EPI_ISL_4303494	AY.46	Delta	2021-09-08
SARS_CoV2|Denmark|DCGC-172526|EPI_ISL_4303522|AY.20|Delta|2021-09-13	SARS_CoV2	Denmark	DCGC-172526	EPI_ISL_4303522	AY.20	Delta	2021-09-13
SARS_CoV2|Denmark|DCGC-190802|EPI_ISL_5733543|B.1.617.2|Delta|2021-10-22	SARS_CoV2	Denmark	DCGC-190802	EPI_ISL_5733543	B.1.617.2	Delta	2021-10-22
SARS_CoV2|Denmark|DCGC-193867|EPI_ISL_5856819|AY.126|Delta|2021-10-25	SARS_CoV2	Denmark	DCGC-193867	EPI_ISL_5856819	AY.126	Delta	2021-10-25
SARS_CoV2|Denmark|DCGC-194857|EPI_ISL_5858055|B.1.617.2|Delta|2021-10-25	SARS_CoV2	Denmark	DCGC-194857	EPI_ISL_5858055	B.1.617.2	Delta	2021-10-25
SARS_CoV2|Denmark|DCGC-1970|EPI_ISL_618294|B.1.438|Unclassified|2020-06-29	SARS_CoV2	Denmark	DCGC-1970	EPI_ISL_618294	B.1.438	Unclassified	2020-06-29
SARS_CoV2|Denmark|DCGC-206483|EPI_ISL_6182695|AY.122|Delta|2021-11-04	SARS_CoV2	Denmark	DCGC-206483	EPI_ISL_6182695	AY.122	Delta	2021-11-04
SARS_CoV2|Denmark|DCGC-245472|EPI_ISL_7193362|B.1.617.2|Delta|2021-11-25	SARS_CoV2	Denmark	DCGC-245472	EPI_ISL_7193362	B.1.617.2	Delta	2021-11-25
SARS_CoV2|Denmark|DCGC-246196|EPI_ISL_7280032|AY.111|Delta|2021-11-24	SARS_CoV2	Denmark	DCGC-246196	EPI_ISL_7280032	AY.111	Delta	2021-11-24
SARS_CoV2|Denmark|DCGC-256707|EPI_ISL_7596430|AY.122|Delta|2021-11-30	SARS_CoV2	Denmark	DCGC-256707	EPI_ISL_7596430	AY.122	Delta	2021-11-30
SARS_CoV2|Denmark|DCGC-268106|EPI_ISL_7902106|AY.126|Delta|2021-12-10	SARS_CoV2	Denmark	DCGC-268106	EPI_ISL_7902106	AY.126	Delta	2021-12-10
SARS_CoV2|Denmark|DCGC-4359|EPI_ISL_615561|B.1.1.277|Unclassified|2020-09-07	SARS_CoV2	Denmark	DCGC-4359	EPI_ISL_615561	B.1.1.277	Unclassified	2020-09-07
SARS_CoV2|Denmark|DCGC-67599|EPI_ISL_1876170|B.1.1.7|Alpha|2021-04-19	SARS_CoV2	Denmark	DCGC-67599	EPI_ISL_1876170	B.1.1.7	Alpha	2021-04-19
SARS_CoV2|Denmark|DCGC-7138|EPI_ISL_619072|B.1.1.298|Unclassified|2020-10-12	SARS_CoV2	Denmark	DCGC-7138	EPI_ISL_619072	B.1.1.298	Unclassified	2020-10-12
SARS_CoV2|Denmark|DCGC-73359|EPI_ISL_1881930|B.1.1.7|Alpha|2021-04-05	SARS_CoV2	Denmark	DCGC-73359	EPI_ISL_1881930	B.1.1.7	Alpha	2021-04-05
SARS_CoV2|Djibouti|NAMRU3_012|EPI_ISL_3845304|B.1.351|Beta|2020-06-15	SARS_CoV2	Djibouti	NAMRU3_012	EPI_ISL_3845304	B.1.351	Beta	2020-06-15
SARS_CoV2|Ecuador|USFQ-147|EPI_ISL_491937|B.1.1|Unclassified|2020-06-30	SARS_CoV2	Ecuador	USFQ-147	EPI_ISL_491937	B.1.1	Unclassified	2020-06-30
SARS_CoV2|Egypt|CPHL-EGY21373|EPI_ISL_9047708|B.1.617.2|Delta|2021-12-31	SARS_CoV2	Egypt	CPHL-EGY21373	EPI_ISL_9047708	B.1.617.2	Delta	2021-12-31
SARS_CoV2|Estonia|C122138|EPI_ISL_2601552|B.1.1.7|Alpha|2021-04-17	SARS_CoV2	Estonia	C122138	EPI_ISL_2601552	B.1.1.7	Alpha	2021-04-17
SARS_CoV2|Estonia|C142701|EPI_ISL_2788778|B.1.1.7|Alpha|2021-05-06	SARS_CoV2	Estonia	C142701	EPI_ISL_2788778	B.1.1.7	Alpha	2021-05-06
SARS_CoV2|Finland|2LS5E11|EPI_ISL_756123|B.1.463|Unclassified|2020-10-02	SARS_CoV2	Finland	2LS5E11	EPI_ISL_756123	B.1.463	Unclassified	2020-10-02
SARS_CoV2|Finland|7LS13H11|EPI_ISL_756024|B.1.36.22|Unclassified|2020-10-07	SARS_CoV2	Finland	7LS13H11	EPI_ISL_756024	B.1.36.22	Unclassified	2020-10-07
SARS_CoV2|France|ARA-6041|EPI_ISL_681261|B.1|Unclassified|2020-03-04	SARS_CoV2	France	ARA-6041	EPI_ISL_681261	B.1	Unclassified	2020-03-04
SARS_CoV2|France|ARA-HCL021022293101|EPI_ISL_1297425|B.1.1.7|Alpha|2021-01-28	SARS_CoV2	France	ARA-HCL021022293101	EPI_ISL_1297425	B.1.1.7	Alpha	2021-01-28
SARS_CoV2|France|ARA-HCL021156667801|EPI_ISL_4323488|AY.34|Delta|2021-08-23	SARS_CoV2	France	ARA-HCL021156667801	EPI_ISL_4323488	AY.34	Delta	2021-08-23
SARS_CoV2|France|BFC-HMN-21122150411|EPI_ISL_8256108|AY.98.1|Delta|2021-12-06	SARS_CoV2	France	BFC-HMN-21122150411	EPI_ISL_8256108	AY.98.1	Delta	2021-12-06
SARS_CoV2|France|BFC-HMN-21122310169|EPI_ISL_9518310|AY.126|Delta|2021-12-27	SARS_CoV2	France	BFC-HMN-21122310169	EPI_ISL_9518310	AY.126	Delta	2021-12-27
SARS_CoV2|France|BRE-2111557865|EPI_ISL_8317218|AY.5|Delta|2021-11-27	SARS_CoV2	France	BRE-2111557865	EPI_ISL_8317218	AY.5	Delta	2021-11-27
SARS_CoV2|France|HDF-IPP2483|EPI_ISL_2791016|B.1|Unclassified|2020-03-15	SARS_CoV2	France	HDF-IPP2483	EPI_ISL_2791016	B.1	Unclassified	2020-03-15
SARS_CoV2|France|IDF-CERBAHC-11584916|EPI_ISL_10680907|AY.5|Delta|2021-11-17	SARS_CoV2	France	IDF-CERBAHC-11584916	EPI_ISL_10680907	AY.5	Delta	2021-11-17
SARS_CoV2|France|IDF-HMN-21092200542|EPI_ISL_5693271|AY.43|Delta|2021-09-14	SARS_CoV2	France	IDF-HMN-21092200542	EPI_ISL_5693271	AY.43	Delta	2021-09-14
SARS_CoV2|France|IDF-LBZCentre-K2110190145|EPI_ISL_11723884|AY.122|Delta|2021-10-19	SARS_CoV2	France	IDF-LBZCentre-K2110190145	EPI_ISL_11723884	AY.122	Delta	2021-10-19
SARS_CoV2|France|NAQ-CHUP-2206149031|EPI_ISL_13714472|Unassigned|Omicron|2022-06-14	SARS_CoV2	France	NAQ-CHUP-2206149031	EPI_ISL_13714472	Unassigned	Omicron	2022-06-14
SARS_CoV2|France|NAQ-HCL021212985701|EPI_ISL_7607493|AY.43|Delta|2021-11-08	SARS_CoV2	France	NAQ-HCL021212985701	EPI_ISL_7607493	AY.43	Delta	2021-11-08
SARS_CoV2|France|NAQ-HCL021232299801|EPI_ISL_8670304|AY.25|Delta|2021-12-06	SARS_CoV2	France	NAQ-HCL021232299801	EPI_ISL_8670304	AY.25	Delta	2021-12-06
SARS_CoV2|France|OCC-HCL021209739701|EPI_ISL_7206408|AY.109|Delta|2021-11-10	SARS_CoV2	France	OCC-HCL021209739701	EPI_ISL_7206408	AY.109	Delta	2021-11-10
SARS_CoV2|France|PAC-ChTo-T214810793|EPI_ISL_10946418|AY.4|Delta|2021-11-29	SARS_CoV2	France	PAC-ChTo-T214810793	EPI_ISL_10946418	AY.4	Delta	2021-11-29
SARS_CoV2|France|PAC-IHU-0222|EPI_ISL_569386|B.1.1|Unclassified|2020-03-28	SARS_CoV2	France	PAC-IHU-0222	EPI_ISL_569386	B.1.1	Unclassified	2020-03-28
SARS_CoV2|France|PAC-IHU-19812_Nova1|EPI_ISL_3432565|AY.42|Delta|2021-08-01	SARS_CoV2	France	PAC-IHU-19812_Nova1	EPI_ISL_3432565	AY.42	Delta	2021-08-01
SARS_CoV2|France|PDL-HMN-22062240719|EPI_ISL_13893852|BA.2|Omicron|2022-06-07	SARS_CoV2	France	PDL-HMN-22062240719	EPI_ISL_13893852	BA.2	Omicron	2022-06-07
SARS_CoV2|Germany|BB-RKI-I-845158|EPI_ISL_13238857|XAB|Omicron|2022-05-30	SARS_CoV2	Germany	BB-RKI-I-845158	EPI_ISL_13238857	XAB	Omicron	2022-05-30
SARS_CoV2|Germany|BE-ChVir-LB-211001-8468|EPI_ISL_4884666|B.1.617.2|Delta|2021-09-24	SARS_CoV2	Germany	BE-ChVir-LB-211001-8468	EPI_ISL_4884666	B.1.617.2	Delta	2021-09-24
SARS_CoV2|Germany|BE-RKI-I-181595|EPI_ISL_2678700|AY.122|Delta|2021-06-17	SARS_CoV2	Germany	BE-RKI-I-181595	EPI_ISL_2678700	AY.122	Delta	2021-06-17
SARS_CoV2|Germany|BW-RKI-I-355906|EPI_ISL_7418113|AY.9.2|Delta|2021-11-26	SARS_CoV2	Germany	BW-RKI-I-355906	EPI_ISL_7418113	AY.9.2	Delta	2021-11-26
SARS_CoV2|Germany|BW-RKI-I-795812|EPI_ISL_12734869|BA.2|Omicron|2022-05-05	SARS_CoV2	Germany	BW-RKI-I-795812	EPI_ISL_12734869	BA.2	Omicron	2022-05-05
SARS_CoV2|Germany|BY-RKI-I-013670|EPI_ISL_1143806|B.1.1.7|Alpha|2021-01-25	SARS_CoV2	Germany	BY-RKI-I-013670	EPI_ISL_1143806	B.1.1.7	Alpha	2021-01-25
SARS_CoV2|Germany|BY-RKI-I-065219|EPI_ISL_1570342|B.1.1.7|Alpha|2021-03-17	SARS_CoV2	Germany	BY-RKI-I-065219	EPI_ISL_1570342	B.1.1.7	Alpha	2021-03-17
SARS_CoV2|Germany|BY-RKI-I-224698|EPI_ISL_4044053|AY.4.3|Delta|2021-09-01	SARS_CoV2	Germany	BY-RKI-I-224698	EPI_ISL_4044053	AY.4.3	Delta	2021-09-01
SARS_CoV2|Germany|BY-RKI-I-407578|EPI_ISL_8245104|AY.42|Delta|2021-12-16	SARS_CoV2	Germany	BY-RKI-I-407578	EPI_ISL_8245104	AY.42	Delta	2021-12-16
SARS_CoV2|Germany|BY-RKI-I-817124|EPI_ISL_12827144|BA.2|Omicron|2022-05-09	SARS_CoV2	Germany	BY-RKI-I-817124	EPI_ISL_12827144	BA.2	Omicron	2022-05-09
SARS_CoV2|Germany|HE-Cento-33125487|EPI_ISL_815386|B.1.1.58|Unclassified|2020-08-12	SARS_CoV2	Germany	HE-Cento-33125487	EPI_ISL_815386	B.1.1.58	Unclassified	2020-08-12
SARS_CoV2|Germany|HE-RKI-I-359006|EPI_ISL_7428119|AY.121|Delta|2021-11-24	SARS_CoV2	Germany	HE-RKI-I-359006	EPI_ISL_7428119	AY.121	Delta	2021-11-24
SARS_CoV2|Germany|HH-RKI-I-278689|EPI_ISL_5120429|B.1.617.2|Delta|2021-10-03	SARS_CoV2	Germany	HH-RKI-I-278689	EPI_ISL_5120429	B.1.617.2	Delta	2021-10-03
SARS_CoV2|Germany|HH-RKI-I-668944|EPI_ISL_11647468|BA.2|Omicron|2022-03-20	SARS_CoV2	Germany	HH-RKI-I-668944	EPI_ISL_11647468	BA.2	Omicron	2022-03-20
SARS_CoV2|Germany|MV-RKI-I-835823|EPI_ISL_13034083|BA.2|Omicron|2022-05-24	SARS_CoV2	Germany	MV-RKI-I-835823	EPI_ISL_13034083	BA.2	Omicron	2022-05-24
SARS_CoV2|Germany|NW-HHU-16448|EPI_ISL_8038901|AY.127|Delta|2021-12-15	SARS_CoV2	Germany	NW-HHU-16448	EPI_ISL_8038901	AY.127	Delta	2021-12-15
SARS_CoV2|Germany|NW-RKI-I-033559|EPI_ISL_1217836|B.1.1.7|Alpha|2021-02-02	SARS_CoV2	Germany	NW-RKI-I-033559	EPI_ISL_1217836	B.1.1.7	Alpha	2021-02-02
SARS_CoV2|Germany|NW-RKI-I-045911|EPI_ISL_1353335|B.1.1.7|Alpha|2021-03-12	SARS_CoV2	Germany	NW-RKI-I-045911	EPI_ISL_1353335	B.1.1.7	Alpha	2021-03-12
SARS_CoV2|Germany|NW-RKI-I-153673|EPI_ISL_2264954|B.1.1.7|Alpha|2021-05-06	SARS_CoV2	Germany	NW-RKI-I-153673	EPI_ISL_2264954	B.1.1.7	Alpha	2021-05-06
SARS_CoV2|Germany|NW-RKI-I-178326|EPI_ISL_2635209|B.1.1.7|Alpha|2021-06-12	SARS_CoV2	Germany	NW-RKI-I-178326	EPI_ISL_2635209	B.1.1.7	Alpha	2021-06-12
SARS_CoV2|Germany|NW-RKI-I-182800|EPI_ISL_2761392|B.1.1.7|Alpha|2021-06-10	SARS_CoV2	Germany	NW-RKI-I-182800	EPI_ISL_2761392	B.1.1.7	Alpha	2021-06-10
SARS_CoV2|Germany|NW-RKI-I-291772|EPI_ISL_5665965|AY.98|Delta|2020-10-14	SARS_CoV2	Germany	NW-RKI-I-291772	EPI_ISL_5665965	AY.98	Delta	2020-10-14
SARS_CoV2|Germany|NW-RKI-I-291810|EPI_ISL_5666162|AY.121|Delta|2020-10-15	SARS_CoV2	Germany	NW-RKI-I-291810	EPI_ISL_5666162	AY.121	Delta	2020-10-15
SARS_CoV2|Germany|NW-RKI-I-351039|EPI_ISL_7111406|AY.112|Delta|2021-11-26	SARS_CoV2	Germany	NW-RKI-I-351039	EPI_ISL_7111406	AY.112	Delta	2021-11-26
SARS_CoV2|Germany|NW-RKI-I-408441|EPI_ISL_8246363|AY.121|Delta|2021-11-22	SARS_CoV2	Germany	NW-RKI-I-408441	EPI_ISL_8246363	AY.121	Delta	2021-11-22
SARS_CoV2|Germany|RP-RKI-I-131168|EPI_ISL_2114173|B.1.1.7|Alpha|2021-04-29	SARS_CoV2	Germany	RP-RKI-I-131168	EPI_ISL_2114173	B.1.1.7	Alpha	2021-04-29
SARS_CoV2|Germany|RP-RKI-I-236083|EPI_ISL_4229594|AY.46.2|Delta|2021-09-07	SARS_CoV2	Germany	RP-RKI-I-236083	EPI_ISL_4229594	AY.46.2	Delta	2021-09-07
SARS_CoV2|Germany|SH-ChVir8596|EPI_ISL_729590|B.1.1|Unclassified|2020-08-19	SARS_CoV2	Germany	SH-ChVir8596	EPI_ISL_729590	B.1.1	Unclassified	2020-08-19
SARS_CoV2|Germany|SL-RKI-I-810422|EPI_ISL_12821651|B.1.1.529|Omicron|2022-03-05	SARS_CoV2	Germany	SL-RKI-I-810422	EPI_ISL_12821651	B.1.1.529	Omicron	2022-03-05
SARS_CoV2|Germany|SL-SU-10450986|EPI_ISL_707986|B.1.221.2|Unclassified|2020-10-14	SARS_CoV2	Germany	SL-SU-10450986	EPI_ISL_707986	B.1.221.2	Unclassified	2020-10-14
SARS_CoV2|Germany|SL-SU-10451903|EPI_ISL_1577886|B.1.221|Unclassified|2020-10-17	SARS_CoV2	Germany	SL-SU-10451903	EPI_ISL_1577886	B.1.221	Unclassified	2020-10-17
SARS_CoV2|Germany|SN-RKI-I-141996|EPI_ISL_2125852|B.1.1.7|Alpha|2021-04-27	SARS_CoV2	Germany	SN-RKI-I-141996	EPI_ISL_2125852	B.1.1.7	Alpha	2021-04-27
SARS_CoV2|Germany|SN-RKI-I-341219|EPI_ISL_7079441|AY.4|Delta|2021-11-13	SARS_CoV2	Germany	SN-RKI-I-341219	EPI_ISL_7079441	AY.4	Delta	2021-11-13
SARS_CoV2|Germany|SN-RKI-I-354069|EPI_ISL_7415808|AY.126|Delta|2021-11-25	SARS_CoV2	Germany	SN-RKI-I-354069	EPI_ISL_7415808	AY.126	Delta	2021-11-25
SARS_CoV2|Germany|ST-RKI-I-818437|EPI_ISL_12828275|BA.2|Omicron|2022-05-16	SARS_CoV2	Germany	ST-RKI-I-818437	EPI_ISL_12828275	BA.2	Omicron	2022-05-16
SARS_CoV2|Germany|TH-RKI-I-276345|EPI_ISL_5119194|AY.43|Delta|2021-09-29	SARS_CoV2	Germany	TH-RKI-I-276345	EPI_ISL_5119194	AY.43	Delta	2021-09-29
SARS_CoV2|Greece|2025143|EPI_ISL_2301723|B.1.177|Unclassified|2020-09-28	SARS_CoV2	Greece	2025143	EPI_ISL_2301723	B.1.177	Unclassified	2020-09-28
SARS_CoV2|India|AS-1829500220220|EPI_ISL_2877790|B.1.617.2|Delta|2021-05-20	SARS_CoV2	India	AS-1829500220220	EPI_ISL_2877790	B.1.617.2	Delta	2021-05-20
SARS_CoV2|India|AS-INSACOG-1830100529027|EPI_ISL_9056417|B.1.617.2|Delta|2021-10-11	SARS_CoV2	India	AS-INSACOG-1830100529027	EPI_ISL_9056417	B.1.617.2	Delta	2021-10-11
SARS_CoV2|India|DL-NCDC-250991|EPI_ISL_2555756|B.1.617.2|Delta|2021-04-04	SARS_CoV2	India	DL-NCDC-250991	EPI_ISL_2555756	B.1.617.2	Delta	2021-04-04
SARS_CoV2|India|DL-NCDC-5609375|EPI_ISL_11060409|B.1.617.2|Delta|2021-09-18	SARS_CoV2	India	DL-NCDC-5609375	EPI_ISL_11060409	B.1.617.2	Delta	2021-09-18
SARS_CoV2|India|GJ-GBRC-380a|EPI_ISL_524739|B.1.184|Unclassified|2020-06-18	SARS_CoV2	India	GJ-GBRC-380a	EPI_ISL_524739	B.1.184	Unclassified	2020-06-18
SARS_CoV2|India|GJ-GBRC-404a|EPI_ISL_586524|B.1.36.8|Unclassified|2020-06-25	SARS_CoV2	India	GJ-GBRC-404a	EPI_ISL_586524	B.1.36.8	Unclassified	2020-06-25
SARS_CoV2|India|GJ-ICMR-NIV-INSACOG-GSEQ-3610|EPI_ISL_2546749|B.1.617.2|Delta|2021-05-12	SARS_CoV2	India	GJ-ICMR-NIV-INSACOG-GSEQ-3610	EPI_ISL_2546749	B.1.617.2	Delta	2021-05-12
SARS_CoV2|India|GJ-ICMR-NIV-INSAGOG-GSEQ-3088|EPI_ISL_1970483|B.1.617.1|Kappa|2021-04-18	SARS_CoV2	India	GJ-ICMR-NIV-INSAGOG-GSEQ-3088	EPI_ISL_1970483	B.1.617.1	Kappa	2021-04-18
SARS_CoV2|India|HR-NIBG-TF79|EPI_ISL_653895|B.1.1.216|Unclassified|2020-05-25	SARS_CoV2	India	HR-NIBG-TF79	EPI_ISL_653895	B.1.1.216	Unclassified	2020-05-25
SARS_CoV2|India|ILSGS00304|EPI_ISL_1372089|B.1|Unclassified|2020-08-08	SARS_CoV2	India	ILSGS00304	EPI_ISL_1372089	B.1	Unclassified	2020-08-08
SARS_CoV2|India|KA-SLS-SEQ-11328|EPI_ISL_11738100|AY.127|Delta|2021-11-08	SARS_CoV2	India	KA-SLS-SEQ-11328	EPI_ISL_11738100	AY.127	Delta	2021-11-08
SARS_CoV2|India|KL-GENESCOV04331|EPI_ISL_7221900|B.1.1.7|Alpha|2021-04-16	SARS_CoV2	India	KL-GENESCOV04331	EPI_ISL_7221900	B.1.1.7	Alpha	2021-04-16
SARS_CoV2|India|MH-ACTREC-066|EPI_ISL_699722|B.1.210|Unclassified|2020-05-17	SARS_CoV2	India	MH-ACTREC-066	EPI_ISL_699722	B.1.210	Unclassified	2020-05-17
SARS_CoV2|India|MH-ACTREC-612|EPI_ISL_700249|B.1.1.306|Unclassified|2020-09-09	SARS_CoV2	India	MH-ACTREC-612	EPI_ISL_700249	B.1.1.306	Unclassified	2020-09-09
SARS_CoV2|India|MH-ACTREC-670|EPI_ISL_700296|B.1.1.306|Unclassified|2020-09-18	SARS_CoV2	India	MH-ACTREC-670	EPI_ISL_700296	B.1.1.306	Unclassified	2020-09-18
SARS_CoV2|India|MH-IGIB-GSEQ_1468|EPI_ISL_2878839|B.1.617.1|Kappa|2021-03-15	SARS_CoV2	India	MH-IGIB-GSEQ_1468	EPI_ISL_2878839	B.1.617.1	Kappa	2021-03-15
SARS_CoV2|India|MH-NCCS-2749001051824|EPI_ISL_2225650|B.1.617.1|Kappa|2021-04-04	SARS_CoV2	India	MH-NCCS-2749001051824	EPI_ISL_2225650	B.1.617.1	Kappa	2021-04-04
SARS_CoV2|India|MH-NIV-29909|EPI_ISL_479532|B.1.1.306|Unclassified|2020-05-14	SARS_CoV2	India	MH-NIV-29909	EPI_ISL_479532	B.1.1.306	Unclassified	2020-05-14
SARS_CoV2|India|MH-RFIP04954|EPI_ISL_7870609|B.1.617.2|Delta|2021-11-01	SARS_CoV2	India	MH-RFIP04954	EPI_ISL_7870609	B.1.617.2	Delta	2021-11-01
SARS_CoV2|India|MZ-INSACOG-1526800034158|EPI_ISL_5757334|B.1.617.2|Delta|2021-09-23	SARS_CoV2	India	MZ-INSACOG-1526800034158	EPI_ISL_5757334	B.1.617.2	Delta	2021-09-23
SARS_CoV2|India|TG-CCMB-M200|EPI_ISL_495193|B.1.1.326|Unclassified|2020-06-07	SARS_CoV2	India	TG-CCMB-M200	EPI_ISL_495193	B.1.1.326	Unclassified	2020-06-07
SARS_CoV2|India|TG-CDFD-C-222545|EPI_ISL_5815124|AY.127|Delta|2021-09-13	SARS_CoV2	India	TG-CDFD-C-222545	EPI_ISL_5815124	AY.127	Delta	2021-09-13
SARS_CoV2|India|TG-CDFD-LRH8|EPI_ISL_9854682|AY.129|Delta|2021-12-23	SARS_CoV2	India	TG-CDFD-LRH8	EPI_ISL_9854682	AY.129	Delta	2021-12-23
SARS_CoV2|India|TN-CL1137_S43_R1_001|EPI_ISL_5886450|AY.79|Delta|2021-06-04	SARS_CoV2	India	TN-CL1137_S43_R1_001	EPI_ISL_5886450	AY.79	Delta	2021-06-04
SARS_CoV2|India|WB-1931300254060|EPI_ISL_2503247|B.1.617.1|Kappa|2021-03-31	SARS_CoV2	India	WB-1931300254060	EPI_ISL_2503247	B.1.617.1	Kappa	2021-03-31
SARS_CoV2|Indonesia|JI-NIHRD-WGS10092|EPI_ISL_4254867|AY.23|Delta|2021-08-03	SARS_CoV2	Indonesia	JI-NIHRD-WGS10092	EPI_ISL_4254867	AY.23	Delta	2021-08-03
SARS_CoV2|Indonesia|JK-NIHRD-WGS03543|EPI_ISL_3138788|B.1.466.2|Unclassified|2021-05-05	SARS_CoV2	Indonesia	JK-NIHRD-WGS03543	EPI_ISL_3138788	B.1.466.2	Unclassified	2021-05-05
SARS_CoV2|Ireland|D-NVRL-ec21IRL52067|EPI_ISL_1398703|B.1.1.7|Alpha|2021-02-26	SARS_CoV2	Ireland	D-NVRL-ec21IRL52067	EPI_ISL_1398703	B.1.1.7	Alpha	2021-02-26
SARS_CoV2|Ireland|D-NVRL-tM30IRL90849|EPI_ISL_2789808|B.1.1.7|Alpha|2021-05-27	SARS_CoV2	Ireland	D-NVRL-tM30IRL90849	EPI_ISL_2789808	B.1.1.7	Alpha	2021-05-27
SARS_CoV2|Ireland|LH-NVRL-S21IRL00395520|EPI_ISL_7569268|AY.122|Delta|2021-10-21	SARS_CoV2	Ireland	LH-NVRL-S21IRL00395520	EPI_ISL_7569268	AY.122	Delta	2021-10-21
SARS_CoV2|Ireland|U-NVRL-G21IRL68024|EPI_ISL_2932185|B.1.617.2|Delta|2021-06-22	SARS_CoV2	Ireland	U-NVRL-G21IRL68024	EPI_ISL_2932185	B.1.617.2	Delta	2021-06-22
SARS_CoV2|Ireland|WW-NVRL-M21IRL00370402|EPI_ISL_7406087|AY.4.5|Delta|2021-11-02	SARS_CoV2	Ireland	WW-NVRL-M21IRL00370402	EPI_ISL_7406087	AY.4.5	Delta	2021-11-02
SARS_CoV2|Ireland|WW-NVRL-S21IRL00394940|EPI_ISL_6939275|AY.122|Delta|2021-10-21	SARS_CoV2	Ireland	WW-NVRL-S21IRL00394940	EPI_ISL_6939275	AY.122	Delta	2021-10-21
SARS_CoV2|Italy|ABR-IZSGC-295147|EPI_ISL_2840683|B.1.617.2|Delta|2021-06-21	SARS_CoV2	Italy	ABR-IZSGC-295147	EPI_ISL_2840683	B.1.617.2	Delta	2021-06-21
SARS_CoV2|Italy|CAM-TIGEM-IZSM-COLLI-14470|EPI_ISL_2282223|P.1.1|Gamma|2021-05-17	SARS_CoV2	Italy	CAM-TIGEM-IZSM-COLLI-14470	EPI_ISL_2282223	P.1.1	Gamma	2021-05-17
SARS_CoV2|Italy|CAM-TIGEM-IZSM-COLLI-5827|EPI_ISL_1390439|B.1.1.7|Alpha|2021-03-18	SARS_CoV2	Italy	CAM-TIGEM-IZSM-COLLI-5827	EPI_ISL_1390439	B.1.1.7	Alpha	2021-03-18
SARS_CoV2|Italy|EMR_AUSLRomagna_C057-22-34|EPI_ISL_13343561|BA.2|Omicron|2022-06-06	SARS_CoV2	Italy	EMR_AUSLRomagna_C057-22-34	EPI_ISL_13343561	BA.2	Omicron	2022-06-06
SARS_CoV2|Italy|EMR-UA-02_00227|EPI_ISL_5687798|B.1.177.83|Unclassified|2020-11-15	SARS_CoV2	Italy	EMR-UA-02_00227	EPI_ISL_5687798	B.1.177.83	Unclassified	2020-11-15
SARS_CoV2|Italy|ER-C075-21-32_full_variant_seq|EPI_ISL_4170828|AY.4|Delta|2021-09-13	SARS_CoV2	Italy	ER-C075-21-32_full_variant_seq	EPI_ISL_4170828	AY.4	Delta	2021-09-13
SARS_CoV2|Italy|LAZ-IFO-07023034|EPI_ISL_2923040|AY.122|Delta|2021-07-02	SARS_CoV2	Italy	LAZ-IFO-07023034	EPI_ISL_2923040	AY.122	Delta	2021-07-02
SARS_CoV2|Italy|LOM-HSacco267|EPI_ISL_2550719|B.1.1.7|Alpha|2021-05-19	SARS_CoV2	Italy	LOM-HSacco267	EPI_ISL_2550719	B.1.1.7	Alpha	2021-05-19
SARS_CoV2|Italy|LOM-UniMI-L251|EPI_ISL_542223|B.1|Unclassified|2020-02-22	SARS_CoV2	Italy	LOM-UniMI-L251	EPI_ISL_542223	B.1	Unclassified	2020-02-22
SARS_CoV2|Japan|FK0115|EPI_ISL_10342211|B.1.1.284|Unclassified|2020-09-04	SARS_CoV2	Japan	FK0115	EPI_ISL_10342211	B.1.1.284	Unclassified	2020-09-04
SARS_CoV2|Japan|PG-134679|EPI_ISL_5714928|AY.23|Delta|2021-07-15	SARS_CoV2	Japan	PG-134679	EPI_ISL_5714928	AY.23	Delta	2021-07-15
SARS_CoV2|Japan|PG-170514|EPI_ISL_8100509|AY.29|Delta|2021-07-29	SARS_CoV2	Japan	PG-170514	EPI_ISL_8100509	AY.29	Delta	2021-07-29
SARS_CoV2|Japan|PG-62411|EPI_ISL_2841511|B.1.1.7|Alpha|2021-06-04	SARS_CoV2	Japan	PG-62411	EPI_ISL_2841511	B.1.1.7	Alpha	2021-06-04
SARS_CoV2|Japan|TKYkbm14035|EPI_ISL_12083574|BA.1.1|Omicron|2022-03-17	SARS_CoV2	Japan	TKYkbm14035	EPI_ISL_12083574	BA.1.1	Omicron	2022-03-17
SARS_CoV2|Japan|TKYkbm16194|EPI_ISL_12627582|BA.2|Omicron|2022-04-06	SARS_CoV2	Japan	TKYkbm16194	EPI_ISL_12627582	BA.2	Omicron	2022-04-06
SARS_CoV2|Kenya|C71045|EPI_ISL_6944098|B.1.480|Unclassified|2020-11-15	SARS_CoV2	Kenya	C71045	EPI_ISL_6944098	B.1.480	Unclassified	2020-11-15
SARS_CoV2|Kyrgyzstan|NRL-53124|EPI_ISL_13285343|B.1.1.7|Alpha|2021-05-09	SARS_CoV2	Kyrgyzstan	NRL-53124	EPI_ISL_13285343	B.1.1.7	Alpha	2021-05-09
SARS_CoV2|Latvia|060|EPI_ISL_492995|B.1.1|Unclassified|2020-07-07	SARS_CoV2	Latvia	60	EPI_ISL_492995	B.1.1	Unclassified	2020-07-07
SARS_CoV2|Latvia|3114780|EPI_ISL_9694603|AY.4|Delta|2021-10-15	SARS_CoV2	Latvia	3114780	EPI_ISL_9694603	AY.4	Delta	2021-10-15
SARS_CoV2|Lebanon|LAU-R89|EPI_ISL_8311756|B.1.398|Unclassified|2020-01-10	SARS_CoV2	Lebanon	LAU-R89	EPI_ISL_8311756	B.1.398	Unclassified	2020-01-10
SARS_CoV2|Lithuania|LTU000_MP_04_22_VK72p|EPI_ISL_1960190|B.1.1.7|Alpha|2021-04-15	SARS_CoV2	Lithuania	LTU000_MP_04_22_VK72p	EPI_ISL_1960190	B.1.1.7	Alpha	2021-04-15
SARS_CoV2|Lithuania|MR-LUHS-Eilnr203|EPI_ISL_636844|B.1.1.280|Unclassified|2020-07-30	SARS_CoV2	Lithuania	MR-LUHS-Eilnr203	EPI_ISL_636844	B.1.1.280	Unclassified	2020-07-30
SARS_CoV2|Luxembourg|LNS2951750|EPI_ISL_740222|B.1.474|Unclassified|2020-09-26	SARS_CoV2	Luxembourg	LNS2951750	EPI_ISL_740222	B.1.474	Unclassified	2020-09-26
SARS_CoV2|Luxembourg|LNS4661846|EPI_ISL_740518|B.1.221|Unclassified|2020-11-08	SARS_CoV2	Luxembourg	LNS4661846	EPI_ISL_740518	B.1.221	Unclassified	2020-11-08
SARS_CoV2|Luxembourg|LNS7385935|EPI_ISL_744559|B.1.160|Unclassified|2020-10-31	SARS_CoV2	Luxembourg	LNS7385935	EPI_ISL_744559	B.1.160	Unclassified	2020-10-31
SARS_CoV2|Malaysia|UNIMAS-B9907|EPI_ISL_6970396|AY.23|Delta|2021-09-23	SARS_CoV2	Malaysia	UNIMAS-B9907	EPI_ISL_6970396	AY.23	Delta	2021-09-23
SARS_CoV2|Mexico|CMX-INER-0161|EPI_ISL_837757|B.1|Unclassified|2020-07-06	SARS_CoV2	Mexico	CMX-INER-0161	EPI_ISL_837757	B.1	Unclassified	2020-07-06
SARS_CoV2|Mexico|CMX-INER-IBT-0207|EPI_ISL_2346464|B.1.1.519|Unclassified|2021-04-25	SARS_CoV2	Mexico	CMX-INER-IBT-0207	EPI_ISL_2346464	B.1.1.519	Unclassified	2021-04-25
SARS_CoV2|Mexico|CMX-INER-IBT-64A|EPI_ISL_1302164|B.1.1.222|Unclassified|2020-11-15	SARS_CoV2	Mexico	CMX-INER-IBT-64A	EPI_ISL_1302164	B.1.1.222	Unclassified	2020-11-15
SARS_CoV2|Mexico|CMX-INMEGEN-06-04-228|EPI_ISL_2894288|AY.20|Delta|2021-06-28	SARS_CoV2	Mexico	CMX-INMEGEN-06-04-228	EPI_ISL_2894288	AY.20	Delta	2021-06-28
SARS_CoV2|Mexico|CMX-Seq6|EPI_ISL_9191204|B.1.243|Unclassified|2020-07-09	SARS_CoV2	Mexico	CMX-Seq6	EPI_ISL_9191204	B.1.243	Unclassified	2020-07-09
SARS_CoV2|Mexico|TAB-InDRE_FB19080_S4519|EPI_ISL_3033372|C.37|Lambda|2021-06-28	SARS_CoV2	Mexico	TAB-InDRE_FB19080_S4519	EPI_ISL_3033372	C.37	Lambda	2021-06-28
SARS_CoV2|Mexico|TAM-UANL-003|EPI_ISL_1091264|B.1.558|Unclassified|2020-09-12	SARS_CoV2	Mexico	TAM-UANL-003	EPI_ISL_1091264	B.1.558	Unclassified	2020-09-12
SARS_CoV2|Montenegro|CO-00421_MNE000_5229352102|EPI_ISL_7235462|AY.9.2|Delta|2021-10-06	SARS_CoV2	Montenegro	CO-00421_MNE000_5229352102	EPI_ISL_7235462	AY.9.2	Delta	2021-10-06
SARS_CoV2|Morocco|INH-105|EPI_ISL_4899888|B.1.221|Unclassified|2020-02-02	SARS_CoV2	Morocco	INH-105	EPI_ISL_4899888	B.1.221	Unclassified	2020-02-02
SARS_CoV2|Morocco|INH-MN908947|EPI_ISL_4899917|B.1|Unclassified|2020-02-02	SARS_CoV2	Morocco	INH-MN908947	EPI_ISL_4899917	B.1	Unclassified	2020-02-02
SARS_CoV2|Netherlands|GL-RIVM-64795|EPI_ISL_5430692|B.1.617.2|Delta|2021-10-10	SARS_CoV2	Netherlands	GL-RIVM-64795	EPI_ISL_5430692	B.1.617.2	Delta	2021-10-10
SARS_CoV2|Netherlands|LI-RIVM-41896|EPI_ISL_2862530|B.1.1.7|Alpha|2021-06-24	SARS_CoV2	Netherlands	LI-RIVM-41896	EPI_ISL_2862530	B.1.1.7	Alpha	2021-06-24
SARS_CoV2|Netherlands|Netherlands|EPI_ISL_523117|B.1.8|Unclassified|2020-06-01	SARS_CoV2	Netherlands	Netherlands	EPI_ISL_523117	B.1.8	Unclassified	2020-06-01
SARS_CoV2|Netherlands|NH-RIVM-72478|EPI_ISL_7471508|AY.122|Delta|2021-11-26	SARS_CoV2	Netherlands	NH-RIVM-72478	EPI_ISL_7471508	AY.122	Delta	2021-11-26
SARS_CoV2|Netherlands|OV-RIVM-21837|EPI_ISL_1498224|B.1.36.35|Unclassified|2020-10-23	SARS_CoV2	Netherlands	OV-RIVM-21837	EPI_ISL_1498224	B.1.36.35	Unclassified	2020-10-23
SARS_CoV2|Netherlands|UT-RIVM-40114|EPI_ISL_2672840|B.1.1.7|Alpha|2021-06-09	SARS_CoV2	Netherlands	UT-RIVM-40114	EPI_ISL_2672840	B.1.1.7	Alpha	2021-06-09
SARS_CoV2|Netherlands|UT-RIVM-40985|EPI_ISL_2787675|B.1.1.7|Alpha|2021-06-14	SARS_CoV2	Netherlands	UT-RIVM-40985	EPI_ISL_2787675	B.1.1.7	Alpha	2021-06-14
SARS_CoV2|Netherlands|ZH-RIVM-40365|EPI_ISL_2673091|AY.66|Delta|2021-05-26	SARS_CoV2	Netherlands	ZH-RIVM-40365	EPI_ISL_2673091	AY.66	Delta	2021-05-26
SARS_CoV2|Norway|20191|EPI_ISL_12809383|BA.2.9|Omicron|2022-04-11	SARS_CoV2	Norway	20191	EPI_ISL_12809383	BA.2.9	Omicron	2022-04-11
SARS_CoV2|Norway|23629|EPI_ISL_5623722|AY.4.5|Delta|2021-10-15	SARS_CoV2	Norway	23629	EPI_ISL_5623722	AY.4.5	Delta	2021-10-15
SARS_CoV2|Norway|4235|EPI_ISL_635166|B.1.1|Unclassified|2020-10-09	SARS_CoV2	Norway	4235	EPI_ISL_635166	B.1.1	Unclassified	2020-10-09
SARS_CoV2|Norway|5642|EPI_ISL_1314442|B.1.1.7|Alpha|2021-03-05	SARS_CoV2	Norway	5642	EPI_ISL_1314442	B.1.1.7	Alpha	2021-03-05
SARS_CoV2|Palestine|52|EPI_ISL_596536|B.1.1.50|Unclassified|2020-08-19	SARS_CoV2	Palestine	52	EPI_ISL_596536	B.1.1.50	Unclassified	2020-08-19
SARS_CoV2|Peru|ARE-INS-4064|EPI_ISL_4080543|P.1|Gamma|2021-07-01	SARS_CoV2	Peru	ARE-INS-4064	EPI_ISL_4080543	P.1	Gamma	2021-07-01
SARS_CoV2|Peru|ARE-INS-7299|EPI_ISL_5505788|P.1.7.1|Gamma|2021-09-02	SARS_CoV2	Peru	ARE-INS-7299	EPI_ISL_5505788	P.1.7.1	Gamma	2021-09-02
SARS_CoV2|Peru|ARE-UNSA-3417|EPI_ISL_4820986|C.37|Lambda|2021-09-13	SARS_CoV2	Peru	ARE-UNSA-3417	EPI_ISL_4820986	C.37	Lambda	2021-09-13
SARS_CoV2|Peru|LIM-INS-362|EPI_ISL_1111260|C.14|Unclassified|2020-05-19	SARS_CoV2	Peru	LIM-INS-362	EPI_ISL_1111260	C.14	Unclassified	2020-05-19
SARS_CoV2|Peru|LIM-INS-6492|EPI_ISL_5764701|C.37|Lambda|2021-06-19	SARS_CoV2	Peru	LIM-INS-6492	EPI_ISL_5764701	C.37	Lambda	2021-06-19
SARS_CoV2|Peru|LIM-INS-994|EPI_ISL_2536766|C.37|Lambda|2021-04-28	SARS_CoV2	Peru	LIM-INS-994	EPI_ISL_2536766	C.37	Lambda	2021-04-28
SARS_CoV2|Philippines|PH-PGC-43245|EPI_ISL_5570746|B.1.351|Beta|2021-04-30	SARS_CoV2	Philippines	PH-PGC-43245	EPI_ISL_5570746	B.1.351	Beta	2021-04-30
SARS_CoV2|Philippines|PH-RITM-469|EPI_ISL_10942903|B.1.1.63|Unclassified|2020-10-06	SARS_CoV2	Philippines	PH-RITM-469	EPI_ISL_10942903	B.1.1.63	Unclassified	2020-10-06
SARS_CoV2|Poland|2207-075_wsselodz|EPI_ISL_13891572|BA.2|Omicron|2022-07-11	SARS_CoV2	Poland	2207-075_wsselodz	EPI_ISL_13891572	BA.2	Omicron	2022-07-11
SARS_CoV2|Poland|PL_P2970|EPI_ISL_2423283|B.1.1.7|Alpha|2021-05-07	SARS_CoV2	Poland	PL_P2970	EPI_ISL_2423283	B.1.1.7	Alpha	2021-05-07
SARS_CoV2|Poland|PZH-UMB-16173|EPI_ISL_10254145|BA.1.1|Omicron|2022-01-29	SARS_CoV2	Poland	PZH-UMB-16173	EPI_ISL_10254145	BA.1.1	Omicron	2022-01-29
SARS_CoV2|Portugal|R038|EPI_ISL_491266|B.1.1.269|Unclassified|2020-05-21	SARS_CoV2	Portugal	R038	EPI_ISL_491266	B.1.1.269	Unclassified	2020-05-21
SARS_CoV2|Puerto_Rico|PR-CDC-S57|EPI_ISL_940930|B.1.426|Unclassified|2020-08-03	SARS_CoV2	Puerto_Rico	PR-CDC-S57	EPI_ISL_940930	B.1.426	Unclassified	2020-08-03
SARS_CoV2|Qatar|QA-WCMQ_FD18189981|EPI_ISL_1714461|B.1.1.10|Unclassified|2020-07-18	SARS_CoV2	Qatar	QA-WCMQ_FD18189981	EPI_ISL_1714461	B.1.1.10	Unclassified	2020-07-18
SARS_CoV2|Qatar|QA.QU_18.17.A7|EPI_ISL_2843096|B.1.617.2|Delta|2021-05-03	SARS_CoV2	Qatar	QA.QU_18.17.A7	EPI_ISL_2843096	B.1.617.2	Delta	2021-05-03
SARS_CoV2|Romania|SC04521|EPI_ISL_5917802|B.1.258|Unclassified|2020-07-24	SARS_CoV2	Romania	SC04521	EPI_ISL_5917802	B.1.258	Unclassified	2020-07-24
SARS_CoV2|Russia|AST-RII-MH14517S|EPI_ISL_1491659|AY.122|Delta|2020-10-13	SARS_CoV2	Russia	AST-RII-MH14517S	EPI_ISL_1491659	AY.122	Delta	2020-10-13
SARS_CoV2|Russia|KDA-CSP-EPIC-23396_S67|EPI_ISL_8907917|B.1.1.317|Unclassified|2020-09-28	SARS_CoV2	Russia	KDA-CSP-EPIC-23396_S67	EPI_ISL_8907917	B.1.1.317	Unclassified	2020-09-28
SARS_CoV2|Russia|MOW-RII-MH37979S|EPI_ISL_7591260|AY.122|Delta|2021-11-03	SARS_CoV2	Russia	MOW-RII-MH37979S	EPI_ISL_7591260	AY.122	Delta	2021-11-03
SARS_CoV2|Russia|OMS-ORINFI-1068S|EPI_ISL_639915|B.1.1.163|Unclassified|2020-06-26	SARS_CoV2	Russia	OMS-ORINFI-1068S	EPI_ISL_639915	B.1.1.163	Unclassified	2020-06-26
SARS_CoV2|Russia|UD-CSP-EPIC-25629_S9|EPI_ISL_8908501|B.1.1|Unclassified|2020-10-01	SARS_CoV2	Russia	UD-CSP-EPIC-25629_S9	EPI_ISL_8908501	B.1.1	Unclassified	2020-10-01
SARS_CoV2|Saudi_Arabia|523|EPI_ISL_490000|B.1|Unclassified|2020-02-10	SARS_CoV2	Saudi_Arabia	523	EPI_ISL_490000	B.1	Unclassified	2020-02-10
SARS_CoV2|Saudi_Arabia|KAUST-MADINAH862|EPI_ISL_513197|B.1|Unclassified|2020-05-26	SARS_CoV2	Saudi_Arabia	KAUST-MADINAH862	EPI_ISL_513197	B.1	Unclassified	2020-05-26
SARS_CoV2|Senegal|26190|EPI_ISL_8525606|B.1.620|Unclassified|2020-05-11	SARS_CoV2	Senegal	26190	EPI_ISL_8525606	B.1.620	Unclassified	2020-05-11
SARS_CoV2|Slovakia|35430|EPI_ISL_7212154|AY.4|Delta|2021-11-03	SARS_CoV2	Slovakia	35430	EPI_ISL_7212154	AY.4	Delta	2021-11-03
SARS_CoV2|Slovakia|BA_22_00017317|EPI_ISL_11326865|BA.2|Omicron|2022-03-07	SARS_CoV2	Slovakia	BA_22_00017317	EPI_ISL_11326865	BA.2	Omicron	2022-03-07
SARS_CoV2|Slovakia|BA_22_00031763|EPI_ISL_13905128|BA.2|Omicron|2022-06-04	SARS_CoV2	Slovakia	BA_22_00031763	EPI_ISL_13905128	BA.2	Omicron	2022-06-04
SARS_CoV2|Slovakia|UKBA-7590|EPI_ISL_8057201|B.1.617.2|Delta|2021-12-06	SARS_CoV2	Slovakia	UKBA-7590	EPI_ISL_8057201	B.1.617.2	Delta	2021-12-06
SARS_CoV2|Slovakia|UVZ_PL24_C7_13358|EPI_ISL_2844657|B.1.1.7|Alpha|2021-06-07	SARS_CoV2	Slovakia	UVZ_PL24_C7_13358	EPI_ISL_2844657	B.1.1.7	Alpha	2021-06-07
SARS_CoV2|Slovenia|106368|EPI_ISL_2644401|B.1.236|Unclassified|2020-09-24	SARS_CoV2	Slovenia	106368	EPI_ISL_2644401	B.1.236	Unclassified	2020-09-24
SARS_CoV2|Slovenia|17-040082-CE|EPI_ISL_11670307|B.1.1|Unclassified|2020-10-30	SARS_CoV2	Slovenia	17-040082-CE	EPI_ISL_11670307	B.1.1	Unclassified	2020-10-30
SARS_CoV2|Slovenia|17-071408-CE|EPI_ISL_4253083|AY.43|Delta|2021-08-31	SARS_CoV2	Slovenia	17-071408-CE	EPI_ISL_4253083	AY.43	Delta	2021-08-31
SARS_CoV2|Slovenia|21-12318|EPI_ISL_11880610|AY.3|Delta|2021-09-18	SARS_CoV2	Slovenia	21-12318	EPI_ISL_11880610	AY.3	Delta	2021-09-18
SARS_CoV2|Slovenia|65530|EPI_ISL_1498923|B.1.1|Unclassified|2020-08-05	SARS_CoV2	Slovenia	65530	EPI_ISL_1498923	B.1.1	Unclassified	2020-08-05
SARS_CoV2|Slovenia|76488|EPI_ISL_2644260|B.1.1.433|Unclassified|2020-08-27	SARS_CoV2	Slovenia	76488	EPI_ISL_2644260	B.1.1.433	Unclassified	2020-08-27
SARS_CoV2|Slovenia|90-044386-NM|EPI_ISL_5601532|AY.112|Delta|2021-09-27	SARS_CoV2	Slovenia	90-044386-NM	EPI_ISL_5601532	AY.112	Delta	2021-09-27
SARS_CoV2|South_Africa|KRISP-0169|EPI_ISL_467519|B.1|Unclassified|2020-05-31	SARS_CoV2	South_Africa	KRISP-0169	EPI_ISL_467519	B.1	Unclassified	2020-05-31
SARS_CoV2|South_Africa|N2328|EPI_ISL_2582797|B.1.351|Beta|2020-12-28	SARS_CoV2	South_Africa	N2328	EPI_ISL_2582797	B.1.351	Beta	2020-12-28
SARS_CoV2|South_Africa|NHLS-UCT-GS-7452|EPI_ISL_2802111|B.1.351|Beta|2020-12-08	SARS_CoV2	South_Africa	NHLS-UCT-GS-7452	EPI_ISL_2802111	B.1.351	Beta	2020-12-08
SARS_CoV2|South_Africa|NHLS-UCT-GS-7844|EPI_ISL_2547392|B.1.351|Beta|2020-12-14	SARS_CoV2	South_Africa	NHLS-UCT-GS-7844	EPI_ISL_2547392	B.1.351	Beta	2020-12-14
SARS_CoV2|South_Africa|NICD-N14075|EPI_ISL_3838616|AY.38|Delta|2021-07-22	SARS_CoV2	South_Africa	NICD-N14075	EPI_ISL_3838616	AY.38	Delta	2021-07-22
SARS_CoV2|South_Africa|Tygerberg_764|EPI_ISL_1502144|B.1.351|Beta|2020-11-11	SARS_CoV2	South_Africa	Tygerberg_764	EPI_ISL_1502144	B.1.351	Beta	2020-11-11
SARS_CoV2|South_Africa|VIDA-KRISP-K012173|EPI_ISL_2494616|B.1|Unclassified|2020-09-15	SARS_CoV2	South_Africa	VIDA-KRISP-K012173	EPI_ISL_2494616	B.1	Unclassified	2020-09-15
SARS_CoV2|South_Africa|VIDA-KRISP-K012514|EPI_ISL_2494412|B.1.351|Beta|2020-10-23	SARS_CoV2	South_Africa	VIDA-KRISP-K012514	EPI_ISL_2494412	B.1.351	Beta	2020-10-23
SARS_CoV2|South_Africa|VIDA-KRISP-K012755|EPI_ISL_2360817|B.1.351|Beta|2020-10-14	SARS_CoV2	South_Africa	VIDA-KRISP-K012755	EPI_ISL_2360817	B.1.351	Beta	2020-10-14
SARS_CoV2|Spain|CL-COV15635|EPI_ISL_8626016|AY.42|Delta|2021-10-07	SARS_CoV2	Spain	CL-COV15635	EPI_ISL_8626016	AY.42	Delta	2021-10-07
SARS_CoV2|Spain|CT-BST9925297974|EPI_ISL_2015235|B.1.1.7|Alpha|2021-04-23	SARS_CoV2	Spain	CT-BST9925297974	EPI_ISL_2015235	B.1.1.7	Alpha	2021-04-23
SARS_CoV2|Spain|CT-ISCIII-2017693|EPI_ISL_8725402|B.1|Unclassified|2020-06-02	SARS_CoV2	Spain	CT-ISCIII-2017693	EPI_ISL_8725402	B.1	Unclassified	2020-06-02
SARS_CoV2|Spain|GA-CHUVI-51589389|EPI_ISL_2086157|P.1|Gamma|2021-04-26	SARS_CoV2	Spain	GA-CHUVI-51589389	EPI_ISL_2086157	P.1	Gamma	2021-04-26
SARS_CoV2|Spain|IB-HUSE-01235|EPI_ISL_2918928|AY.122|Delta|2021-07-02	SARS_CoV2	Spain	IB-HUSE-01235	EPI_ISL_2918928	AY.122	Delta	2021-07-02
SARS_CoV2|Spain|MD-14256357|EPI_ISL_2179675|P.1.17|Gamma|2021-04-16	SARS_CoV2	Spain	MD-14256357	EPI_ISL_2179675	P.1.17	Gamma	2021-04-16
SARS_CoV2|Spain|VC-CVA_ALIC-101657|EPI_ISL_11132707|AY.4|Delta|2021-12-10	SARS_CoV2	Spain	VC-CVA_ALIC-101657	EPI_ISL_11132707	AY.4	Delta	2021-12-10
SARS_CoV2|Spain|VC-CVA_ALIC-102005|EPI_ISL_11130107|AY.43|Delta|2021-12-25	SARS_CoV2	Spain	VC-CVA_ALIC-102005	EPI_ISL_11130107	AY.43	Delta	2021-12-25
SARS_CoV2|Spain|VC-FISABIO-135|EPI_ISL_436230|B.1|Unclassified|2020-03-18	SARS_CoV2	Spain	VC-FISABIO-135	EPI_ISL_436230	B.1	Unclassified	2020-03-18
SARS_CoV2|Spain|VC-IBV-98031907|EPI_ISL_3907266|AY.53|Delta|2021-07-15	SARS_CoV2	Spain	VC-IBV-98031907	EPI_ISL_3907266	AY.53	Delta	2021-07-15
SARS_CoV2|Sweden|01_SE100_21CS504775|EPI_ISL_2840160|AY.116|Delta|2021-06-18	SARS_CoV2	Sweden	01_SE100_21CS504775	EPI_ISL_2840160	AY.116	Delta	2021-06-18
SARS_CoV2|Sweden|01_SE100_21CS515042|EPI_ISL_7211511|AY.36|Delta|2021-10-26	SARS_CoV2	Sweden	01_SE100_21CS515042	EPI_ISL_7211511	AY.36	Delta	2021-10-26
SARS_CoV2|Sweden|10097141|EPI_ISL_3791379|AY.122|Delta|2020-11-19	SARS_CoV2	Sweden	10097141	EPI_ISL_3791379	AY.122	Delta	2020-11-19
SARS_CoV2|Sweden|16731883P|EPI_ISL_2033413|B.1.1.7|Alpha|2021-04-19	SARS_CoV2	Sweden	16731883P	EPI_ISL_2033413	B.1.1.7	Alpha	2021-04-19
SARS_CoV2|Sweden|20-52657|EPI_ISL_660421|B.1|Unclassified|2020-06-02	SARS_CoV2	Sweden	20-52657	EPI_ISL_660421	B.1	Unclassified	2020-06-02
SARS_CoV2|Sweden|20319493P|EPI_ISL_3794278|B.1.1.7|Alpha|2021-05-25	SARS_CoV2	Sweden	20319493P	EPI_ISL_3794278	B.1.1.7	Alpha	2021-05-25
SARS_CoV2|Sweden|21-241383|EPI_ISL_3797034|AY.33|Delta|2021-07-22	SARS_CoV2	Sweden	21-241383	EPI_ISL_3797034	AY.33	Delta	2021-07-22
SARS_CoV2|Sweden|37289217XXP|EPI_ISL_4870154|B.1.617.2|Delta|2021-09-17	SARS_CoV2	Sweden	37289217XXP	EPI_ISL_4870154	B.1.617.2	Delta	2021-09-17
SARS_CoV2|Sweden|48330999X5|EPI_ISL_11845481|BA.2|Omicron|2022-03-07	SARS_CoV2	Sweden	48330999X5	EPI_ISL_11845481	BA.2	Omicron	2022-03-07
SARS_CoV2|Sweden|5246140510|EPI_ISL_10621331|AY.122|Delta|2021-12-17	SARS_CoV2	Sweden	5246140510	EPI_ISL_10621331	AY.122	Delta	2021-12-17
SARS_CoV2|Sweden|5450386106|EPI_ISL_4869385|AY.126|Delta|2021-09-16	SARS_CoV2	Sweden	5450386106	EPI_ISL_4869385	AY.126	Delta	2021-09-16
SARS_CoV2|Sweden|DC106892611|EPI_ISL_1363930|B.1.1.7|Alpha|2021-02-02	SARS_CoV2	Sweden	DC106892611	EPI_ISL_1363930	B.1.1.7	Alpha	2021-02-02
SARS_CoV2|Sweden|SE1410068181|EPI_ISL_2411482|B.1.1.7|Alpha|2021-02-26	SARS_CoV2	Sweden	SE1410068181	EPI_ISL_2411482	B.1.1.7	Alpha	2021-02-26
SARS_CoV2|Switzerland|AG-ETHZ-280072|EPI_ISL_560416|B.1.177|Unclassified|2020-09-07	SARS_CoV2	Switzerland	AG-ETHZ-280072	EPI_ISL_560416	B.1.177	Unclassified	2020-09-07
SARS_CoV2|Switzerland|BE-IFIK-4872-4481|EPI_ISL_7469354|AY.46.6|Delta|2021-12-06	SARS_CoV2	Switzerland	BE-IFIK-4872-4481	EPI_ISL_7469354	AY.46.6	Delta	2021-12-06
SARS_CoV2|Switzerland|BL-ETHZ-360151|EPI_ISL_693923|B.1.1|Unclassified|2020-11-06	SARS_CoV2	Switzerland	BL-ETHZ-360151	EPI_ISL_693923	B.1.1	Unclassified	2020-11-06
SARS_CoV2|Switzerland|BL-ETHZ-37975023|EPI_ISL_13892420|BE.1.1|Omicron|2022-07-06	SARS_CoV2	Switzerland	BL-ETHZ-37975023	EPI_ISL_13892420	BE.1.1	Omicron	2022-07-06
SARS_CoV2|Switzerland|BL-ETHZ-530406|EPI_ISL_1360752|B.1.1.7|Alpha|2021-03-11	SARS_CoV2	Switzerland	BL-ETHZ-530406	EPI_ISL_1360752	B.1.1.7	Alpha	2021-03-11
SARS_CoV2|Switzerland|GE-ETHZ-35133835|EPI_ISL_8338906|AY.122|Delta|2021-12-06	SARS_CoV2	Switzerland	GE-ETHZ-35133835	EPI_ISL_8338906	AY.122	Delta	2021-12-06
SARS_CoV2|Switzerland|SH-ETHZ-34493968|EPI_ISL_5899900|AY.4|Delta|2021-10-20	SARS_CoV2	Switzerland	SH-ETHZ-34493968	EPI_ISL_5899900	AY.4	Delta	2021-10-20
SARS_CoV2|Switzerland|SO-ETHZ-660337|EPI_ISL_2662390|B.1.617.2|Delta|2021-06-13	SARS_CoV2	Switzerland	SO-ETHZ-660337	EPI_ISL_2662390	B.1.617.2	Delta	2021-06-13
SARS_CoV2|Switzerland|SZ-UZH-1000478990|EPI_ISL_524484|B.1.1|Unclassified|2020-03-03	SARS_CoV2	Switzerland	SZ-UZH-1000478990	EPI_ISL_524484	B.1.1	Unclassified	2020-03-03
SARS_CoV2|Switzerland|TG-UZH-IMV-3ba4ae11|EPI_ISL_2769146|P.1|Gamma|2021-06-16	SARS_CoV2	Switzerland	TG-UZH-IMV-3ba4ae11	EPI_ISL_2769146	P.1	Gamma	2021-06-16
SARS_CoV2|Switzerland|ZH-ETHZ-531224|EPI_ISL_1408877|B.1.1.39|Unclassified|2020-11-07	SARS_CoV2	Switzerland	ZH-ETHZ-531224	EPI_ISL_1408877	B.1.1.39	Unclassified	2020-11-07
SARS_CoV2|Switzerland|ZH-UZH-IMV-3ba4e7de|EPI_ISL_4056371|AY.60|Delta|2021-08-23	SARS_CoV2	Switzerland	ZH-UZH-IMV-3ba4e7de	EPI_ISL_4056371	AY.60	Delta	2021-08-23
SARS_CoV2|Thailand|DMSc-01917|EPI_ISL_4235412|AY.85|Delta|2021-07-30	SARS_CoV2	Thailand	DMSc-01917	EPI_ISL_4235412	AY.85	Delta	2021-07-30
SARS_CoV2|Uganda|UG351|EPI_ISL_1469417|B.1.393|Unclassified|2020-10-22	SARS_CoV2	Uganda	UG351	EPI_ISL_1469417	B.1.393	Unclassified	2020-10-22
SARS_CoV2|United_Arab_Emirates|1361|EPI_ISL_859562|B.1|Unclassified|2020-08-27	SARS_CoV2	United_Arab_Emirates	1361	EPI_ISL_859562	B.1	Unclassified	2020-08-27
SARS_CoV2|United_Kingdom|201060052|EPI_ISL_464383|B.1.1|Unclassified|2020-03-03	SARS_CoV2	United_Kingdom	201060052	EPI_ISL_464383	B.1.1	Unclassified	2020-03-03
SARS_CoV2|United_Kingdom|20166010304|EPI_ISL_466524|B.1.1.164|Unclassified|2020-04-16	SARS_CoV2	United_Kingdom	20166010304	EPI_ISL_466524	B.1.1.164	Unclassified	2020-04-16
SARS_CoV2|United_Kingdom|ALDP-12DA7E7|EPI_ISL_1083678|B.1.1.7|Alpha|2021-02-17	SARS_CoV2	United_Kingdom	ALDP-12DA7E7	EPI_ISL_1083678	B.1.1.7	Alpha	2021-02-17
SARS_CoV2|United_Kingdom|ALDP-138E08C|EPI_ISL_1256773|B.1.1.7|Alpha|2021-03-03	SARS_CoV2	United_Kingdom	ALDP-138E08C	EPI_ISL_1256773	B.1.1.7	Alpha	2021-03-03
SARS_CoV2|United_Kingdom|ALDP-14B5892|EPI_ISL_1518625|B.1.1.7|Alpha|2021-03-31	SARS_CoV2	United_Kingdom	ALDP-14B5892	EPI_ISL_1518625	B.1.1.7	Alpha	2021-03-31
SARS_CoV2|United_Kingdom|ALDP-14CA5EE|EPI_ISL_1534862|B.1.1.7|Alpha|2021-04-04	SARS_CoV2	United_Kingdom	ALDP-14CA5EE	EPI_ISL_1534862	B.1.1.7	Alpha	2021-04-04
SARS_CoV2|United_Kingdom|ALDP-15802CE|EPI_ISL_2199632|B.1.1.7|Alpha|2021-05-12	SARS_CoV2	United_Kingdom	ALDP-15802CE	EPI_ISL_2199632	B.1.1.7	Alpha	2021-05-12
SARS_CoV2|United_Kingdom|ALDP-1666351|EPI_ISL_2640542|AY.4|Delta|2021-06-06	SARS_CoV2	United_Kingdom	ALDP-1666351	EPI_ISL_2640542	AY.4	Delta	2021-06-06
SARS_CoV2|United_Kingdom|ALDP-18276AC|EPI_ISL_2850033|AY.4|Delta|2021-06-29	SARS_CoV2	United_Kingdom	ALDP-18276AC	EPI_ISL_2850033	AY.4	Delta	2021-06-29
SARS_CoV2|United_Kingdom|ALDP-19603BE|EPI_ISL_3052311|AY.6|Delta|2021-07-16	SARS_CoV2	United_Kingdom	ALDP-19603BE	EPI_ISL_3052311	AY.6	Delta	2021-07-16
SARS_CoV2|United_Kingdom|ALDP-1D73BDA|EPI_ISL_4089159|AY.4|Delta|2021-09-02	SARS_CoV2	United_Kingdom	ALDP-1D73BDA	EPI_ISL_4089159	AY.4	Delta	2021-09-02
SARS_CoV2|United_Kingdom|ALDP-1E561BC|EPI_ISL_4323179|AY.4|Delta|2021-09-12	SARS_CoV2	United_Kingdom	ALDP-1E561BC	EPI_ISL_4323179	AY.4	Delta	2021-09-12
SARS_CoV2|United_Kingdom|ALDP-1F7E40F|EPI_ISL_4942657|AY.4|Delta|2021-09-24	SARS_CoV2	United_Kingdom	ALDP-1F7E40F	EPI_ISL_4942657	AY.4	Delta	2021-09-24
SARS_CoV2|United_Kingdom|ALDP-27DB001|EPI_ISL_5528776|AY.4|Delta|2021-10-20	SARS_CoV2	United_Kingdom	ALDP-27DB001	EPI_ISL_5528776	AY.4	Delta	2021-10-20
SARS_CoV2|United_Kingdom|ALDP-287532D|EPI_ISL_5922153|AY.4|Delta|2021-10-25	SARS_CoV2	United_Kingdom	ALDP-287532D	EPI_ISL_5922153	AY.4	Delta	2021-10-25
SARS_CoV2|United_Kingdom|ALDP-2BF1CD0|EPI_ISL_6915703|AY.4.2.1|Delta|2021-11-23	SARS_CoV2	United_Kingdom	ALDP-2BF1CD0	EPI_ISL_6915703	AY.4.2.1	Delta	2021-11-23
SARS_CoV2|United_Kingdom|ALDP-2CA0E06|EPI_ISL_7398057|AY.4|Delta|2021-11-29	SARS_CoV2	United_Kingdom	ALDP-2CA0E06	EPI_ISL_7398057	AY.4	Delta	2021-11-29
SARS_CoV2|United_Kingdom|ALDP-2CA618F|EPI_ISL_7397731|AY.4.2.2|Delta|2021-11-29	SARS_CoV2	United_Kingdom	ALDP-2CA618F	EPI_ISL_7397731	AY.4.2.2	Delta	2021-11-29
SARS_CoV2|United_Kingdom|ALDP-5275F0|EPI_ISL_558917|B.1|Unclassified|2020-06-02	SARS_CoV2	United_Kingdom	ALDP-5275F0	EPI_ISL_558917	B.1	Unclassified	2020-06-02
SARS_CoV2|United_Kingdom|ALDP-6DDFDC|EPI_ISL_557661|B.1.1.369|Unclassified|2020-06-30	SARS_CoV2	United_Kingdom	ALDP-6DDFDC	EPI_ISL_557661	B.1.1.369	Unclassified	2020-06-30
SARS_CoV2|United_Kingdom|ALDP-7215D6|EPI_ISL_557579|B.1.1|Unclassified|2020-06-28	SARS_CoV2	United_Kingdom	ALDP-7215D6	EPI_ISL_557579	B.1.1	Unclassified	2020-06-28
SARS_CoV2|United_Kingdom|ALDP-8BF6AC|EPI_ISL_556586|B.1.1|Unclassified|2020-07-02	SARS_CoV2	United_Kingdom	ALDP-8BF6AC	EPI_ISL_556586	B.1.1	Unclassified	2020-07-02
SARS_CoV2|United_Kingdom|ALDP-952701|EPI_ISL_553921|B.1.1.1|Unclassified|2020-06-09	SARS_CoV2	United_Kingdom	ALDP-952701	EPI_ISL_553921	B.1.1.1	Unclassified	2020-06-09
SARS_CoV2|United_Kingdom|ALDP-9D926B|EPI_ISL_576712|B.1.240.2|Unclassified|2020-09-18	SARS_CoV2	United_Kingdom	ALDP-9D926B	EPI_ISL_576712	B.1.240.2	Unclassified	2020-09-18
SARS_CoV2|United_Kingdom|ALDP-9D9517|EPI_ISL_576735|B.1.1.37|Unclassified|2020-09-18	SARS_CoV2	United_Kingdom	ALDP-9D9517	EPI_ISL_576735	B.1.1.37	Unclassified	2020-09-18
SARS_CoV2|United_Kingdom|ALDP-B48414|EPI_ISL_649347|B.1.177.57|Unclassified|2020-11-07	SARS_CoV2	United_Kingdom	ALDP-B48414	EPI_ISL_649347	B.1.177.57	Unclassified	2020-11-07
SARS_CoV2|United_Kingdom|ALDP-B851E7|EPI_ISL_674318|B.1.36.39|Unclassified|2020-11-15	SARS_CoV2	United_Kingdom	ALDP-B851E7	EPI_ISL_674318	B.1.36.39	Unclassified	2020-11-15
SARS_CoV2|United_Kingdom|ALDP-BB3A12|EPI_ISL_693333|B.1.1.7|Alpha|2020-11-19	SARS_CoV2	United_Kingdom	ALDP-BB3A12	EPI_ISL_693333	B.1.1.7	Alpha	2020-11-19
SARS_CoV2|United_Kingdom|BRBR-206D083|EPI_ISL_5135576|AY.4.2|Delta|2021-10-05	SARS_CoV2	United_Kingdom	BRBR-206D083	EPI_ISL_5135576	AY.4.2	Delta	2021-10-05
SARS_CoV2|United_Kingdom|BRBR-2F3A439|EPI_ISL_8069234|AY.4.2|Delta|2021-12-16	SARS_CoV2	United_Kingdom	BRBR-2F3A439	EPI_ISL_8069234	AY.4.2	Delta	2021-12-16
SARS_CoV2|United_Kingdom|CAMB-1AB5BC|EPI_ISL_470213|B.1.391|Unclassified|2020-04-21	SARS_CoV2	United_Kingdom	CAMB-1AB5BC	EPI_ISL_470213	B.1.391	Unclassified	2020-04-21
SARS_CoV2|United_Kingdom|CAMB-1AFFF6|EPI_ISL_448096|B.1.1.89|Unclassified|2020-05-07	SARS_CoV2	United_Kingdom	CAMB-1AFFF6	EPI_ISL_448096	B.1.1.89	Unclassified	2020-05-07
SARS_CoV2|United_Kingdom|CAMB-1B0D16|EPI_ISL_452965|B.1.1|Unclassified|2020-05-11	SARS_CoV2	United_Kingdom	CAMB-1B0D16	EPI_ISL_452965	B.1.1	Unclassified	2020-05-11
SARS_CoV2|United_Kingdom|CAMC-134D98E|EPI_ISL_1244872|B.1.1.7|Alpha|2021-02-04	SARS_CoV2	United_Kingdom	CAMC-134D98E	EPI_ISL_1244872	B.1.1.7	Alpha	2021-02-04
SARS_CoV2|United_Kingdom|CAMC-99096B|EPI_ISL_551848|B.1|Unclassified|2020-08-26	SARS_CoV2	United_Kingdom	CAMC-99096B	EPI_ISL_551848	B.1	Unclassified	2020-08-26
SARS_CoV2|United_Kingdom|CAMC-B9A246|EPI_ISL_673573|B.1.177.16|Unclassified|2020-11-15	SARS_CoV2	United_Kingdom	CAMC-B9A246	EPI_ISL_673573	B.1.177.16	Unclassified	2020-11-15
SARS_CoV2|United_Kingdom|CAMC-B9A3BC|EPI_ISL_673462|B.1.258|Unclassified|2020-11-15	SARS_CoV2	United_Kingdom	CAMC-B9A3BC	EPI_ISL_673462	B.1.258	Unclassified	2020-11-15
SARS_CoV2|United_Kingdom|CAMC-BBD17D|EPI_ISL_679299|B.1.1.7|Alpha|2020-11-22	SARS_CoV2	United_Kingdom	CAMC-BBD17D	EPI_ISL_679299	B.1.1.7	Alpha	2020-11-22
SARS_CoV2|United_Kingdom|DHSC-CYDWFN9|EPI_ISL_11942476|BA.1.1|Omicron|2022-02-21	SARS_CoV2	United_Kingdom	DHSC-CYDWFN9	EPI_ISL_11942476	BA.1.1	Omicron	2022-02-21
SARS_CoV2|United_Kingdom|DHSC-CYNA1M3|EPI_ISL_11944776|BA.1|Omicron|2022-01-09	SARS_CoV2	United_Kingdom	DHSC-CYNA1M3	EPI_ISL_11944776	BA.1	Omicron	2022-01-09
SARS_CoV2|United_Kingdom|EDB17145|EPI_ISL_1545932|B.1.1.7|Alpha|2021-03-20	SARS_CoV2	United_Kingdom	EDB17145	EPI_ISL_1545932	B.1.1.7	Alpha	2021-03-20
SARS_CoV2|United_Kingdom|EDB5797|EPI_ISL_473858|B.1.93|Unclassified|2020-04-27	SARS_CoV2	United_Kingdom	EDB5797	EPI_ISL_473858	B.1.93	Unclassified	2020-04-27
SARS_CoV2|United_Kingdom|HSLL-15A3298|EPI_ISL_2317282|B.1.1.7|Alpha|2021-05-20	SARS_CoV2	United_Kingdom	HSLL-15A3298	EPI_ISL_2317282	B.1.1.7	Alpha	2021-05-20
SARS_CoV2|United_Kingdom|HSLL-3A51ED6|EPI_ISL_11150264|XE|Omicron|2022-03-10	SARS_CoV2	United_Kingdom	HSLL-3A51ED6	EPI_ISL_11150264	XE	Omicron	2022-03-10
SARS_CoV2|United_Kingdom|LOND-13233BD|EPI_ISL_866123|B.1.1.7|Alpha|2020-12-22	SARS_CoV2	United_Kingdom	LOND-13233BD	EPI_ISL_866123	B.1.1.7	Alpha	2020-12-22
SARS_CoV2|United_Kingdom|LOND-135575C|EPI_ISL_6972650|AY.4.2.2|Delta|2021-11-06	SARS_CoV2	United_Kingdom	LOND-135575C	EPI_ISL_6972650	AY.4.2.2	Delta	2021-11-06
SARS_CoV2|United_Kingdom|LSPA-2C1D648|EPI_ISL_7144375|AY.4|Delta|2021-11-25	SARS_CoV2	United_Kingdom	LSPA-2C1D648	EPI_ISL_7144375	AY.4	Delta	2021-11-25
SARS_CoV2|United_Kingdom|LSPA-3CC9648|EPI_ISL_11730741|BA.2|Omicron|2022-03-28	SARS_CoV2	United_Kingdom	LSPA-3CC9648	EPI_ISL_11730741	BA.2	Omicron	2022-03-28
SARS_CoV2|United_Kingdom|MILK-11C9E41|EPI_ISL_1050856|B.1.1.7|Alpha|2021-01-31	SARS_CoV2	United_Kingdom	MILK-11C9E41	EPI_ISL_1050856	B.1.1.7	Alpha	2021-01-31
SARS_CoV2|United_Kingdom|MILK-13047A7|EPI_ISL_1099050|B.1.1.7|Alpha|2021-02-16	SARS_CoV2	United_Kingdom	MILK-13047A7	EPI_ISL_1099050	B.1.1.7	Alpha	2021-02-16
SARS_CoV2|United_Kingdom|MILK-13151F0|EPI_ISL_1309222|B.1.1.7|Alpha|2021-02-22	SARS_CoV2	United_Kingdom	MILK-13151F0	EPI_ISL_1309222	B.1.1.7	Alpha	2021-02-22
SARS_CoV2|United_Kingdom|MILK-141AD41|EPI_ISL_1455244|B.1.1.7|Alpha|2021-03-17	SARS_CoV2	United_Kingdom	MILK-141AD41	EPI_ISL_1455244	B.1.1.7	Alpha	2021-03-17
SARS_CoV2|United_Kingdom|MILK-158A30D|EPI_ISL_2237476|B.1.1.7|Alpha|2021-05-15	SARS_CoV2	United_Kingdom	MILK-158A30D	EPI_ISL_2237476	B.1.1.7	Alpha	2021-05-15
SARS_CoV2|United_Kingdom|MILK-1603AAC|EPI_ISL_2539678|B.1.617.2|Delta|2021-06-01	SARS_CoV2	United_Kingdom	MILK-1603AAC	EPI_ISL_2539678	B.1.617.2	Delta	2021-06-01
SARS_CoV2|United_Kingdom|MILK-1648856|EPI_ISL_2541281|AY.4|Delta|2021-06-07	SARS_CoV2	United_Kingdom	MILK-1648856	EPI_ISL_2541281	AY.4	Delta	2021-06-07
SARS_CoV2|United_Kingdom|MILK-1718C43|EPI_ISL_2665356|AY.11|Delta|2021-06-16	SARS_CoV2	United_Kingdom	MILK-1718C43	EPI_ISL_2665356	AY.11	Delta	2021-06-16
SARS_CoV2|United_Kingdom|MILK-17BA43C|EPI_ISL_2806873|AY.4|Delta|2021-06-24	SARS_CoV2	United_Kingdom	MILK-17BA43C	EPI_ISL_2806873	AY.4	Delta	2021-06-24
SARS_CoV2|United_Kingdom|MILK-1CA4E41|EPI_ISL_3883846|AY.6|Delta|2021-08-25	SARS_CoV2	United_Kingdom	MILK-1CA4E41	EPI_ISL_3883846	AY.6	Delta	2021-08-25
SARS_CoV2|United_Kingdom|MILK-1CF8989|EPI_ISL_3993519|AY.6|Delta|2021-08-30	SARS_CoV2	United_Kingdom	MILK-1CF8989	EPI_ISL_3993519	AY.6	Delta	2021-08-30
SARS_CoV2|United_Kingdom|MILK-1CF9FB3|EPI_ISL_3995027|AY.5|Delta|2021-08-29	SARS_CoV2	United_Kingdom	MILK-1CF9FB3	EPI_ISL_3995027	AY.5	Delta	2021-08-29
SARS_CoV2|United_Kingdom|MILK-1D1BFF6|EPI_ISL_4048644|AY.4|Delta|2021-08-30	SARS_CoV2	United_Kingdom	MILK-1D1BFF6	EPI_ISL_4048644	AY.4	Delta	2021-08-30
SARS_CoV2|United_Kingdom|MILK-1D45315|EPI_ISL_4067123|AY.46|Delta|2021-09-01	SARS_CoV2	United_Kingdom	MILK-1D45315	EPI_ISL_4067123	AY.46	Delta	2021-09-01
SARS_CoV2|United_Kingdom|MILK-2756C28|EPI_ISL_5356993|AY.4|Delta|2021-10-13	SARS_CoV2	United_Kingdom	MILK-2756C28	EPI_ISL_5356993	AY.4	Delta	2021-10-13
SARS_CoV2|United_Kingdom|MILK-27BD982|EPI_ISL_5474781|AY.4|Delta|2021-10-18	SARS_CoV2	United_Kingdom	MILK-27BD982	EPI_ISL_5474781	AY.4	Delta	2021-10-18
SARS_CoV2|United_Kingdom|MILK-27D859C|EPI_ISL_5527074|AY.4|Delta|2021-10-20	SARS_CoV2	United_Kingdom	MILK-27D859C	EPI_ISL_5527074	AY.4	Delta	2021-10-20
SARS_CoV2|United_Kingdom|MILK-27EA667|EPI_ISL_5614273|AY.4|Delta|2021-10-19	SARS_CoV2	United_Kingdom	MILK-27EA667	EPI_ISL_5614273	AY.4	Delta	2021-10-19
SARS_CoV2|United_Kingdom|MILK-27EFDD6|EPI_ISL_5616461|AY.4|Delta|2021-10-21	SARS_CoV2	United_Kingdom	MILK-27EFDD6	EPI_ISL_5616461	AY.4	Delta	2021-10-21
SARS_CoV2|United_Kingdom|MILK-27FEB8F|EPI_ISL_5791494|AY.4|Delta|2021-10-20	SARS_CoV2	United_Kingdom	MILK-27FEB8F	EPI_ISL_5791494	AY.4	Delta	2021-10-20
SARS_CoV2|United_Kingdom|MILK-28075FD|EPI_ISL_5754336|AY.4.2.3|Delta|2021-10-22	SARS_CoV2	United_Kingdom	MILK-28075FD	EPI_ISL_5754336	AY.4.2.3	Delta	2021-10-22
SARS_CoV2|United_Kingdom|MILK-2809BEA|EPI_ISL_5834126|AY.4|Delta|2021-10-21	SARS_CoV2	United_Kingdom	MILK-2809BEA	EPI_ISL_5834126	AY.4	Delta	2021-10-21
SARS_CoV2|United_Kingdom|MILK-2812A78|EPI_ISL_5788556|AY.4|Delta|2021-10-21	SARS_CoV2	United_Kingdom	MILK-2812A78	EPI_ISL_5788556	AY.4	Delta	2021-10-21
SARS_CoV2|United_Kingdom|MILK-286B023|EPI_ISL_5826035|AY.4|Delta|2021-10-24	SARS_CoV2	United_Kingdom	MILK-286B023	EPI_ISL_5826035	AY.4	Delta	2021-10-24
SARS_CoV2|United_Kingdom|MILK-2A38D80|EPI_ISL_6503522|AY.4.2.2|Delta|2021-11-12	SARS_CoV2	United_Kingdom	MILK-2A38D80	EPI_ISL_6503522	AY.4.2.2	Delta	2021-11-12
SARS_CoV2|United_Kingdom|MILK-2BCCD35|EPI_ISL_7186025|AY.4|Delta|2021-11-24	SARS_CoV2	United_Kingdom	MILK-2BCCD35	EPI_ISL_7186025	AY.4	Delta	2021-11-24
SARS_CoV2|United_Kingdom|MILK-2C16C89|EPI_ISL_7020527|AY.122|Delta|2021-11-26	SARS_CoV2	United_Kingdom	MILK-2C16C89	EPI_ISL_7020527	AY.122	Delta	2021-11-26
SARS_CoV2|United_Kingdom|MILK-2C3D16F|EPI_ISL_7143595|AY.98|Delta|2021-11-27	SARS_CoV2	United_Kingdom	MILK-2C3D16F	EPI_ISL_7143595	AY.98	Delta	2021-11-27
SARS_CoV2|United_Kingdom|MILK-2C860A6|EPI_ISL_7198275|AY.4|Delta|2021-11-29	SARS_CoV2	United_Kingdom	MILK-2C860A6	EPI_ISL_7198275	AY.4	Delta	2021-11-29
SARS_CoV2|United_Kingdom|MILK-2C87CB0|EPI_ISL_7298984|AY.4|Delta|2021-11-29	SARS_CoV2	United_Kingdom	MILK-2C87CB0	EPI_ISL_7298984	AY.4	Delta	2021-11-29
SARS_CoV2|United_Kingdom|MILK-2CAA604|EPI_ISL_7296872|AY.6|Delta|2021-11-29	SARS_CoV2	United_Kingdom	MILK-2CAA604	EPI_ISL_7296872	AY.6	Delta	2021-11-29
SARS_CoV2|United_Kingdom|MILK-2CAF283|EPI_ISL_7353739|AY.127|Delta|2021-11-30	SARS_CoV2	United_Kingdom	MILK-2CAF283	EPI_ISL_7353739	AY.127	Delta	2021-11-30
SARS_CoV2|United_Kingdom|MILK-2CBD440|EPI_ISL_7347681|AY.4.2|Delta|2021-12-01	SARS_CoV2	United_Kingdom	MILK-2CBD440	EPI_ISL_7347681	AY.4.2	Delta	2021-12-01
SARS_CoV2|United_Kingdom|MILK-2CD6371|EPI_ISL_7396418|AY.4.2.1|Delta|2021-12-02	SARS_CoV2	United_Kingdom	MILK-2CD6371	EPI_ISL_7396418	AY.4.2.1	Delta	2021-12-02
SARS_CoV2|United_Kingdom|MILK-2D346A4|EPI_ISL_7528426|AY.121|Delta|2021-12-04	SARS_CoV2	United_Kingdom	MILK-2D346A4	EPI_ISL_7528426	AY.121	Delta	2021-12-04
SARS_CoV2|United_Kingdom|MILK-2D45998|EPI_ISL_7587898|AY.122|Delta|2021-12-05	SARS_CoV2	United_Kingdom	MILK-2D45998	EPI_ISL_7587898	AY.122	Delta	2021-12-05
SARS_CoV2|United_Kingdom|MILK-2D4FD65|EPI_ISL_7556957|AY.43|Delta|2021-12-05	SARS_CoV2	United_Kingdom	MILK-2D4FD65	EPI_ISL_7556957	AY.43	Delta	2021-12-05
SARS_CoV2|United_Kingdom|MILK-2D52682|EPI_ISL_7554682|AY.122|Delta|2021-12-05	SARS_CoV2	United_Kingdom	MILK-2D52682	EPI_ISL_7554682	AY.122	Delta	2021-12-05
SARS_CoV2|United_Kingdom|MILK-2D5469F|EPI_ISL_7554641|AY.4|Delta|2021-12-05	SARS_CoV2	United_Kingdom	MILK-2D5469F	EPI_ISL_7554641	AY.4	Delta	2021-12-05
SARS_CoV2|United_Kingdom|MILK-2D59551|EPI_ISL_7583397|AY.4|Delta|2021-12-05	SARS_CoV2	United_Kingdom	MILK-2D59551	EPI_ISL_7583397	AY.4	Delta	2021-12-05
SARS_CoV2|United_Kingdom|MILK-2D61FC1|EPI_ISL_7555756|AY.43|Delta|2021-12-05	SARS_CoV2	United_Kingdom	MILK-2D61FC1	EPI_ISL_7555756	AY.43	Delta	2021-12-05
SARS_CoV2|United_Kingdom|MILK-2D65C4E|EPI_ISL_7579528|AY.4.2.1|Delta|2021-12-05	SARS_CoV2	United_Kingdom	MILK-2D65C4E	EPI_ISL_7579528	AY.4.2.1	Delta	2021-12-05
SARS_CoV2|United_Kingdom|MILK-2D6A9F7|EPI_ISL_7580774|AY.4|Delta|2021-12-06	SARS_CoV2	United_Kingdom	MILK-2D6A9F7	EPI_ISL_7580774	AY.4	Delta	2021-12-06
SARS_CoV2|United_Kingdom|MILK-2D6B63B|EPI_ISL_7581175|AY.4|Delta|2021-12-06	SARS_CoV2	United_Kingdom	MILK-2D6B63B	EPI_ISL_7581175	AY.4	Delta	2021-12-06
SARS_CoV2|United_Kingdom|MILK-2F94242|EPI_ISL_8168500|AY.4|Delta|2021-12-18	SARS_CoV2	United_Kingdom	MILK-2F94242	EPI_ISL_8168500	AY.4	Delta	2021-12-18
SARS_CoV2|United_Kingdom|MILK-8009A3|EPI_ISL_557224|B.1.1.97|Unclassified|2020-07-16	SARS_CoV2	United_Kingdom	MILK-8009A3	EPI_ISL_557224	B.1.1.97	Unclassified	2020-07-16
SARS_CoV2|United_Kingdom|MILK-82A7A9|EPI_ISL_557473|B.1.1.25|Unclassified|2020-07-18	SARS_CoV2	United_Kingdom	MILK-82A7A9	EPI_ISL_557473	B.1.1.25	Unclassified	2020-07-18
SARS_CoV2|United_Kingdom|MILK-957B97|EPI_ISL_554264|B.1.231|Unclassified|2020-06-11	SARS_CoV2	United_Kingdom	MILK-957B97	EPI_ISL_554264	B.1.231	Unclassified	2020-06-11
SARS_CoV2|United_Kingdom|MILK-99D60D|EPI_ISL_549921|B.1.1.4|Unclassified|2020-08-31	SARS_CoV2	United_Kingdom	MILK-99D60D	EPI_ISL_549921	B.1.1.4	Unclassified	2020-08-31
SARS_CoV2|United_Kingdom|MILK-9E1AD1|EPI_ISL_577095|B.1.36.28|Unclassified|2020-09-20	SARS_CoV2	United_Kingdom	MILK-9E1AD1	EPI_ISL_577095	B.1.36.28	Unclassified	2020-09-20
SARS_CoV2|United_Kingdom|MILK-B06782|EPI_ISL_650761|B.1.258|Unclassified|2020-10-28	SARS_CoV2	United_Kingdom	MILK-B06782	EPI_ISL_650761	B.1.258	Unclassified	2020-10-28
SARS_CoV2|United_Kingdom|NEWC-1BC3C8F|EPI_ISL_3973979|AY.4|Delta|2021-08-15	SARS_CoV2	United_Kingdom	NEWC-1BC3C8F	EPI_ISL_3973979	AY.4	Delta	2021-08-15
SARS_CoV2|United_Kingdom|NEWC-2C447AF|EPI_ISL_7492140|AY.4|Delta|2021-11-27	SARS_CoV2	United_Kingdom	NEWC-2C447AF	EPI_ISL_7492140	AY.4	Delta	2021-11-27
SARS_CoV2|United_Kingdom|NIRE-2463D6|EPI_ISL_921122|V.2|Unclassified|2020-11-05	SARS_CoV2	United_Kingdom	NIRE-2463D6	EPI_ISL_921122	V.2	Unclassified	2020-11-05
SARS_CoV2|United_Kingdom|NORT-1BCDCB2|EPI_ISL_2518846|B.1.1.7|Alpha|2021-05-31	SARS_CoV2	United_Kingdom	NORT-1BCDCB2	EPI_ISL_2518846	B.1.1.7	Alpha	2021-05-31
SARS_CoV2|United_Kingdom|NORT-29C9EE|EPI_ISL_484288|B.1.1|Unclassified|2020-05-01	SARS_CoV2	United_Kingdom	NORT-29C9EE	EPI_ISL_484288	B.1.1	Unclassified	2020-05-01
SARS_CoV2|United_Kingdom|NORT-2A7CE7|EPI_ISL_584714|C.35|Unclassified|2020-10-02	SARS_CoV2	United_Kingdom	NORT-2A7CE7	EPI_ISL_584714	C.35	Unclassified	2020-10-02
SARS_CoV2|United_Kingdom|NORW-307C634|EPI_ISL_5479026|AY.9.2|Delta|2021-10-17	SARS_CoV2	United_Kingdom	NORW-307C634	EPI_ISL_5479026	AY.9.2	Delta	2021-10-17
SARS_CoV2|United_Kingdom|NORW-30C46E9|EPI_ISL_6976521|AY.6|Delta|2021-11-07	SARS_CoV2	United_Kingdom	NORW-30C46E9	EPI_ISL_6976521	AY.6	Delta	2021-11-07
SARS_CoV2|United_Kingdom|NORW-30EA26F|EPI_ISL_7562918|AY.4|Delta|2021-11-17	SARS_CoV2	United_Kingdom	NORW-30EA26F	EPI_ISL_7562918	AY.4	Delta	2021-11-17
SARS_CoV2|United_Kingdom|NORW-EB979|EPI_ISL_457460|B.1|Unclassified|2020-05-06	SARS_CoV2	United_Kingdom	NORW-EB979	EPI_ISL_457460	B.1	Unclassified	2020-05-06
SARS_CoV2|United_Kingdom|NOTT-1117BB|EPI_ISL_461923|B.1.1.55|Unclassified|2020-05-20	SARS_CoV2	United_Kingdom	NOTT-1117BB	EPI_ISL_461923	B.1.1.55	Unclassified	2020-05-20
SARS_CoV2|United_Kingdom|PHEC-1B2A2|EPI_ISL_2737742|B.1.1|Unclassified|2020-02-28	SARS_CoV2	United_Kingdom	PHEC-1B2A2	EPI_ISL_2737742	B.1.1	Unclassified	2020-02-28
SARS_CoV2|United_Kingdom|PHEC-3T07ATCC|EPI_ISL_6978972|AY.118|Delta|2021-10-21	SARS_CoV2	United_Kingdom	PHEC-3T07ATCC	EPI_ISL_6978972	AY.118	Delta	2021-10-21
SARS_CoV2|United_Kingdom|PHWC-P8HWNQ|EPI_ISL_9817068|BA.1.1.15|Omicron|2022-01-24	SARS_CoV2	United_Kingdom	PHWC-P8HWNQ	EPI_ISL_9817068	BA.1.1.15	Omicron	2022-01-24
SARS_CoV2|United_Kingdom|PHWC-PF1TKZ|EPI_ISL_7352140|AY.4|Delta|2021-11-18	SARS_CoV2	United_Kingdom	PHWC-PF1TKZ	EPI_ISL_7352140	AY.4	Delta	2021-11-18
SARS_CoV2|United_Kingdom|PHWC-PFTHU5|EPI_ISL_7169165|AY.4|Delta|2021-11-16	SARS_CoV2	United_Kingdom	PHWC-PFTHU5	EPI_ISL_7169165	AY.4	Delta	2021-11-16
SARS_CoV2|United_Kingdom|PHWC-PFWB64|EPI_ISL_7402800|AY.98|Delta|2021-11-21	SARS_CoV2	United_Kingdom	PHWC-PFWB64	EPI_ISL_7402800	AY.98	Delta	2021-11-21
SARS_CoV2|United_Kingdom|PHWC-PRQIEB|EPI_ISL_5503289|AY.4|Delta|2021-10-12	SARS_CoV2	United_Kingdom	PHWC-PRQIEB	EPI_ISL_5503289	AY.4	Delta	2021-10-12
SARS_CoV2|United_Kingdom|PHWC-PRU9WU|EPI_ISL_5818542|AY.4|Delta|2021-10-18	SARS_CoV2	United_Kingdom	PHWC-PRU9WU	EPI_ISL_5818542	AY.4	Delta	2021-10-18
SARS_CoV2|United_Kingdom|PHWC-PYT3T8|EPI_ISL_3181868|AY.4|Delta|2021-07-13	SARS_CoV2	United_Kingdom	PHWC-PYT3T8	EPI_ISL_3181868	AY.4	Delta	2021-07-13
SARS_CoV2|United_Kingdom|PLYM-1CAD67D|EPI_ISL_3884428|AY.6|Delta|2021-08-25	SARS_CoV2	United_Kingdom	PLYM-1CAD67D	EPI_ISL_3884428	AY.6	Delta	2021-08-25
SARS_CoV2|United_Kingdom|PLYM-2AA6F3C|EPI_ISL_6592114|AY.4|Delta|2021-11-15	SARS_CoV2	United_Kingdom	PLYM-2AA6F3C	EPI_ISL_6592114	AY.4	Delta	2021-11-15
SARS_CoV2|United_Kingdom|PLYM-2C74111|EPI_ISL_7196163|AY.4.2|Delta|2021-11-29	SARS_CoV2	United_Kingdom	PLYM-2C74111	EPI_ISL_7196163	AY.4.2	Delta	2021-11-29
SARS_CoV2|United_Kingdom|PLYM-3EE1C0A|EPI_ISL_13903233|Unassigned|Omicron|2022-07-10	SARS_CoV2	United_Kingdom	PLYM-3EE1C0A	EPI_ISL_13903233	Unassigned	Omicron	2022-07-10
SARS_CoV2|United_Kingdom|PLYM-3EE279F|EPI_ISL_13903038|Unassigned|Omicron|2022-07-12	SARS_CoV2	United_Kingdom	PLYM-3EE279F	EPI_ISL_13903038	Unassigned	Omicron	2022-07-12
SARS_CoV2|United_Kingdom|PORT-1E7F38A|EPI_ISL_1547245|B.1.1.7|Alpha|2021-03-29	SARS_CoV2	United_Kingdom	PORT-1E7F38A	EPI_ISL_1547245	B.1.1.7	Alpha	2021-03-29
SARS_CoV2|United_Kingdom|QEUH-1451DC6|EPI_ISL_1453199|B.1.1.7|Alpha|2021-03-22	SARS_CoV2	United_Kingdom	QEUH-1451DC6	EPI_ISL_1453199	B.1.1.7	Alpha	2021-03-22
SARS_CoV2|United_Kingdom|QEUH-1469BB2|EPI_ISL_1448837|B.1.1.7|Alpha|2021-03-24	SARS_CoV2	United_Kingdom	QEUH-1469BB2	EPI_ISL_1448837	B.1.1.7	Alpha	2021-03-24
SARS_CoV2|United_Kingdom|QEUH-14A03C6|EPI_ISL_1506347|B.1.1.7|Alpha|2021-03-30	SARS_CoV2	United_Kingdom	QEUH-14A03C6	EPI_ISL_1506347	B.1.1.7	Alpha	2021-03-30
SARS_CoV2|United_Kingdom|QEUH-14A30BD|EPI_ISL_1484056|B.1.1.7|Alpha|2021-03-28	SARS_CoV2	United_Kingdom	QEUH-14A30BD	EPI_ISL_1484056	B.1.1.7	Alpha	2021-03-28
SARS_CoV2|United_Kingdom|QEUH-1813728|EPI_ISL_2848828|AY.4|Delta|2021-06-30	SARS_CoV2	United_Kingdom	QEUH-1813728	EPI_ISL_2848828	AY.4	Delta	2021-06-30
SARS_CoV2|United_Kingdom|QEUH-1839CF0|EPI_ISL_2918005|AY.98|Delta|2021-07-01	SARS_CoV2	United_Kingdom	QEUH-1839CF0	EPI_ISL_2918005	AY.98	Delta	2021-07-01
SARS_CoV2|United_Kingdom|QEUH-184A263|EPI_ISL_2913037|AY.4|Delta|2021-07-03	SARS_CoV2	United_Kingdom	QEUH-184A263	EPI_ISL_2913037	AY.4	Delta	2021-07-03
SARS_CoV2|United_Kingdom|QEUH-1871078|EPI_ISL_2937351|AY.4|Delta|2021-07-04	SARS_CoV2	United_Kingdom	QEUH-1871078	EPI_ISL_2937351	AY.4	Delta	2021-07-04
SARS_CoV2|United_Kingdom|QEUH-1872192|EPI_ISL_2912607|AY.98|Delta|2021-07-04	SARS_CoV2	United_Kingdom	QEUH-1872192	EPI_ISL_2912607	AY.98	Delta	2021-07-04
SARS_CoV2|United_Kingdom|QEUH-1CE4ABA|EPI_ISL_3952364|AY.4|Delta|2021-08-26	SARS_CoV2	United_Kingdom	QEUH-1CE4ABA	EPI_ISL_3952364	AY.4	Delta	2021-08-26
SARS_CoV2|United_Kingdom|QEUH-27C4083|EPI_ISL_5475797|AY.4|Delta|2021-10-19	SARS_CoV2	United_Kingdom	QEUH-27C4083	EPI_ISL_5475797	AY.4	Delta	2021-10-19
SARS_CoV2|United_Kingdom|QEUH-28381D1|EPI_ISL_5782704|AY.4|Delta|2021-10-21	SARS_CoV2	United_Kingdom	QEUH-28381D1	EPI_ISL_5782704	AY.4	Delta	2021-10-21
SARS_CoV2|United_Kingdom|QEUH-283AA4D|EPI_ISL_5825137|AY.6|Delta|2021-10-24	SARS_CoV2	United_Kingdom	QEUH-283AA4D	EPI_ISL_5825137	AY.6	Delta	2021-10-24
SARS_CoV2|United_Kingdom|QEUH-285E81C|EPI_ISL_5893852|AY.4|Delta|2021-10-25	SARS_CoV2	United_Kingdom	QEUH-285E81C	EPI_ISL_5893852	AY.4	Delta	2021-10-25
SARS_CoV2|United_Kingdom|QEUH-28845E9|EPI_ISL_5862878|AY.4|Delta|2021-10-25	SARS_CoV2	United_Kingdom	QEUH-28845E9	EPI_ISL_5862878	AY.4	Delta	2021-10-25
SARS_CoV2|United_Kingdom|QEUH-2910156|EPI_ISL_6111077|AY.4|Delta|2021-11-01	SARS_CoV2	United_Kingdom	QEUH-2910156	EPI_ISL_6111077	AY.4	Delta	2021-11-01
SARS_CoV2|United_Kingdom|QEUH-2DED32B|EPI_ISL_7843117|AY.4|Delta|2021-12-09	SARS_CoV2	United_Kingdom	QEUH-2DED32B	EPI_ISL_7843117	AY.4	Delta	2021-12-09
SARS_CoV2|United_Kingdom|QEUH-2E59FF8|EPI_ISL_7866608|AY.4.2|Delta|2021-12-12	SARS_CoV2	United_Kingdom	QEUH-2E59FF8	EPI_ISL_7866608	AY.4.2	Delta	2021-12-12
SARS_CoV2|United_Kingdom|QEUH-2FDF1B7|EPI_ISL_8280409|AY.4|Delta|2021-12-22	SARS_CoV2	United_Kingdom	QEUH-2FDF1B7	EPI_ISL_8280409	AY.4	Delta	2021-12-22
SARS_CoV2|United_Kingdom|QEUH-3CE2764|EPI_ISL_12776678|BA.2|Omicron|2022-03-19	SARS_CoV2	United_Kingdom	QEUH-3CE2764	EPI_ISL_12776678	BA.2	Omicron	2022-03-19
SARS_CoV2|United_Kingdom|QEUH-96257D|EPI_ISL_531658|B.1.1.138|Unclassified|2020-08-10	SARS_CoV2	United_Kingdom	QEUH-96257D	EPI_ISL_531658	B.1.1.138	Unclassified	2020-08-10
SARS_CoV2|United_Kingdom|QEUH-9A44DC|EPI_ISL_540200|B.1.367|Unclassified|2020-09-01	SARS_CoV2	United_Kingdom	QEUH-9A44DC	EPI_ISL_540200	B.1.367	Unclassified	2020-09-01
SARS_CoV2|United_Kingdom|QEUH-9C9170|EPI_ISL_567263|B.1.36.7|Unclassified|2020-09-11	SARS_CoV2	United_Kingdom	QEUH-9C9170	EPI_ISL_567263	B.1.36.7	Unclassified	2020-09-11
SARS_CoV2|United_Kingdom|QEUH-9CFE37|EPI_ISL_589815|B.1.258.3|Unclassified|2020-09-12	SARS_CoV2	United_Kingdom	QEUH-9CFE37	EPI_ISL_589815	B.1.258.3	Unclassified	2020-09-12
SARS_CoV2|United_Kingdom|SHEF-10C8AB8|EPI_ISL_1476695|B.1.1.7|Alpha|2021-03-22	SARS_CoV2	United_Kingdom	SHEF-10C8AB8	EPI_ISL_1476695	B.1.1.7	Alpha	2021-03-22
SARS_CoV2|USA|AK-PHL534|EPI_ISL_560566|B.1.1.228|Unclassified|2020-06-18	SARS_CoV2	USA	AK-PHL534	EPI_ISL_560566	B.1.1.228	Unclassified	2020-06-18
SARS_CoV2|USA|AL-ADPH-0227|EPI_ISL_4171517|AY.3.1|Delta|2021-08-10	SARS_CoV2	USA	AL-ADPH-0227	EPI_ISL_4171517	AY.3.1	Delta	2021-08-10
SARS_CoV2|USA|AZ-TG363241|EPI_ISL_694454|B.1.313|Unclassified|2020-06-10	SARS_CoV2	USA	AZ-TG363241	EPI_ISL_694454	B.1.313	Unclassified	2020-06-10
SARS_CoV2|USA|AZ-TG742019|EPI_ISL_1182225|B.1.1.316|Unclassified|2020-10-23	SARS_CoV2	USA	AZ-TG742019	EPI_ISL_1182225	B.1.1.316	Unclassified	2020-10-23
SARS_CoV2|USA|AZ-TG768056|EPI_ISL_1363746|B.1.2|Unclassified|2020-11-15	SARS_CoV2	USA	AZ-TG768056	EPI_ISL_1363746	B.1.2	Unclassified	2020-11-15
SARS_CoV2|USA|AZ-TG934995|EPI_ISL_2769170|B.1.595|Unclassified|2020-10-03	SARS_CoV2	USA	AZ-TG934995	EPI_ISL_2769170	B.1.595	Unclassified	2020-10-03
SARS_CoV2|USA|CA-ALSR-0532-SAN|EPI_ISL_483206|B.1.245|Unclassified|2020-05-04	SARS_CoV2	USA	CA-ALSR-0532-SAN	EPI_ISL_483206	B.1.245	Unclassified	2020-05-04
SARS_CoV2|USA|CA-ALSR-1975|EPI_ISL_512273|B.1|Unclassified|2020-04-22	SARS_CoV2	USA	CA-ALSR-1975	EPI_ISL_512273	B.1	Unclassified	2020-04-22
SARS_CoV2|USA|CA-ALSR-4704|EPI_ISL_730092|B.1.427|Epsilon|2020-09-28	SARS_CoV2	USA	CA-ALSR-4704	EPI_ISL_730092	B.1.427	Epsilon	2020-09-28
SARS_CoV2|USA|CA-CDC-ASC210205273|EPI_ISL_3850487|AY.20|Delta|2021-07-30	SARS_CoV2	USA	CA-CDC-ASC210205273	EPI_ISL_3850487	AY.20	Delta	2021-07-30
SARS_CoV2|USA|CA-CDC-ASC210270940|EPI_ISL_4059298|AY.103|Delta|2021-08-04	SARS_CoV2	USA	CA-CDC-ASC210270940	EPI_ISL_4059298	AY.103	Delta	2021-08-04
SARS_CoV2|USA|CA-CDC-ASC210270960|EPI_ISL_4059316|AY.122|Delta|2021-08-04	SARS_CoV2	USA	CA-CDC-ASC210270960	EPI_ISL_4059316	AY.122	Delta	2021-08-04
SARS_CoV2|USA|CA-CDC-ASC210316135|EPI_ISL_6065975|AY.121|Delta|2021-10-09	SARS_CoV2	USA	CA-CDC-ASC210316135	EPI_ISL_6065975	AY.121	Delta	2021-10-09
SARS_CoV2|USA|CA-CDC-ASC210322313|EPI_ISL_5774728|AY.116.1|Delta|2021-09-30	SARS_CoV2	USA	CA-CDC-ASC210322313	EPI_ISL_5774728	AY.116.1	Delta	2021-09-30
SARS_CoV2|USA|CA-CDC-ASC210345483|EPI_ISL_5861400|AY.44|Delta|2021-10-11	SARS_CoV2	USA	CA-CDC-ASC210345483	EPI_ISL_5861400	AY.44	Delta	2021-10-11
SARS_CoV2|USA|CA-CDC-FG-073423|EPI_ISL_3657574|AY.75|Delta|2021-08-10	SARS_CoV2	USA	CA-CDC-FG-073423	EPI_ISL_3657574	AY.75	Delta	2021-08-10
SARS_CoV2|USA|CA-CDC-FG-073614|EPI_ISL_3657645|AY.103|Delta|2021-08-10	SARS_CoV2	USA	CA-CDC-FG-073614	EPI_ISL_3657645	AY.103	Delta	2021-08-10
SARS_CoV2|USA|CA-CDC-FG-103873|EPI_ISL_4027902|AY.26|Delta|2021-08-26	SARS_CoV2	USA	CA-CDC-FG-103873	EPI_ISL_4027902	AY.26	Delta	2021-08-26
SARS_CoV2|USA|CA-CDC-FG-155400|EPI_ISL_5901399|AY.26|Delta|2021-10-23	SARS_CoV2	USA	CA-CDC-FG-155400	EPI_ISL_5901399	AY.26	Delta	2021-10-23
SARS_CoV2|USA|CA-CDC-FG-177056|EPI_ISL_7153901|B.1.617.2|Delta|2021-11-26	SARS_CoV2	USA	CA-CDC-FG-177056	EPI_ISL_7153901	B.1.617.2	Delta	2021-11-26
SARS_CoV2|USA|CA-CDC-FG-180798|EPI_ISL_7448781|AY.103|Delta|2021-11-29	SARS_CoV2	USA	CA-CDC-FG-180798	EPI_ISL_7448781	AY.103	Delta	2021-11-29
SARS_CoV2|USA|CA-CDC-STM-5Y64X48CA|EPI_ISL_13188340|BA.2.18|Omicron|2022-05-27	SARS_CoV2	USA	CA-CDC-STM-5Y64X48CA	EPI_ISL_13188340	BA.2.18	Omicron	2022-05-27
SARS_CoV2|USA|CA-CDPH-2000008658|EPI_ISL_7857862|B.1.429|Epsilon|2020-12-11	SARS_CoV2	USA	CA-CDPH-2000008658	EPI_ISL_7857862	B.1.429	Epsilon	2020-12-11
SARS_CoV2|USA|CA-CDPH-2000012019|EPI_ISL_7857004|B.1.429|Epsilon|2020-12-14	SARS_CoV2	USA	CA-CDPH-2000012019	EPI_ISL_7857004	B.1.429	Epsilon	2020-12-14
SARS_CoV2|USA|CA-CDPH-2000031671|EPI_ISL_2782819|B.1.429|Epsilon|2021-01-29	SARS_CoV2	USA	CA-CDPH-2000031671	EPI_ISL_2782819	B.1.429	Epsilon	2021-01-29
SARS_CoV2|USA|CA-CDPH-3000135664|EPI_ISL_4958528|AY.26|Delta|2021-07-31	SARS_CoV2	USA	CA-CDPH-3000135664	EPI_ISL_4958528	AY.26	Delta	2021-07-31
SARS_CoV2|USA|CA-CDPH-MC1136592|EPI_ISL_5695930|B.1.232|Unclassified|2020-10-08	SARS_CoV2	USA	CA-CDPH-MC1136592	EPI_ISL_5695930	B.1.232	Unclassified	2020-10-08
SARS_CoV2|USA|CA-CZB-11682|EPI_ISL_625493|B.1.399|Unclassified|2020-09-24	SARS_CoV2	USA	CA-CZB-11682	EPI_ISL_625493	B.1.399	Unclassified	2020-09-24
SARS_CoV2|USA|CA-CZB-14234|EPI_ISL_739486|B.1.1|Unclassified|2020-11-15	SARS_CoV2	USA	CA-CZB-14234	EPI_ISL_739486	B.1.1	Unclassified	2020-11-15
SARS_CoV2|USA|CA-LACPHL-AE00179|EPI_ISL_2617862|B.1.421|Unclassified|2020-09-01	SARS_CoV2	USA	CA-LACPHL-AE00179	EPI_ISL_2617862	B.1.421	Unclassified	2020-09-01
SARS_CoV2|USA|CA-MCPHL-MC01889|EPI_ISL_1263214|B.1.243|Unclassified|2020-11-03	SARS_CoV2	USA	CA-MCPHL-MC01889	EPI_ISL_1263214	B.1.243	Unclassified	2020-11-03
SARS_CoV2|USA|CA-SDCPHL-101421-080|EPI_ISL_5867789|AY.20|Delta|2021-10-06	SARS_CoV2	USA	CA-SDCPHL-101421-080	EPI_ISL_5867789	AY.20	Delta	2021-10-06
SARS_CoV2|USA|CO-Broad-CMU_00080|EPI_ISL_872760|B.1.2|Unclassified|2020-11-09	SARS_CoV2	USA	CO-Broad-CMU_00080	EPI_ISL_872760	B.1.2	Unclassified	2020-11-09
SARS_CoV2|USA|CO-CDC-ASC210335251|EPI_ISL_5580724|AY.25|Delta|2021-09-23	SARS_CoV2	USA	CO-CDC-ASC210335251	EPI_ISL_5580724	AY.25	Delta	2021-09-23
SARS_CoV2|USA|CO-CDC-FG-038089|EPI_ISL_2785543|AY.44|Delta|2021-06-15	SARS_CoV2	USA	CO-CDC-FG-038089	EPI_ISL_2785543	AY.44	Delta	2021-06-15
SARS_CoV2|USA|CO-CDC-FG-043428|EPI_ISL_4367760|AY.44|Delta|2021-07-14	SARS_CoV2	USA	CO-CDC-FG-043428	EPI_ISL_4367760	AY.44	Delta	2021-07-14
SARS_CoV2|USA|CO-CDC-MMB08936438|EPI_ISL_2647558|B.1.1.7|Alpha|2021-05-24	SARS_CoV2	USA	CO-CDC-MMB08936438	EPI_ISL_2647558	B.1.1.7	Alpha	2021-05-24
SARS_CoV2|USA|CO-CDC-MMB09172103|EPI_ISL_2786474|B.1.1.7|Alpha|2021-06-16	SARS_CoV2	USA	CO-CDC-MMB09172103	EPI_ISL_2786474	B.1.1.7	Alpha	2021-06-16
SARS_CoV2|USA|CO-CDC-MMB09466039|EPI_ISL_4276564|AY.25|Delta|2021-07-25	SARS_CoV2	USA	CO-CDC-MMB09466039	EPI_ISL_4276564	AY.25	Delta	2021-07-25
SARS_CoV2|USA|CO-CDC-MMB11414856|EPI_ISL_7260649|AY.103|Delta|2021-11-02	SARS_CoV2	USA	CO-CDC-MMB11414856	EPI_ISL_7260649	AY.103	Delta	2021-11-02
SARS_CoV2|USA|CO-CDC-MMB11436648|EPI_ISL_7261012|AY.3|Delta|2021-11-03	SARS_CoV2	USA	CO-CDC-MMB11436648	EPI_ISL_7261012	AY.3	Delta	2021-11-03
SARS_CoV2|USA|CO-CDC-MMB11534590|EPI_ISL_7413256|AY.103|Delta|2021-11-09	SARS_CoV2	USA	CO-CDC-MMB11534590	EPI_ISL_7413256	AY.103	Delta	2021-11-09
SARS_CoV2|USA|CO-CDPHE-2005270420|EPI_ISL_5254050|B.1|Unclassified|2020-05-26	SARS_CoV2	USA	CO-CDPHE-2005270420	EPI_ISL_5254050	B.1	Unclassified	2020-05-26
SARS_CoV2|USA|CO-CDPHE-2007240967|EPI_ISL_5848138|B.1|Unclassified|2020-07-20	SARS_CoV2	USA	CO-CDPHE-2007240967	EPI_ISL_5848138	B.1	Unclassified	2020-07-20
SARS_CoV2|USA|CO-CDPHE-2010122889|EPI_ISL_4890582|B.1.2|Unclassified|2020-10-08	SARS_CoV2	USA	CO-CDPHE-2010122889	EPI_ISL_4890582	B.1.2	Unclassified	2020-10-08
SARS_CoV2|USA|CO-CDPHE-2101538094|EPI_ISL_4474794|AY.3|Delta|2021-07-28	SARS_CoV2	USA	CO-CDPHE-2101538094	EPI_ISL_4474794	AY.3	Delta	2021-07-28
SARS_CoV2|USA|CO-CDPHE-2101851259|EPI_ISL_5415538|AY.3|Delta|2021-09-27	SARS_CoV2	USA	CO-CDPHE-2101851259	EPI_ISL_5415538	AY.3	Delta	2021-09-27
SARS_CoV2|USA|CO-CDPHE-2102195033|EPI_ISL_7140147|AY.44|Delta|2021-11-11	SARS_CoV2	USA	CO-CDPHE-2102195033	EPI_ISL_7140147	AY.44	Delta	2021-11-11
SARS_CoV2|USA|CO-CDPHE-2102220360|EPI_ISL_7046649|AY.54|Delta|2021-11-02	SARS_CoV2	USA	CO-CDPHE-2102220360	EPI_ISL_7046649	AY.54	Delta	2021-11-02
SARS_CoV2|USA|CO-CDPHE-2102270592|EPI_ISL_7504282|AY.3|Delta|2021-11-14	SARS_CoV2	USA	CO-CDPHE-2102270592	EPI_ISL_7504282	AY.3	Delta	2021-11-14
SARS_CoV2|USA|DE-DHSS-F918037|EPI_ISL_593938|B.1|Unclassified|2020-03-22	SARS_CoV2	USA	DE-DHSS-F918037	EPI_ISL_593938	B.1	Unclassified	2020-03-22
SARS_CoV2|USA|FL-BPHL-3342|EPI_ISL_2442406|B.1.351|Beta|2021-03-29	SARS_CoV2	USA	FL-BPHL-3342	EPI_ISL_2442406	B.1.351	Beta	2021-03-29
SARS_CoV2|USA|FL-CDC-ASC210065396|EPI_ISL_2368539|C.36.3|Unclassified|2021-05-19	SARS_CoV2	USA	FL-CDC-ASC210065396	EPI_ISL_2368539	C.36.3	Unclassified	2021-05-19
SARS_CoV2|USA|FL-CDC-LC0062230|EPI_ISL_2399154|B.1.1.7|Alpha|2021-05-19	SARS_CoV2	USA	FL-CDC-LC0062230	EPI_ISL_2399154	B.1.1.7	Alpha	2021-05-19
SARS_CoV2|USA|FL-CDC-LC0129454|EPI_ISL_4157174|AY.110|Delta|2021-07-20	SARS_CoV2	USA	FL-CDC-LC0129454	EPI_ISL_4157174	AY.110	Delta	2021-07-20
SARS_CoV2|USA|FL-CDC-LC0715557|EPI_ISL_13543737|BE.3|Omicron|2022-06-16	SARS_CoV2	USA	FL-CDC-LC0715557	EPI_ISL_13543737	BE.3	Omicron	2022-06-16
SARS_CoV2|USA|FL-CDC-QDX22255170|EPI_ISL_1220726|C.37|Lambda|2021-02-22	SARS_CoV2	USA	FL-CDC-QDX22255170	EPI_ISL_1220726	C.37	Lambda	2021-02-22
SARS_CoV2|USA|FL-CDC-QDX30855520|EPI_ISL_6783887|AY.100|Delta|2021-11-07	SARS_CoV2	USA	FL-CDC-QDX30855520	EPI_ISL_6783887	AY.100	Delta	2021-11-07
SARS_CoV2|USA|FL-CDC-QDX31047290|EPI_ISL_6909042|AY.39|Delta|2021-11-09	SARS_CoV2	USA	FL-CDC-QDX31047290	EPI_ISL_6909042	AY.39	Delta	2021-11-09
SARS_CoV2|USA|FL-CDC-QDX31201182|EPI_ISL_7173231|AY.3|Delta|2021-11-17	SARS_CoV2	USA	FL-CDC-QDX31201182	EPI_ISL_7173231	AY.3	Delta	2021-11-17
SARS_CoV2|USA|FL-CDC-STM-000044753|EPI_ISL_1581372|P.2|Zeta|2021-03-26	SARS_CoV2	USA	FL-CDC-STM-000044753	EPI_ISL_1581372	P.2	Zeta	2021-03-26
SARS_CoV2|USA|FL-TGH-1325|EPI_ISL_3462360|B.1.617.2|Delta|2021-07-20	SARS_CoV2	USA	FL-TGH-1325	EPI_ISL_3462360	B.1.617.2	Delta	2021-07-20
SARS_CoV2|USA|GA-CDC-LC0200755|EPI_ISL_4150763|AY.39|Delta|2021-08-19	SARS_CoV2	USA	GA-CDC-LC0200755	EPI_ISL_4150763	AY.39	Delta	2021-08-19
SARS_CoV2|USA|GA-CDC-MMB09694990|EPI_ISL_4185529|AY.105|Delta|2021-08-11	SARS_CoV2	USA	GA-CDC-MMB09694990	EPI_ISL_4185529	AY.105	Delta	2021-08-11
SARS_CoV2|USA|GA-GPHL-0876|EPI_ISL_3435204|AY.2|Delta|2021-07-28	SARS_CoV2	USA	GA-GPHL-0876	EPI_ISL_3435204	AY.2	Delta	2021-07-28
SARS_CoV2|USA|ID-CDC-ASC210345285|EPI_ISL_6165487|AY.5.3|Delta|2021-10-10	SARS_CoV2	USA	ID-CDC-ASC210345285	EPI_ISL_6165487	AY.5.3	Delta	2021-10-10
SARS_CoV2|USA|ID-CDC-LC0233727|EPI_ISL_4182019|AY.103|Delta|2021-08-27	SARS_CoV2	USA	ID-CDC-LC0233727	EPI_ISL_4182019	AY.103	Delta	2021-08-27
SARS_CoV2|USA|ID-UI-IIDS-U0255|EPI_ISL_8645205|B.1.369|Unclassified|2020-09-23	SARS_CoV2	USA	ID-UI-IIDS-U0255	EPI_ISL_8645205	B.1.369	Unclassified	2020-09-23
SARS_CoV2|USA|IL-ASU73435|EPI_ISL_12865079|B.1|Unclassified|2020-08-26	SARS_CoV2	USA	IL-ASU73435	EPI_ISL_12865079	B.1	Unclassified	2020-08-26
SARS_CoV2|USA|IL-C21WGS3163|EPI_ISL_5866958|AY.103|Delta|2021-10-16	SARS_CoV2	USA	IL-C21WGS3163	EPI_ISL_5866958	AY.103	Delta	2021-10-16
SARS_CoV2|USA|IL-CDC-ASC210007936|EPI_ISL_1563560|B.1.1.7|Alpha|2021-03-15	SARS_CoV2	USA	IL-CDC-ASC210007936	EPI_ISL_1563560	B.1.1.7	Alpha	2021-03-15
SARS_CoV2|USA|IL-CDC-ASC210452517|EPI_ISL_7238564|AY.100|Delta|2021-11-09	SARS_CoV2	USA	IL-CDC-ASC210452517	EPI_ISL_7238564	AY.100	Delta	2021-11-09
SARS_CoV2|USA|IL-CDC-QDX38475254|EPI_ISL_13898259|BA.5.1|Omicron|2022-06-26	SARS_CoV2	USA	IL-CDC-QDX38475254	EPI_ISL_13898259	BA.5.1	Omicron	2022-06-26
SARS_CoV2|USA|IL-IDPH-GRE-S-0001574|EPI_ISL_2295828|B.1.293|Unclassified|2020-07-31	SARS_CoV2	USA	IL-IDPH-GRE-S-0001574	EPI_ISL_2295828	B.1.293	Unclassified	2020-07-31
SARS_CoV2|USA|IL-IDPH-IRO-S-0002016|EPI_ISL_8008858|_IL|B.1.3|2020-08-28	SARS_CoV2	USA	IL-IDPH-IRO-S-0002016	EPI_ISL_8008858	_IL	B.1.3	2020-08-28
SARS_CoV2|USA|IL-NM-7749|EPI_ISL_2009330|P.1|Gamma|2021-04-15	SARS_CoV2	USA	IL-NM-7749	EPI_ISL_2009330	P.1	Gamma	2021-04-15
SARS_CoV2|USA|IN-CDC-ASC210380596|EPI_ISL_5774495|AY.44|Delta|2021-09-29	SARS_CoV2	USA	IN-CDC-ASC210380596	EPI_ISL_5774495	AY.44	Delta	2021-09-29
SARS_CoV2|USA|IN-CDC-QDX31843548|EPI_ISL_8009503|AY.3.1|Delta|2021-12-06	SARS_CoV2	USA	IN-CDC-QDX31843548	EPI_ISL_8009503	AY.3.1	Delta	2021-12-06
SARS_CoV2|USA|IN-GD-051121-C21173597|EPI_ISL_2602169|B.1.1.7|Alpha|2021-05-04	SARS_CoV2	USA	IN-GD-051121-C21173597	EPI_ISL_2602169	B.1.1.7	Alpha	2021-05-04
SARS_CoV2|USA|MA-CDCBI-CRSP_5JPNUSZ6IGVPAXE5|EPI_ISL_7542877|AY.103|Delta|2021-11-30	SARS_CoV2	USA	MA-CDCBI-CRSP_5JPNUSZ6IGVPAXE5	EPI_ISL_7542877	AY.103	Delta	2021-11-30
SARS_CoV2|USA|MA-MASPHL-01017|EPI_ISL_692791|B.1|Unclassified|2020-11-06	SARS_CoV2	USA	MA-MASPHL-01017	EPI_ISL_692791	B.1	Unclassified	2020-11-06
SARS_CoV2|USA|MA-Yale-1101|EPI_ISL_1017598|B.1|Unclassified|2020-05-21	SARS_CoV2	USA	MA-Yale-1101	EPI_ISL_1017598	B.1	Unclassified	2020-05-21
SARS_CoV2|USA|MD-CDC-ASC210338252|EPI_ISL_6070902|AY.25|Delta|2021-10-09	SARS_CoV2	USA	MD-CDC-ASC210338252	EPI_ISL_6070902	AY.25	Delta	2021-10-09
SARS_CoV2|USA|MD-CDC-MMB11527731|EPI_ISL_7413434|AY.3|Delta|2021-11-09	SARS_CoV2	USA	MD-CDC-MMB11527731	EPI_ISL_7413434	AY.3	Delta	2021-11-09
SARS_CoV2|USA|MD-CDC-QDX31280786|EPI_ISL_7937018|AY.113|Delta|2021-11-19	SARS_CoV2	USA	MD-CDC-QDX31280786	EPI_ISL_7937018	AY.113	Delta	2021-11-19
SARS_CoV2|USA|MD-HP04026|EPI_ISL_1547921|B.1.1.7|Alpha|2021-03-27	SARS_CoV2	USA	MD-HP04026	EPI_ISL_1547921	B.1.1.7	Alpha	2021-03-27
SARS_CoV2|USA|MD-HP07227-PIDTHOEYKG|EPI_ISL_3098516|B.1.369|Unclassified|2020-05-27	SARS_CoV2	USA	MD-HP07227-PIDTHOEYKG	EPI_ISL_3098516	B.1.369	Unclassified	2020-05-27
SARS_CoV2|USA|MD-HP09768-PIDVQWRNKF|EPI_ISL_5412305|B.1.1|Unclassified|2020-05-11	SARS_CoV2	USA	MD-HP09768-PIDVQWRNKF	EPI_ISL_5412305	B.1.1	Unclassified	2020-05-11
SARS_CoV2|USA|MD-MDH-0793|EPI_ISL_942353|B.1.525|Eta|2021-01-27	SARS_CoV2	USA	MD-MDH-0793	EPI_ISL_942353	B.1.525	Eta	2021-01-27
SARS_CoV2|USA|MD-MDH-1297|EPI_ISL_1272216|B.1.619|Unclassified|2021-02-12	SARS_CoV2	USA	MD-MDH-1297	EPI_ISL_1272216	B.1.619	Unclassified	2021-02-12
SARS_CoV2|USA|MI-MDHHS-SC20115|EPI_ISL_436886|B.1|Unclassified|2020-03-25	SARS_CoV2	USA	MI-MDHHS-SC20115	EPI_ISL_436886	B.1	Unclassified	2020-03-25
SARS_CoV2|USA|MI-MDHHS-SC20248|EPI_ISL_447218|B.1|Unclassified|2020-03-17	SARS_CoV2	USA	MI-MDHHS-SC20248	EPI_ISL_447218	B.1	Unclassified	2020-03-17
SARS_CoV2|USA|MI-UM-10036132415|EPI_ISL_583421|B.1.361|Unclassified|2020-09-25	SARS_CoV2	USA	MI-UM-10036132415	EPI_ISL_583421	B.1.361	Unclassified	2020-09-25
SARS_CoV2|USA|MN-CDC-IBX163586288498|EPI_ISL_4246551|AY.44|Delta|2021-08-27	SARS_CoV2	USA	MN-CDC-IBX163586288498	EPI_ISL_4246551	AY.44	Delta	2021-08-27
SARS_CoV2|USA|MN-CDC-IBX171630947534|EPI_ISL_7431284|AY.120|Delta|2021-11-21	SARS_CoV2	USA	MN-CDC-IBX171630947534	EPI_ISL_7431284	AY.120	Delta	2021-11-21
SARS_CoV2|USA|MN-CDC-IBX327906253207|EPI_ISL_5560152|AY.25|Delta|2021-10-07	SARS_CoV2	USA	MN-CDC-IBX327906253207	EPI_ISL_5560152	AY.25	Delta	2021-10-07
SARS_CoV2|USA|MN-Mayo20431|EPI_ISL_13682188|B.1.369|Unclassified|2020-06-04	SARS_CoV2	USA	MN-Mayo20431	EPI_ISL_13682188	B.1.369	Unclassified	2020-06-04
SARS_CoV2|USA|MN-Mayo222|EPI_ISL_13673504|B.1.612|Unclassified|2020-09-26	SARS_CoV2	USA	MN-Mayo222	EPI_ISL_13673504	B.1.612	Unclassified	2020-09-26
SARS_CoV2|USA|MN-MDH-12340|EPI_ISL_4212085|AY.39|Delta|2021-09-07	SARS_CoV2	USA	MN-MDH-12340	EPI_ISL_4212085	AY.39	Delta	2021-09-07
SARS_CoV2|USA|MN-UMGC-2139|EPI_ISL_2699114|B.1.1.7|Alpha|2021-04-21	SARS_CoV2	USA	MN-UMGC-2139	EPI_ISL_2699114	B.1.1.7	Alpha	2021-04-21
SARS_CoV2|USA|MN-UMGC-9007|EPI_ISL_4008838|AY.3|Delta|2021-08-01	SARS_CoV2	USA	MN-UMGC-9007	EPI_ISL_4008838	AY.3	Delta	2021-08-01
SARS_CoV2|USA|MO-CDC-LC0730812|EPI_ISL_13645236|BA.5.5|Omicron|2022-06-19	SARS_CoV2	USA	MO-CDC-LC0730812	EPI_ISL_13645236	BA.5.5	Omicron	2022-06-19
SARS_CoV2|USA|MS-USAFSAM-S310|EPI_ISL_812626|B.1.595|Unclassified|2020-08-19	SARS_CoV2	USA	MS-USAFSAM-S310	EPI_ISL_812626	B.1.595	Unclassified	2020-08-19
SARS_CoV2|USA|MT-MTPHL-3937971|EPI_ISL_7313947|AY.26|Delta|2021-11-18	SARS_CoV2	USA	MT-MTPHL-3937971	EPI_ISL_7313947	AY.26	Delta	2021-11-18
SARS_CoV2|USA|MT-UMGC-02089|EPI_ISL_9880171|B.1.595|Unclassified|2020-09-28	SARS_CoV2	USA	MT-UMGC-02089	EPI_ISL_9880171	B.1.595	Unclassified	2020-09-28
SARS_CoV2|USA|MT-Walk-786|EPI_ISL_10834878|B.1.574|Unclassified|2020-08-25	SARS_CoV2	USA	MT-Walk-786	EPI_ISL_10834878	B.1.574	Unclassified	2020-08-25
SARS_CoV2|USA|NC-CDC-STM-000026325|EPI_ISL_1270779|P.2|Zeta|2021-02-28	SARS_CoV2	USA	NC-CDC-STM-000026325	EPI_ISL_1270779	P.2	Zeta	2021-02-28
SARS_CoV2|USA|NC-ECU-CORVASEQ-114238858|EPI_ISL_13895739|BA.4|Omicron|2022-07-11	SARS_CoV2	USA	NC-ECU-CORVASEQ-114238858	EPI_ISL_13895739	BA.4	Omicron	2022-07-11
SARS_CoV2|USA|ND-NDDH-3491|EPI_ISL_3547943|AY.47|Delta|2021-08-05	SARS_CoV2	USA	ND-NDDH-3491	EPI_ISL_3547943	AY.47	Delta	2021-08-05
SARS_CoV2|USA|ND-NDDH-4148|EPI_ISL_4206112|AY.44|Delta|2021-08-18	SARS_CoV2	USA	ND-NDDH-4148	EPI_ISL_4206112	AY.44	Delta	2021-08-18
SARS_CoV2|USA|NH-CDC-QDX29601018|EPI_ISL_5586451|AY.117|Delta|2021-10-07	SARS_CoV2	USA	NH-CDC-QDX29601018	EPI_ISL_5586451	AY.117	Delta	2021-10-07
SARS_CoV2|USA|NJ-CDC-ASC210232445|EPI_ISL_3842882|AY.122|Delta|2021-07-28	SARS_CoV2	USA	NJ-CDC-ASC210232445	EPI_ISL_3842882	AY.122	Delta	2021-07-28
SARS_CoV2|USA|NJ-CDC-ASC210318935|EPI_ISL_5773335|AY.3|Delta|2021-09-28	SARS_CoV2	USA	NJ-CDC-ASC210318935	EPI_ISL_5773335	AY.3	Delta	2021-09-28
SARS_CoV2|USA|NJ-CDC-IBX377105137439|EPI_ISL_6903252|AY.25|Delta|2021-11-20	SARS_CoV2	USA	NJ-CDC-IBX377105137439	EPI_ISL_6903252	AY.25	Delta	2021-11-20
SARS_CoV2|USA|NJ-CDC-LC0153954|EPI_ISL_3517169|AY.119|Delta|2021-07-29	SARS_CoV2	USA	NJ-CDC-LC0153954	EPI_ISL_3517169	AY.119	Delta	2021-07-29
SARS_CoV2|USA|NJ-CDC-LC0178435|EPI_ISL_3746961|AY.14|Delta|2021-08-09	SARS_CoV2	USA	NJ-CDC-LC0178435	EPI_ISL_3746961	AY.14	Delta	2021-08-09
SARS_CoV2|USA|NJ-GBW-EWR000412|EPI_ISL_12972849|BA.2.12.1|Omicron|2022-05-16	SARS_CoV2	USA	NJ-GBW-EWR000412	EPI_ISL_12972849	BA.2.12.1	Omicron	2022-05-16
SARS_CoV2|USA|NJ-PHEL-V22010135|EPI_ISL_10686461|AY.39|Delta|2022-02-14	SARS_CoV2	USA	NJ-PHEL-V22010135	EPI_ISL_10686461	AY.39	Delta	2022-02-14
SARS_CoV2|USA|NM-UNM-00300|EPI_ISL_507999|B.1.473|Unclassified|2020-05-08	SARS_CoV2	USA	NM-UNM-00300	EPI_ISL_507999	B.1.473	Unclassified	2020-05-08
SARS_CoV2|USA|NMDOH-2020117134|EPI_ISL_542013|B.1|Unclassified|2020-06-09	SARS_CoV2	USA	NMDOH-2020117134	EPI_ISL_542013	B.1	Unclassified	2020-06-09
SARS_CoV2|USA|NV-CDC-FG-101194|EPI_ISL_4022857|AY.3|Delta|2021-08-25	SARS_CoV2	USA	NV-CDC-FG-101194	EPI_ISL_4022857	AY.3	Delta	2021-08-25
SARS_CoV2|USA|NV-NSPHL-338695|EPI_ISL_1136974|B.1.2|Unclassified|2020-02-17	SARS_CoV2	USA	NV-NSPHL-338695	EPI_ISL_1136974	B.1.2	Unclassified	2020-02-17
SARS_CoV2|USA|NY-CDC-FG-173436|EPI_ISL_7126489|AY.118|Delta|2021-11-10	SARS_CoV2	USA	NY-CDC-FG-173436	EPI_ISL_7126489	AY.118	Delta	2021-11-10
SARS_CoV2|USA|NY-CDC-LC0310245|EPI_ISL_5187571|AY.13|Delta|2021-10-01	SARS_CoV2	USA	NY-CDC-LC0310245	EPI_ISL_5187571	AY.13	Delta	2021-10-01
SARS_CoV2|USA|NY-CDC-LC0371295|EPI_ISL_6543438|AY.3|Delta|2021-11-03	SARS_CoV2	USA	NY-CDC-LC0371295	EPI_ISL_6543438	AY.3	Delta	2021-11-03
SARS_CoV2|USA|NY-MSK-556|EPI_ISL_12174552|B.1.1.519|Unclassified|2021-02-12	SARS_CoV2	USA	NY-MSK-556	EPI_ISL_12174552	B.1.1.519	Unclassified	2021-02-12
SARS_CoV2|USA|NY-PRL-2021_03_15_00L13|EPI_ISL_1306661|B.1.526|Iota|2021-03-12	SARS_CoV2	USA	NY-PRL-2021_03_15_00L13	EPI_ISL_1306661	B.1.526	Iota	2021-03-12
SARS_CoV2|USA|NY-URMC-21101622-1|EPI_ISL_6584702|AY.44|Delta|2021-11-01	SARS_CoV2	USA	NY-URMC-21101622-1	EPI_ISL_6584702	AY.44	Delta	2021-11-01
SARS_CoV2|USA|OH-21AM-244CO01243|EPI_ISL_7495592|AY.3.1|Delta|2021-09-01	SARS_CoV2	USA	OH-21AM-244CO01243	EPI_ISL_7495592	AY.3.1	Delta	2021-09-01
SARS_CoV2|USA|OH-CDC-ASC210400725|EPI_ISL_7242993|AY.114|Delta|2021-11-13	SARS_CoV2	USA	OH-CDC-ASC210400725	EPI_ISL_7242993	AY.114	Delta	2021-11-13
SARS_CoV2|USA|OH-CDC-MMB08608548|EPI_ISL_2284995|B.1.1.7|Alpha|2021-05-04	SARS_CoV2	USA	OH-CDC-MMB08608548	EPI_ISL_2284995	B.1.1.7	Alpha	2021-05-04
SARS_CoV2|USA|OR-CDC-QDX31092110|EPI_ISL_7123441|AY.44|Delta|2021-11-10	SARS_CoV2	USA	OR-CDC-QDX31092110	EPI_ISL_7123441	AY.44	Delta	2021-11-10
SARS_CoV2|USA|OR-OHSU-2885|EPI_ISL_667386|B.1|Unclassified|2020-09-04	SARS_CoV2	USA	OR-OHSU-2885	EPI_ISL_667386	B.1	Unclassified	2020-09-04
SARS_CoV2|USA|OR-OHSU-3093|EPI_ISL_667479|B.1.521|Unclassified|2020-10-01	SARS_CoV2	USA	OR-OHSU-3093	EPI_ISL_667479	B.1.521	Unclassified	2020-10-01
SARS_CoV2|USA|OR-OHSU-4119|EPI_ISL_832657|B.1.587|Unclassified|2020-10-30	SARS_CoV2	USA	OR-OHSU-4119	EPI_ISL_832657	B.1.587	Unclassified	2020-10-30
SARS_CoV2|USA|OR-TRACE-BENT-111520-167|EPI_ISL_1404662|B.1.2|Unclassified|2020-11-15	SARS_CoV2	USA	OR-TRACE-BENT-111520-167	EPI_ISL_1404662	B.1.2	Unclassified	2020-11-15
SARS_CoV2|USA|PA-CDC-ASC210452741|EPI_ISL_7238516|AY.100|Delta|2021-11-09	SARS_CoV2	USA	PA-CDC-ASC210452741	EPI_ISL_7238516	AY.100	Delta	2021-11-09
SARS_CoV2|USA|PA-CDC-LC0320057|EPI_ISL_5575025|AY.3|Delta|2021-10-06	SARS_CoV2	USA	PA-CDC-LC0320057	EPI_ISL_5575025	AY.3	Delta	2021-10-06
SARS_CoV2|USA|PA-CDC-LC0322509|EPI_ISL_5570980|AY.103|Delta|2021-09-30	SARS_CoV2	USA	PA-CDC-LC0322509	EPI_ISL_5570980	AY.103	Delta	2021-09-30
SARS_CoV2|USA|TN-CDC-ASC210114737|EPI_ISL_4185924|AY.103|Delta|2021-07-13	SARS_CoV2	USA	TN-CDC-ASC210114737	EPI_ISL_4185924	AY.103	Delta	2021-07-13
SARS_CoV2|USA|TN-CDC-LC0194902|EPI_ISL_4149414|AY.26|Delta|2021-08-18	SARS_CoV2	USA	TN-CDC-LC0194902	EPI_ISL_4149414	AY.26	Delta	2021-08-18
SARS_CoV2|USA|TX-CDC-ASC210389614|EPI_ISL_7230942|AY.25|Delta|2021-11-04	SARS_CoV2	USA	TX-CDC-ASC210389614	EPI_ISL_7230942	AY.25	Delta	2021-11-04
SARS_CoV2|USA|TX-CDC-FG-185287|EPI_ISL_7568574|B.1.617.2|Delta|2021-12-06	SARS_CoV2	USA	TX-CDC-FG-185287	EPI_ISL_7568574	B.1.617.2	Delta	2021-12-06
SARS_CoV2|USA|TX-CDC-LC0406014|EPI_ISL_7498961|AY.105|Delta|2021-11-18	SARS_CoV2	USA	TX-CDC-LC0406014	EPI_ISL_7498961	AY.105	Delta	2021-11-18
SARS_CoV2|USA|TX-CDC-QDX31136989|EPI_ISL_7124270|AY.25.1|Delta|2021-11-13	SARS_CoV2	USA	TX-CDC-QDX31136989	EPI_ISL_7124270	AY.25.1	Delta	2021-11-13
SARS_CoV2|USA|TX-DSHS-1243|EPI_ISL_676619|B.1.402|Unclassified|2020-09-08	SARS_CoV2	USA	TX-DSHS-1243	EPI_ISL_676619	B.1.402	Unclassified	2020-09-08
SARS_CoV2|USA|TX-DSHS-4671|EPI_ISL_1422253|B.1.2|Unclassified|2020-07-06	SARS_CoV2	USA	TX-DSHS-4671	EPI_ISL_1422253	B.1.2	Unclassified	2020-07-06
SARS_CoV2|USA|TX-HMH-4313|EPI_ISL_543522|B.1.355|Unclassified|2020-06-18	SARS_CoV2	USA	TX-HMH-4313	EPI_ISL_543522	B.1.355	Unclassified	2020-06-18
SARS_CoV2|USA|TX-HMH-4347|EPI_ISL_543548|B.1.285|Unclassified|2020-06-19	SARS_CoV2	USA	TX-HMH-4347	EPI_ISL_543548	B.1.285	Unclassified	2020-06-19
SARS_CoV2|USA|TX-HMH-5236|EPI_ISL_544614|B.1|Unclassified|2020-06-26	SARS_CoV2	USA	TX-HMH-5236	EPI_ISL_544614	B.1	Unclassified	2020-06-26
SARS_CoV2|USA|TX-HMH-5243|EPI_ISL_544620|B.1|Unclassified|2020-06-23	SARS_CoV2	USA	TX-HMH-5243	EPI_ISL_544620	B.1	Unclassified	2020-06-23
SARS_CoV2|USA|TX-HMH-5845|EPI_ISL_547058|B.1.432|Unclassified|2020-06-30	SARS_CoV2	USA	TX-HMH-5845	EPI_ISL_547058	B.1.432	Unclassified	2020-06-30
SARS_CoV2|USA|TX-HMH-MCoV-11502|EPI_ISL_790033|B.1.234|Unclassified|2020-09-09	SARS_CoV2	USA	TX-HMH-MCoV-11502	EPI_ISL_790033	B.1.234	Unclassified	2020-09-09
SARS_CoV2|USA|TX-HMH-MCoV-11870|EPI_ISL_790124|B.1.396|Unclassified|2020-09-17	SARS_CoV2	USA	TX-HMH-MCoV-11870	EPI_ISL_790124	B.1.396	Unclassified	2020-09-17
SARS_CoV2|USA|TX-HMH-MCoV-14003|EPI_ISL_787294|B.1.582|Unclassified|2020-08-15	SARS_CoV2	USA	TX-HMH-MCoV-14003	EPI_ISL_787294	B.1.582	Unclassified	2020-08-15
SARS_CoV2|USA|TX-HMH-MCoV-15820|EPI_ISL_785504|B.1.2|Unclassified|2020-07-09	SARS_CoV2	USA	TX-HMH-MCoV-15820	EPI_ISL_785504	B.1.2	Unclassified	2020-07-09
SARS_CoV2|USA|TX-HMH-MCoV-16298|EPI_ISL_785982|B.1.2|Unclassified|2020-10-28	SARS_CoV2	USA	TX-HMH-MCoV-16298	EPI_ISL_785982	B.1.2	Unclassified	2020-10-28
SARS_CoV2|USA|TX-HMH-MCoV-17177|EPI_ISL_1202888|A.23|Unclassified|2020-11-06	SARS_CoV2	USA	TX-HMH-MCoV-17177	EPI_ISL_1202888	A.23	Unclassified	2020-11-06
SARS_CoV2|USA|TX-HMH-MCoV-17488|EPI_ISL_1203199|B.1.582|Unclassified|2020-11-11	SARS_CoV2	USA	TX-HMH-MCoV-17488	EPI_ISL_1203199	B.1.582	Unclassified	2020-11-11
SARS_CoV2|USA|TX-HMH-MCoV-43326|EPI_ISL_5074861|B.1|Unclassified|2020-07-12	SARS_CoV2	USA	TX-HMH-MCoV-43326	EPI_ISL_5074861	B.1	Unclassified	2020-07-12
SARS_CoV2|USA|TX-HMH-MCoV-45402|EPI_ISL_5086058|B.1.1.226|Unclassified|2020-07-24	SARS_CoV2	USA	TX-HMH-MCoV-45402	EPI_ISL_5086058	B.1.1.226	Unclassified	2020-07-24
SARS_CoV2|USA|TX-HMH-MCoV-50040|EPI_ISL_6949229|AY.75|Delta|2020-07-16	SARS_CoV2	USA	TX-HMH-MCoV-50040	EPI_ISL_6949229	AY.75	Delta	2020-07-16
SARS_CoV2|USA|TX-HMH-MCoV-68012|EPI_ISL_7415126|AY.43|Delta|2021-11-18	SARS_CoV2	USA	TX-HMH-MCoV-68012	EPI_ISL_7415126	AY.43	Delta	2021-11-18
SARS_CoV2|USA|TX-HMH-MCoV-8295|EPI_ISL_783586|B.1|Unclassified|2020-07-08	SARS_CoV2	USA	TX-HMH-MCoV-8295	EPI_ISL_783586	B.1	Unclassified	2020-07-08
SARS_CoV2|USA|TX-HMH-MCoV-9558|EPI_ISL_780157|B.1.2|Unclassified|2020-07-07	SARS_CoV2	USA	TX-HMH-MCoV-9558	EPI_ISL_780157	B.1.2	Unclassified	2020-07-07
SARS_CoV2|USA|TX-HMH038|EPI_ISL_434747|B.1|Unclassified|2020-03-06	SARS_CoV2	USA	TX-HMH038	EPI_ISL_434747	B.1	Unclassified	2020-03-06
SARS_CoV2|USA|USA|EPI_ISL_11534153|BA.1|Omicron|2022-03-01	SARS_CoV2	USA	USA	EPI_ISL_11534153	BA.1	Omicron	2022-03-01
SARS_CoV2|USA|UT-CDC-ASC210454997|EPI_ISL_7930805|AY.44|Delta|2021-11-11	SARS_CoV2	USA	UT-CDC-ASC210454997	EPI_ISL_7930805	AY.44	Delta	2021-11-11
SARS_CoV2|USA|UT-CDC-LC0127578|EPI_ISL_4159653|AY.44|Delta|2021-07-15	SARS_CoV2	USA	UT-CDC-LC0127578	EPI_ISL_4159653	AY.44	Delta	2021-07-15
SARS_CoV2|USA|UT-UPHL-2012107439|EPI_ISL_746362|B.1|Unclassified|2020-06-18	SARS_CoV2	USA	UT-UPHL-2012107439	EPI_ISL_746362	B.1	Unclassified	2020-06-18
SARS_CoV2|USA|UT-UPHL-2012705073|EPI_ISL_746016|B.1|Unclassified|2020-08-11	SARS_CoV2	USA	UT-UPHL-2012705073	EPI_ISL_746016	B.1	Unclassified	2020-08-11
SARS_CoV2|USA|UT-UPHL-210498052307|EPI_ISL_2678065|P.2|Zeta|2021-01-22	SARS_CoV2	USA	UT-UPHL-210498052307	EPI_ISL_2678065	P.2	Zeta	2021-01-22
SARS_CoV2|USA|UT-UPHL-210621483962|EPI_ISL_2856556|P.1|Gamma|2021-06-08	SARS_CoV2	USA	UT-UPHL-210621483962	EPI_ISL_2856556	P.1	Gamma	2021-06-08
SARS_CoV2|USA|UT-UPHL-210626673972|EPI_ISL_2857087|AY.64|Delta|2021-06-16	SARS_CoV2	USA	UT-UPHL-210626673972	EPI_ISL_2857087	AY.64	Delta	2021-06-16
SARS_CoV2|USA|UT-UPHL-211115914078|EPI_ISL_6372035|AY.103|Delta|2021-11-03	SARS_CoV2	USA	UT-UPHL-211115914078	EPI_ISL_6372035	AY.103	Delta	2021-11-03
SARS_CoV2|USA|UT-UPHL-211209027055|EPI_ISL_7503089|AY.3|Delta|2021-12-04	SARS_CoV2	USA	UT-UPHL-211209027055	EPI_ISL_7503089	AY.3	Delta	2021-12-04
SARS_CoV2|USA|UT-UPHL-211224476744|EPI_ISL_8066175|AY.44|Delta|2021-12-06	SARS_CoV2	USA	UT-UPHL-211224476744	EPI_ISL_8066175	AY.44	Delta	2021-12-06
SARS_CoV2|USA|VA-CDC-LC0168999|EPI_ISL_3678208|AY.25|Delta|2021-08-01	SARS_CoV2	USA	VA-CDC-LC0168999	EPI_ISL_3678208	AY.25	Delta	2021-08-01
SARS_CoV2|USA|VA-CDC-LC0331503|EPI_ISL_5878271|AY.3|Delta|2021-10-15	SARS_CoV2	USA	VA-CDC-LC0331503	EPI_ISL_5878271	AY.3	Delta	2021-10-15
SARS_CoV2|USA|VA-DCLS-0775|EPI_ISL_526889|B.1|Unclassified|2020-07-01	SARS_CoV2	USA	VA-DCLS-0775	EPI_ISL_526889	B.1	Unclassified	2020-07-01
SARS_CoV2|USA|VA-DCLS-2258|EPI_ISL_723505|B.1.36.31|Unclassified|2020-11-07	SARS_CoV2	USA	VA-DCLS-2258	EPI_ISL_723505	B.1.36.31	Unclassified	2020-11-07
SARS_CoV2|USA|WA-CDC-LC0322985|EPI_ISL_5571438|B.1.617.2|Delta|2021-10-01	SARS_CoV2	USA	WA-CDC-LC0322985	EPI_ISL_5571438	B.1.617.2	Delta	2021-10-01
SARS_CoV2|USA|WA-S1463|EPI_ISL_495913|B.1.1|Unclassified|2020-05-21	SARS_CoV2	USA	WA-S1463	EPI_ISL_495913	B.1.1	Unclassified	2020-05-21
SARS_CoV2|USA|WA-UW-22495|EPI_ISL_570698|B.1.402|Unclassified|2020-08-05	SARS_CoV2	USA	WA-UW-22495	EPI_ISL_570698	B.1.402	Unclassified	2020-08-05
SARS_CoV2|USA|WA-UW-6343|EPI_ISL_570098|B.1.38|Unclassified|2020-04-02	SARS_CoV2	USA	WA-UW-6343	EPI_ISL_570098	B.1.38	Unclassified	2020-04-02
SARS_CoV2|USA|WA-UW-834|EPI_ISL_570204|A.1|Unclassified|2020-03-13	SARS_CoV2	USA	WA-UW-834	EPI_ISL_570204	A.1	Unclassified	2020-03-13
SARS_CoV2|USA|WI-UW-06|EPI_ISL_417200|A.4|Unclassified|2020-03-21	SARS_CoV2	USA	WI-UW-06	EPI_ISL_417200	A.4	Unclassified	2020-03-21
SARS_CoV2|USA|WI-UW-12207|EPI_ISL_13899225|BA.5.1|Omicron|2022-06-29	SARS_CoV2	USA	WI-UW-12207	EPI_ISL_13899225	BA.5.1	Omicron	2022-06-29
SARS_CoV2|USA|WI-UW-1777|EPI_ISL_605649|B.1.1.464|Unclassified|2020-09-14	SARS_CoV2	USA	WI-UW-1777	EPI_ISL_605649	B.1.1.464	Unclassified	2020-09-14
SARS_CoV2|USA|WY-WPHL-20125886|EPI_ISL_1967479|B.1.448|Unclassified|2020-11-08	SARS_CoV2	USA	WY-WPHL-20125886	EPI_ISL_1967479	B.1.448	Unclassified	2020-11-08
SARS_CoV2|USA|WY-WYPHL-20127680|EPI_ISL_2833960|B.1.2|Unclassified|2020-11-09	SARS_CoV2	USA	WY-WYPHL-20127680	EPI_ISL_2833960	B.1.2	Unclassified	2020-11-09
SARS_CoV2|Zambia|ZMB-39718|EPI_ISL_2803392|AE.1|Unclassified|2020-08-07	SARS_CoV2	Zambia	ZMB-39718	EPI_ISL_2803392	AE.1	Unclassified	2020-08-07
SARS_CoV2|Zambia|ZMB-83845|EPI_ISL_2803609|B.1.351|Beta|2021-02-04	SARS_CoV2	Zambia	ZMB-83845	EPI_ISL_2803609	B.1.351	Beta	2021-02-04
SARS_CoV2|Zimbabwe|CERI-KRISP-K011641|EPI_ISL_2493038|B.1.351|Beta|2021-01-11	SARS_CoV2	Zimbabwe	CERI-KRISP-K011641	EPI_ISL_2493038	B.1.351	Beta	2021-01-11

## Sheet: re-sampled 1400 SARS-CoV-2
NAME	Virus	Country	ID	Accession	Pango Lineage	Variant	Date
SARS_CoV2|China|Human|IPBCAMS-WH-01|EPI_ISL_402123|Unclassified|NA|2019-12-24	SARS_CoV2	China	IPBCAMS-WH-01	EPI_ISL_402123	B	Unclassified	2019-12-24
SARS_CoV2|China|IPBCAMS-WH-01|EPI_ISL_402123|B|Unclassified|2019-12-24	SARS_CoV2	China	IPBCAMS-WH-01	EPI_ISL_402123	B	Unclassified	2019-12-24
NC_045512_SARS2|2019-12-24	SARS_CoV2	China	Wu-1	NC_045512	B	Unclassified	2019-12-24
SARS_CoV2|China|Human|WH01|EPI_ISL_406798|Unclassified|NA|2019-12-26	SARS_CoV2	China	WH01	EPI_ISL_406798	B	Unclassified	2019-12-26
SARS_CoV2|China|Human|IVDC-HB-01|EPI_ISL_402119|Unclassified|NA|2019-12-30	SARS_CoV2	China	IVDC-HB-01	EPI_ISL_402119	B	Unclassified	2019-12-30
SARS_CoV2|China|Human|IVDC-HB-05|EPI_ISL_402121|Unclassified|NA|2019-12-30	SARS_CoV2	China	IVDC-HB-05	EPI_ISL_402121	B	Unclassified	2019-12-30
SARS_CoV2|China|Human|WIV04|EPI_ISL_402124|Unclassified|NA|2019-12-30	SARS_CoV2	China	WIV04	EPI_ISL_402124	B	Unclassified	2019-12-30
SARS_CoV2|China|Human|WIV02|EPI_ISL_402127|Unclassified|NA|2019-12-30	SARS_CoV2	China	WIV02	EPI_ISL_402127	B	Unclassified	2019-12-30
SARS_CoV2|China|WIV02|EPI_ISL_402127|B|Unclassified|2019-12-30	SARS_CoV2	China	WIV02	EPI_ISL_402127	B	Unclassified	2019-12-30
SARS_CoV2|China|Human|WIV05|EPI_ISL_402128|Unclassified|NA|2019-12-30	SARS_CoV2	China	WIV05	EPI_ISL_402128	B	Unclassified	2019-12-30
SARS_CoV2|China|Human|WIV06|EPI_ISL_402129|Unclassified|NA|2019-12-30	SARS_CoV2	China	WIV06	EPI_ISL_402129	B	Unclassified	2019-12-30
SARS_CoV2|China|Human|WIV07|EPI_ISL_402130|Unclassified|NA|2019-12-30	SARS_CoV2	China	WIV07	EPI_ISL_402130	B	Unclassified	2019-12-30
SARS_CoV2|China|WIV07|EPI_ISL_402130|B|Unclassified|2019-12-30	SARS_CoV2	China	WIV07	EPI_ISL_402130	B	Unclassified	2019-12-30
SARS_CoV2|China|Human|HBCDC-HB-01|EPI_ISL_402132|Unclassified|NA|2019-12-30	SARS_CoV2	China	HBCDC-HB-01	EPI_ISL_402132	B	Unclassified	2019-12-30
SARS_CoV2|China|Human|IPBCAMS-WH-04|EPI_ISL_403929|Unclassified|NA|2019-12-30	SARS_CoV2	China	IPBCAMS-WH-04	EPI_ISL_403929	B	Unclassified	2019-12-30
SARS_CoV2|China|Human|IPBCAMS-WH-03|EPI_ISL_403930|Unclassified|NA|2019-12-30	SARS_CoV2	China	IPBCAMS-WH-03	EPI_ISL_403930	B	Unclassified	2019-12-30
SARS_CoV2|China|Human|IPBCAMS-WH-02|EPI_ISL_403931|Unclassified|NA|2019-12-30	SARS_CoV2	China	IPBCAMS-WH-02	EPI_ISL_403931	B	Unclassified	2019-12-30
SARS_CoV2|China|Human|HBCDC-HB-02|EPI_ISL_412898|Unclassified|NA|2019-12-30	SARS_CoV2	China	HBCDC-HB-02	EPI_ISL_412898	B	Unclassified	2019-12-30
SARS_CoV2|China|Human|HBCDC-HB-03|EPI_ISL_412899|Unclassified|NA|2019-12-30	SARS_CoV2	China	HBCDC-HB-03	EPI_ISL_412899	B	Unclassified	2019-12-30
SARS_CoV2|China|Human|IVDC-HB-GX02|EPI_ISL_434534|Unclassified|NA|2019-12-30	SARS_CoV2	China	IVDC-HB-GX02	EPI_ISL_434534	B	Unclassified	2019-12-30
SARS_CoV2|China|Human|IME-WH01|EPI_ISL_529213|Unclassified|NA|2019-12-30	SARS_CoV2	China	IME-WH01	EPI_ISL_529213	B	Unclassified	2019-12-30
SARS_CoV2|China|Human|IME-WH02|EPI_ISL_529214|Unclassified|NA|2019-12-30	SARS_CoV2	China	IME-WH02	EPI_ISL_529214	B	Unclassified	2019-12-30
SARS_CoV2|China|Human|IME-WH03|EPI_ISL_529215|Unclassified|NA|2019-12-30	SARS_CoV2	China	IME-WH03	EPI_ISL_529215	B	Unclassified	2019-12-30
SARS_CoV2|China|Human|IME-WH04|EPI_ISL_529216|Unclassified|NA|2019-12-30	SARS_CoV2	China	IME-WH04	EPI_ISL_529216	B	Unclassified	2019-12-30
SARS_CoV2|China|Human|IME-WH05|EPI_ISL_529217|Unclassified|NA|2019-12-30	SARS_CoV2	China	IME-WH05	EPI_ISL_529217	B	Unclassified	2019-12-30
SARS_CoV2|China|Human|Hu-1|EPI_ISL_402125|Unclassified|NA|2019-12-31	SARS_CoV2	China	Hu-1	EPI_ISL_402125	B	Unclassified	2019-12-31
SARS_CoV2|Lebanon|LAU-R137|EPI_ISL_8311707|B.1.398|Unclassified|2020-01-10	SARS_CoV2	Lebanon	LAU-R137	EPI_ISL_8311707	B.1.398	Unclassified	2020-01-10
SARS_CoV2|China|SZTH-004|EPI_ISL_406595|B|Unclassified|2020-01-16	SARS_CoV2	China	SZTH-004	EPI_ISL_406595	B	Unclassified	2020-01-16
SARS_CoV2|Thailand|SI200468-NT|EPI_ISL_437620|A.6|Unclassified|2020-01-25	SARS_CoV2	Thailand	SI200468-NT	EPI_ISL_437620	A.6	Unclassified	2020-01-25
SARS_CoV2|China|0125-A160|EPI_ISL_493155|B|Unclassified|2020-01-25	SARS_CoV2	China	0125-A160	EPI_ISL_493155	B	Unclassified	2020-01-25
SARS_CoV2|China|Wuhan_IME-BJ07|EPI_ISL_424360|A|Unclassified|2020-01-29	SARS_CoV2	China	Wuhan_IME-BJ07	EPI_ISL_424360	A	Unclassified	2020-01-29
SARS_CoV2|China|SC-NC-078|EPI_ISL_451337|B|Unclassified|2020-01-30	SARS_CoV2	China	SC-NC-078	EPI_ISL_451337	B	Unclassified	2020-01-30
SARS_CoV2|China|SH0052|EPI_ISL_416360|B|Unclassified|2020-02-01	SARS_CoV2	China	SH0052	EPI_ISL_416360	B	Unclassified	2020-02-01
SARS_CoV2|Morocco|INH-MN908947|EPI_ISL_4899917|B.1|Unclassified|2020-02-02	SARS_CoV2	Morocco	INH-MN908947	EPI_ISL_4899917	B.1	Unclassified	2020-02-02
SARS_CoV2|Morocco|INH-105|EPI_ISL_4899888|B.1.221|Unclassified|2020-02-02	SARS_CoV2	Morocco	INH-105	EPI_ISL_4899888	B.1.221	Unclassified	2020-02-02
SARS_CoV2|China|2020C1895|EPI_ISL_2811795|B|Unclassified|2020-02-03	SARS_CoV2	China	2020C1895	EPI_ISL_2811795	B	Unclassified	2020-02-03
SARS_CoV2|Taiwan|NTU02|EPI_ISL_410218|B|Unclassified|2020-02-05	SARS_CoV2	Taiwan	NTU02	EPI_ISL_410218	B	Unclassified	2020-02-05
SARS_CoV2|China|JX2019|EPI_ISL_455465|B|Unclassified|2020-02-10	SARS_CoV2	China	JX2019	EPI_ISL_455465	B	Unclassified	2020-02-10
SARS_CoV2|Saudi_Arabia|523|EPI_ISL_490000|B.1|Unclassified|2020-02-10	SARS_CoV2	Saudi_Arabia	523	EPI_ISL_490000	B.1	Unclassified	2020-02-10
SARS_CoV2|Netherlands|ZH-EMC-2080|EPI_ISL_1311841|B.1.177|Unclassified|2020-02-15	SARS_CoV2	Netherlands	ZH-EMC-2080	EPI_ISL_1311841	B.1.177	Unclassified	2020-02-15
SARS_CoV2|USA|NV-NSPHL-338695|EPI_ISL_1136974|B.1.2|Unclassified|2020-02-17	SARS_CoV2	USA	NV-NSPHL-338695	EPI_ISL_1136974	B.1.2	Unclassified	2020-02-17
SARS_CoV2|Japan|PG-0010|EPI_ISL_479797|B.12|Unclassified|2020-02-18	SARS_CoV2	Japan	PG-0010	EPI_ISL_479797	B.12	Unclassified	2020-02-18
SARS_CoV2|Italy|LOM-UniMI-L250|EPI_ISL_542222|B.1|Unclassified|2020-02-22	SARS_CoV2	Italy	LOM-UniMI-L250	EPI_ISL_542222	B.1	Unclassified	2020-02-22
SARS_CoV2|Japan|PG-27639|EPI_ISL_1431487|B.1.1.214|Unclassified|2020-02-22	SARS_CoV2	Japan	PG-27639	EPI_ISL_1431487	B.1.1.214	Unclassified	2020-02-22
SARS_CoV2|France|BRE-2330|EPI_ISL_416502|B.1|Unclassified|2020-02-26	SARS_CoV2	France	BRE-2330	EPI_ISL_416502	B.1	Unclassified	2020-02-26
SARS_CoV2|Italy|LOM-UniMI-L60|EPI_ISL_542406|B.1|Unclassified|2020-02-27	SARS_CoV2	Italy	LOM-UniMI-L60	EPI_ISL_542406	B.1	Unclassified	2020-02-27
SARS_CoV2|France|IDF_HB_112002105286|EPI_ISL_940531|B.1|Unclassified|2020-02-28	SARS_CoV2	France	IDF_HB_112002105286	EPI_ISL_940531	B.1	Unclassified	2020-02-28
SARS_CoV2|Switzerland|BL-UHB-42170345|EPI_ISL_527919|B.1.1|Unclassified|2020-02-28	SARS_CoV2	Switzerland	BL-UHB-42170345	EPI_ISL_527919	B.1.1	Unclassified	2020-02-28
SARS_CoV2|USA|CA-SCCPHD-UC104|EPI_ISL_435583|B.1|Unclassified|2020-02-29	SARS_CoV2	USA	CA-SCCPHD-UC104	EPI_ISL_435583	B.1	Unclassified	2020-02-29
SARS_CoV2|United_Kingdom|201060052|EPI_ISL_464383|B.1.1|Unclassified|2020-03-03	SARS_CoV2	United_Kingdom	201060052	EPI_ISL_464383	B.1.1	Unclassified	2020-03-03
SARS_CoV2|Germany|BY-RKI-I-013865|EPI_ISL_1144001|B.1|Unclassified|2020-03-04	SARS_CoV2	Germany	BY-RKI-I-013865	EPI_ISL_1144001	B.1	Unclassified	2020-03-04
SARS_CoV2|France|NAQ-SC198|EPI_ISL_649954|B.1|Unclassified|2020-03-04	SARS_CoV2	France	NAQ-SC198	EPI_ISL_649954	B.1	Unclassified	2020-03-04
SARS_CoV2|France|ARA-6041|EPI_ISL_681261|B.1|Unclassified|2020-03-04	SARS_CoV2	France	ARA-6041	EPI_ISL_681261	B.1	Unclassified	2020-03-04
SARS_CoV2|USA|WA-UW26|EPI_ISL_414595|A.1|Unclassified|2020-03-05	SARS_CoV2	USA	WA-UW26	EPI_ISL_414595	A.1	Unclassified	2020-03-05
SARS_CoV2|Sweden|20-50251|EPI_ISL_455890|B.1.1|Unclassified|2020-03-07	SARS_CoV2	Sweden	20-50251	EPI_ISL_455890	B.1.1	Unclassified	2020-03-07
SARS_CoV2|USA|NY-NYCPHL-000015|EPI_ISL_631513|B.1.319|Unclassified|2020-03-10	SARS_CoV2	USA	NY-NYCPHL-000015	EPI_ISL_631513	B.1.319	Unclassified	2020-03-10
SARS_CoV2|USA|NY-NYCPHL-000024|EPI_ISL_631520|B.1|Unclassified|2020-03-11	SARS_CoV2	USA	NY-NYCPHL-000024	EPI_ISL_631520	B.1	Unclassified	2020-03-11
SARS_CoV2|USA|WA-UW-834|EPI_ISL_570204|A.1|Unclassified|2020-03-13	SARS_CoV2	USA	WA-UW-834	EPI_ISL_570204	A.1	Unclassified	2020-03-13
SARS_CoV2|Netherlands|ZH-RIVM-10050|EPI_ISL_547557|B.1.190|Unclassified|2020-03-13	SARS_CoV2	Netherlands	ZH-RIVM-10050	EPI_ISL_547557	B.1.190	Unclassified	2020-03-13
SARS_CoV2|France|IDF_PSL_108|EPI_ISL_1015058|B.1|Unclassified|2020-03-16	SARS_CoV2	France	IDF_PSL_108	EPI_ISL_1015058	B.1	Unclassified	2020-03-16
SARS_CoV2|USA|MI-MDHHS-SC20248|EPI_ISL_447218|B.1|Unclassified|2020-03-17	SARS_CoV2	USA	MI-MDHHS-SC20248	EPI_ISL_447218	B.1	Unclassified	2020-03-17
SARS_CoV2|USA|MN136-MDH136|EPI_ISL_421692|B.1.1|Unclassified|2020-03-17	SARS_CoV2	USA	MN136-MDH136	EPI_ISL_421692	B.1.1	Unclassified	2020-03-17
SARS_CoV2|USA|NY-NYCPHL-000779|EPI_ISL_632159|B.1|Unclassified|2020-03-20	SARS_CoV2	USA	NY-NYCPHL-000779	EPI_ISL_632159	B.1	Unclassified	2020-03-20
SARS_CoV2|USA|WI-UW-06|EPI_ISL_417200|A.4|Unclassified|2020-03-21	SARS_CoV2	USA	WI-UW-06	EPI_ISL_417200	A.4	Unclassified	2020-03-21
SARS_CoV2|USA|DE-DHSS-F918037|EPI_ISL_593938|B.1|Unclassified|2020-03-22	SARS_CoV2	USA	DE-DHSS-F918037	EPI_ISL_593938	B.1	Unclassified	2020-03-22
SARS_CoV2|Japan|PG-2687|EPI_ISL_690819|B.1.108|Unclassified|2020-03-23	SARS_CoV2	Japan	PG-2687	EPI_ISL_690819	B.1.108	Unclassified	2020-03-23
SARS_CoV2|USA|DC-DFS-PHL-0046|EPI_ISL_804867|B|Unclassified|2020-03-25	SARS_CoV2	USA	DC-DFS-PHL-0046	EPI_ISL_804867	B	Unclassified	2020-03-25
SARS_CoV2|USA|MI-MDHHS-SC20115|EPI_ISL_436886|B.1|Unclassified|2020-03-25	SARS_CoV2	USA	MI-MDHHS-SC20115	EPI_ISL_436886	B.1	Unclassified	2020-03-25
SARS_CoV2|United_Kingdom|NOTT-10EDDD|EPI_ISL_432926|B.1.1|Unclassified|2020-03-28	SARS_CoV2	United_Kingdom	NOTT-10EDDD	EPI_ISL_432926	B.1.1	Unclassified	2020-03-28
SARS_CoV2|Canada|Qc-LSPQ-L00241924|EPI_ISL_536296|B.1.1|Unclassified|2020-03-28	SARS_CoV2	Canada	Qc-LSPQ-L00241924	EPI_ISL_536296	B.1.1	Unclassified	2020-03-28
SARS_CoV2|France|PAC-IHU-0222|EPI_ISL_569386|B.1.1|Unclassified|2020-03-28	SARS_CoV2	France	PAC-IHU-0222	EPI_ISL_569386	B.1.1	Unclassified	2020-03-28
SARS_CoV2|Thailand|Bangkok-0076|EPI_ISL_447017|B.1|Unclassified|2020-03-31	SARS_CoV2	Thailand	Bangkok-0076	EPI_ISL_447017	B.1	Unclassified	2020-03-31
SARS_CoV2|Peru|LAM-INS-125|EPI_ISL_536523|C.14|Unclassified|2020-04-01	SARS_CoV2	Peru	LAM-INS-125	EPI_ISL_536523	C.14	Unclassified	2020-04-01
SARS_CoV2|USA|WA-UW-6343|EPI_ISL_570098|B.1.38|Unclassified|2020-04-02	SARS_CoV2	USA	WA-UW-6343	EPI_ISL_570098	B.1.38	Unclassified	2020-04-02
SARS_CoV2|United_Kingdom|PHWC-1694BD|EPI_ISL_499448|B.1.395|Unclassified|2020-04-02	SARS_CoV2	United_Kingdom	PHWC-1694BD	EPI_ISL_499448	B.1.395	Unclassified	2020-04-02
SARS_CoV2|Australia|NSW2626|EPI_ISL_678323|B.1|Unclassified|2020-04-05	SARS_CoV2	Australia	NSW2626	EPI_ISL_678323	B.1	Unclassified	2020-04-05
SARS_CoV2|France|PAC-IHU-10792_Illu1|EPI_ISL_2596861|B.1|Unclassified|2020-04-06	SARS_CoV2	France	PAC-IHU-10792_Illu1	EPI_ISL_2596861	B.1	Unclassified	2020-04-06
SARS_CoV2|USA|UT-UPHL-201117199|EPI_ISL_648574|B.1.199|Unclassified|2020-04-06	SARS_CoV2	USA	UT-UPHL-201117199	EPI_ISL_648574	B.1.199	Unclassified	2020-04-06
SARS_CoV2|United_Kingdom|CAMB-7DD9E|EPI_ISL_470491|B.1.76|Unclassified|2020-04-07	SARS_CoV2	United_Kingdom	CAMB-7DD9E	EPI_ISL_470491	B.1.76	Unclassified	2020-04-07
SARS_CoV2|USA|NY-Wadsworth-142719-01|EPI_ISL_676961|B.1.369|Unclassified|2020-04-08	SARS_CoV2	USA	NY-Wadsworth-142719-01	EPI_ISL_676961	B.1.369	Unclassified	2020-04-08
SARS_CoV2|United_Kingdom|EDB5436|EPI_ISL_473818|B.1.93|Unclassified|2020-04-11	SARS_CoV2	United_Kingdom	EDB5436	EPI_ISL_473818	B.1.93	Unclassified	2020-04-11
SARS_CoV2|Canada|QC-JUS-V6130454|EPI_ISL_1241260|B.1.1.176|Unclassified|2020-04-12	SARS_CoV2	Canada	QC-JUS-V6130454	EPI_ISL_1241260	B.1.1.176	Unclassified	2020-04-12
SARS_CoV2|United_Kingdom|201620049|EPI_ISL_466395|B.1.142|Unclassified|2020-04-13	SARS_CoV2	United_Kingdom	201620049	EPI_ISL_466395	B.1.142	Unclassified	2020-04-13
SARS_CoV2|United_Kingdom|NORT-28ADC9|EPI_ISL_492963|B.1|Unclassified|2020-04-16	SARS_CoV2	United_Kingdom	NORT-28ADC9	EPI_ISL_492963	B.1	Unclassified	2020-04-16
SARS_CoV2|United_Kingdom|NORW-E83F6|EPI_ISL_449148|B.1.1|Unclassified|2020-04-18	SARS_CoV2	United_Kingdom	NORW-E83F6	EPI_ISL_449148	B.1.1	Unclassified	2020-04-18
SARS_CoV2|Democratic_Republic_of_the_Congo|3070|EPI_ISL_437357|B.1.214|Unclassified|2020-04-18	SARS_CoV2	Democratic_Republic_of_the_Congo	3070	EPI_ISL_437357	B.1.214	Unclassified	2020-04-18
SARS_CoV2|Denmark|DCGC-6727|EPI_ISL_622390|B.1.1.1|Unclassified|2020-04-20	SARS_CoV2	Denmark	DCGC-6727	EPI_ISL_622390	B.1.1.1	Unclassified	2020-04-20
SARS_CoV2|Netherlands|NA_622|EPI_ISL_460785|B.1.220|Unclassified|2020-04-21	SARS_CoV2	Netherlands	NA_622	EPI_ISL_460785	B.1.220	Unclassified	2020-04-21
SARS_CoV2|United_Kingdom|CAMB-1AB5BC|EPI_ISL_470213|B.1.391|Unclassified|2020-04-21	SARS_CoV2	United_Kingdom	CAMB-1AB5BC	EPI_ISL_470213	B.1.391	Unclassified	2020-04-21
SARS_CoV2|USA|MA-MGH-03626|EPI_ISL_977098|B.1|Unclassified|2020-04-22	SARS_CoV2	USA	MA-MGH-03626	EPI_ISL_977098	B.1	Unclassified	2020-04-22
SARS_CoV2|United_Kingdom|PHWC-35F6F|EPI_ISL_474596|B.1.1|Unclassified|2020-04-27	SARS_CoV2	United_Kingdom	PHWC-35F6F	EPI_ISL_474596	B.1.1	Unclassified	2020-04-27
SARS_CoV2|United_Kingdom|BRIS-1853F42|EPI_ISL_492299|B.1.1|Unclassified|2020-04-27	SARS_CoV2	United_Kingdom	BRIS-1853F42	EPI_ISL_492299	B.1.1	Unclassified	2020-04-27
SARS_CoV2|USA|MA-MGH-01552|EPI_ISL_791966|B.1|Unclassified|2020-04-28	SARS_CoV2	USA	MA-MGH-01552	EPI_ISL_791966	B.1	Unclassified	2020-04-28
SARS_CoV2|United_Kingdom|CAMB-1AD2E0|EPI_ISL_447989|B.1.1|Unclassified|2020-04-29	SARS_CoV2	United_Kingdom	CAMB-1AD2E0	EPI_ISL_447989	B.1.1	Unclassified	2020-04-29
SARS_CoV2|United_Kingdom|NORT-29C9EE|EPI_ISL_484288|B.1.1|Unclassified|2020-05-01	SARS_CoV2	United_Kingdom	NORT-29C9EE	EPI_ISL_484288	B.1.1	Unclassified	2020-05-01
SARS_CoV2|USA|NE-MP_NCOV20-10010|EPI_ISL_5427664|B.1.1.113|Unclassified|2020-05-01	SARS_CoV2	USA	NE-MP_NCOV20-10010	EPI_ISL_5427664	B.1.1.113	Unclassified	2020-05-01
SARS_CoV2|Japan|PG-2525|EPI_ISL_690660|B.1|Unclassified|2020-05-03	SARS_CoV2	Japan	PG-2525	EPI_ISL_690660	B.1	Unclassified	2020-05-03
SARS_CoV2|USA|CA-ALSR-0532-SAN|EPI_ISL_483206|B.1.245|Unclassified|2020-05-04	SARS_CoV2	USA	CA-ALSR-0532-SAN	EPI_ISL_483206	B.1.245	Unclassified	2020-05-04
SARS_CoV2|Austria|CeMM1323|EPI_ISL_853960|B.1.224|Unclassified|2020-05-05	SARS_CoV2	Austria	CeMM1323	EPI_ISL_853960	B.1.224	Unclassified	2020-05-05
SARS_CoV2|Peru|LIM-INS-122|EPI_ISL_536520|C.14|Unclassified|2020-05-05	SARS_CoV2	Peru	LIM-INS-122	EPI_ISL_536520	C.14	Unclassified	2020-05-05
SARS_CoV2|USA|GA-EHC-244L|EPI_ISL_2321490|B.1|Unclassified|2020-05-06	SARS_CoV2	USA	GA-EHC-244L	EPI_ISL_2321490	B.1	Unclassified	2020-05-06
SARS_CoV2|Brazil|AP-IEC-167828|EPI_ISL_11897502|B.1.1.33|Unclassified|2020-05-07	SARS_CoV2	Brazil	AP-IEC-167828	EPI_ISL_11897502	B.1.1.33	Unclassified	2020-05-07
SARS_CoV2|United_Kingdom|CAMB-1AFFF6|EPI_ISL_448096|B.1.1.89|Unclassified|2020-05-07	SARS_CoV2	United_Kingdom	CAMB-1AFFF6	EPI_ISL_448096	B.1.1.89	Unclassified	2020-05-07
SARS_CoV2|Suriname|SR-05|EPI_ISL_517616|B.1.219|Unclassified|2020-05-07	SARS_CoV2	Suriname	SR-05	EPI_ISL_517616	B.1.219	Unclassified	2020-05-07
SARS_CoV2|United_Kingdom|EDB4601|EPI_ISL_493907|B.1.418|Unclassified|2020-05-07	SARS_CoV2	United_Kingdom	EDB4601	EPI_ISL_493907	B.1.418	Unclassified	2020-05-07
SARS_CoV2|United_Kingdom|ALDP-9EDF6D|EPI_ISL_589559|B.1|Unclassified|2020-05-08	SARS_CoV2	United_Kingdom	ALDP-9EDF6D	EPI_ISL_589559	B.1	Unclassified	2020-05-08
SARS_CoV2|Canada|Qc-JEW-Q9082197|EPI_ISL_826158|B.1.147|Unclassified|2020-05-08	SARS_CoV2	Canada	Qc-JEW-Q9082197	EPI_ISL_826158	B.1.147	Unclassified	2020-05-08
SARS_CoV2|USA|NY-Wadsworth-88316-01|EPI_ISL_676917|B.1.1.513|Unclassified|2020-05-09	SARS_CoV2	USA	NY-Wadsworth-88316-01	EPI_ISL_676917	B.1.1.513	Unclassified	2020-05-09
SARS_CoV2|Senegal|26171|EPI_ISL_8525603|B.1.620|Unclassified|2020-05-10	SARS_CoV2	Senegal	26171	EPI_ISL_8525603	B.1.620	Unclassified	2020-05-10
SARS_CoV2|Belgium|ULG-10184|EPI_ISL_455972|B.1.9.3|Unclassified|2020-05-10	SARS_CoV2	Belgium	ULG-10184	EPI_ISL_455972	B.1.9.3	Unclassified	2020-05-10
SARS_CoV2|United_Kingdom|CAMB-1B0569|EPI_ISL_452892|B.1.1.208|Unclassified|2020-05-11	SARS_CoV2	United_Kingdom	CAMB-1B0569	EPI_ISL_452892	B.1.1.208	Unclassified	2020-05-11
SARS_CoV2|Chile|Santiago-PUC_MVL_0373|EPI_ISL_801792|B.1.199|Unclassified|2020-05-12	SARS_CoV2	Chile	Santiago-PUC_MVL_0373	EPI_ISL_801792	B.1.199	Unclassified	2020-05-12
SARS_CoV2|United_Kingdom|PHWC-15E187|EPI_ISL_472799|B.1.1.289|Unclassified|2020-05-13	SARS_CoV2	United_Kingdom	PHWC-15E187	EPI_ISL_472799	B.1.1.289	Unclassified	2020-05-13
SARS_CoV2|USA|UT-UPHL-2009351|EPI_ISL_524948|B.1.384|Unclassified|2020-05-14	SARS_CoV2	USA	UT-UPHL-2009351	EPI_ISL_524948	B.1.384	Unclassified	2020-05-14
SARS_CoV2|United_Kingdom|NORT-28C86C|EPI_ISL_469319|B.1.1.372|Unclassified|2020-05-16	SARS_CoV2	United_Kingdom	NORT-28C86C	EPI_ISL_469319	B.1.1.372	Unclassified	2020-05-16
SARS_CoV2|Azerbaijan|un-ChVir8066|EPI_ISL_9214440|B.1.1.10|Unclassified|2020-05-17	SARS_CoV2	Azerbaijan	un-ChVir8066	EPI_ISL_9214440	B.1.1.10	Unclassified	2020-05-17
SARS_CoV2|India|MH-ACTREC-066|EPI_ISL_699722|B.1.210|Unclassified|2020-05-17	SARS_CoV2	India	MH-ACTREC-066	EPI_ISL_699722	B.1.210	Unclassified	2020-05-17
SARS_CoV2|United_Kingdom|NORW-EA770|EPI_ISL_461864|B.1.105|Unclassified|2020-05-18	SARS_CoV2	United_Kingdom	NORW-EA770	EPI_ISL_461864	B.1.105	Unclassified	2020-05-18
SARS_CoV2|USA|AZ-TG320216|EPI_ISL_914150|B.1|Unclassified|2020-05-19	SARS_CoV2	USA	AZ-TG320216	EPI_ISL_914150	B.1	Unclassified	2020-05-19
SARS_CoV2|United_Kingdom|NOTT-1117BB|EPI_ISL_461923|B.1.1.55|Unclassified|2020-05-20	SARS_CoV2	United_Kingdom	NOTT-1117BB	EPI_ISL_461923	B.1.1.55	Unclassified	2020-05-20
SARS_CoV2|India|OR-ILSCV27713|EPI_ISL_481121|B.1|Unclassified|2020-05-21	SARS_CoV2	India	OR-ILSCV27713	EPI_ISL_481121	B.1	Unclassified	2020-05-21
SARS_CoV2|USA|WA-S1463|EPI_ISL_495913|B.1.1|Unclassified|2020-05-21	SARS_CoV2	USA	WA-S1463	EPI_ISL_495913	B.1.1	Unclassified	2020-05-21
SARS_CoV2|USA|CT-Yale-580|EPI_ISL_738295|B.1|Unclassified|2020-05-22	SARS_CoV2	USA	CT-Yale-580	EPI_ISL_738295	B.1	Unclassified	2020-05-22
SARS_CoV2|Bangladesh|BLRI_COVID-19_4811|EPI_ISL_7211153|B.1.1|Unclassified|2020-05-22	SARS_CoV2	Bangladesh	BLRI_COVID-19_4811	EPI_ISL_7211153	B.1.1	Unclassified	2020-05-22
SARS_CoV2|Saudi_Arabia|KAUST-MADINAH862|EPI_ISL_513197|B.1|Unclassified|2020-05-26	SARS_CoV2	Saudi_Arabia	KAUST-MADINAH862	EPI_ISL_513197	B.1	Unclassified	2020-05-26
SARS_CoV2|USA|CO-CDPHE-2005270420|EPI_ISL_5254050|B.1|Unclassified|2020-05-26	SARS_CoV2	USA	CO-CDPHE-2005270420	EPI_ISL_5254050	B.1	Unclassified	2020-05-26
SARS_CoV2|USA|MD-HP07227-PIDTHOEYKG|EPI_ISL_3098516|B.1.369|Unclassified|2020-05-27	SARS_CoV2	USA	MD-HP07227-PIDTHOEYKG	EPI_ISL_3098516	B.1.369	Unclassified	2020-05-27
SARS_CoV2|USA|MA-MASPHL-00374|EPI_ISL_693162|B.1|Unclassified|2020-05-28	SARS_CoV2	USA	MA-MASPHL-00374	EPI_ISL_693162	B.1	Unclassified	2020-05-28
SARS_CoV2|Mexico|CMX-88|EPI_ISL_12601206|B.1.609|Unclassified|2020-05-28	SARS_CoV2	Mexico	CMX-88	EPI_ISL_12601206	B.1.609	Unclassified	2020-05-28
SARS_CoV2|USA|LA-CDC-3595802-001|EPI_ISL_535357|B.1.595|Unclassified|2020-05-29	SARS_CoV2	USA	LA-CDC-3595802-001	EPI_ISL_535357	B.1.595	Unclassified	2020-05-29
SARS_CoV2|Qatar|QA-WCMQ_FD18193887|EPI_ISL_1714614|B.1.428|Unclassified|2020-05-30	SARS_CoV2	Qatar	QA-WCMQ_FD18193887	EPI_ISL_1714614	B.1.428	Unclassified	2020-05-30
SARS_CoV2|South_Africa|KRISP-0169|EPI_ISL_467519|B.1|Unclassified|2020-05-31	SARS_CoV2	South_Africa	KRISP-0169	EPI_ISL_467519	B.1	Unclassified	2020-05-31
SARS_CoV2|India|MH-ACTREC-149|EPI_ISL_699805|B.1.1|Unclassified|2020-05-31	SARS_CoV2	India	MH-ACTREC-149	EPI_ISL_699805	B.1.1	Unclassified	2020-05-31
SARS_CoV2|USA|WA-S1919|EPI_ISL_497348|B.1.1.291|Unclassified|2020-06-02	SARS_CoV2	USA	WA-S1919	EPI_ISL_497348	B.1.1.291	Unclassified	2020-06-02
SARS_CoV2|USA|VA-DCLS-1019|EPI_ISL_526909|B.1.369|Unclassified|2020-06-03	SARS_CoV2	USA	VA-DCLS-1019	EPI_ISL_526909	B.1.369	Unclassified	2020-06-03
SARS_CoV2|Mexico|CMX-INMEGEN-04-07-42|EPI_ISL_4219963|B.1.609|Unclassified|2020-06-03	SARS_CoV2	Mexico	CMX-INMEGEN-04-07-42	EPI_ISL_4219963	B.1.609	Unclassified	2020-06-03
SARS_CoV2|USA|MN-Mayo20431|EPI_ISL_13682188|B.1.369|Unclassified|2020-06-04	SARS_CoV2	USA	MN-Mayo20431	EPI_ISL_13682188	B.1.369	Unclassified	2020-06-04
SARS_CoV2|USA|TX-UW-5500665|EPI_ISL_1233160|B.1.493|Unclassified|2020-06-04	SARS_CoV2	USA	TX-UW-5500665	EPI_ISL_1233160	B.1.493	Unclassified	2020-06-04
SARS_CoV2|Qatar|QA-WCMQ_FD17462433|EPI_ISL_1714252|B.1.428|Unclassified|2020-06-05	SARS_CoV2	Qatar	QA-WCMQ_FD17462433	EPI_ISL_1714252	B.1.428	Unclassified	2020-06-05
SARS_CoV2|Japan|IC-0053|EPI_ISL_591395|B.1|Unclassified|2020-06-07	SARS_CoV2	Japan	IC-0053	EPI_ISL_591395	B.1	Unclassified	2020-06-07
SARS_CoV2|India|TG-CCMB-M200|EPI_ISL_495193|B.1.1.326|Unclassified|2020-06-07	SARS_CoV2	India	TG-CCMB-M200	EPI_ISL_495193	B.1.1.326	Unclassified	2020-06-07
SARS_CoV2|Denmark|DCGC-1451|EPI_ISL_618092|B.1.1.298|Unclassified|2020-06-08	SARS_CoV2	Denmark	DCGC-1451	EPI_ISL_618092	B.1.1.298	Unclassified	2020-06-08
SARS_CoV2|United_Kingdom|ALDP-952701|EPI_ISL_553921|B.1.1.1|Unclassified|2020-06-09	SARS_CoV2	United_Kingdom	ALDP-952701	EPI_ISL_553921	B.1.1.1	Unclassified	2020-06-09
SARS_CoV2|USA|TX-HMH-3101|EPI_ISL_543994|B.1.1.226|Unclassified|2020-06-09	SARS_CoV2	USA	TX-HMH-3101	EPI_ISL_543994	B.1.1.226	Unclassified	2020-06-09
SARS_CoV2|Portugal|R1096|EPI_ISL_491267|B.1.1.401|Unclassified|2020-06-09	SARS_CoV2	Portugal	R1096	EPI_ISL_491267	B.1.1.401	Unclassified	2020-06-09
SARS_CoV2|Mexico|CMX-INER-IBT-1081|EPI_ISL_6316619|B.1.243|Unclassified|2020-06-09	SARS_CoV2	Mexico	CMX-INER-IBT-1081	EPI_ISL_6316619	B.1.243	Unclassified	2020-06-09
SARS_CoV2|USA|AZ-TG363241|EPI_ISL_694454|B.1.313|Unclassified|2020-06-10	SARS_CoV2	USA	AZ-TG363241	EPI_ISL_694454	B.1.313	Unclassified	2020-06-10
SARS_CoV2|South_Africa|KRISP-0214|EPI_ISL_482723|B.1|Unclassified|2020-06-11	SARS_CoV2	South_Africa	KRISP-0214	EPI_ISL_482723	B.1	Unclassified	2020-06-11
SARS_CoV2|United_Kingdom|ALDP-95ACDD|EPI_ISL_555520|B.1.1.109|Unclassified|2020-06-11	SARS_CoV2	United_Kingdom	ALDP-95ACDD	EPI_ISL_555520	B.1.1.109	Unclassified	2020-06-11
SARS_CoV2|United_Kingdom|MILK-957B97|EPI_ISL_554264|B.1.231|Unclassified|2020-06-11	SARS_CoV2	United_Kingdom	MILK-957B97	EPI_ISL_554264	B.1.231	Unclassified	2020-06-11
SARS_CoV2|Italy|LAZ-INMI-41|EPI_ISL_603148|B.1.1|Unclassified|2020-06-12	SARS_CoV2	Italy	LAZ-INMI-41	EPI_ISL_603148	B.1.1	Unclassified	2020-06-12
SARS_CoV2|United_Kingdom|ALDP-59F63C|EPI_ISL_558899|B.1.1.37|Unclassified|2020-06-14	SARS_CoV2	United_Kingdom	ALDP-59F63C	EPI_ISL_558899	B.1.1.37	Unclassified	2020-06-14
SARS_CoV2|United_Kingdom|MILK-957DEC|EPI_ISL_554619|C.27|Unclassified|2020-06-14	SARS_CoV2	United_Kingdom	MILK-957DEC	EPI_ISL_554619	C.27	Unclassified	2020-06-14
SARS_CoV2|USA|TX_GCID_192003611D|EPI_ISL_1112962|B.1.1.210|Unclassified|2020-06-15	SARS_CoV2	USA	TX_GCID_192003611D	EPI_ISL_1112962	B.1.1.210	Unclassified	2020-06-15
SARS_CoV2|Djibouti|NAMRU3_012|EPI_ISL_3845304|B.1.351|Beta|2020-06-15	SARS_CoV2	Djibouti	NAMRU3_012	EPI_ISL_3845304	B.1.351	Beta	2020-06-15
SARS_CoV2|United_Kingdom|ALDP-94CB77|EPI_ISL_555914|B.1.1.372|Unclassified|2020-06-16	SARS_CoV2	United_Kingdom	ALDP-94CB77	EPI_ISL_555914	B.1.1.372	Unclassified	2020-06-16
SARS_CoV2|USA|UT-UPHL-2104670362|EPI_ISL_2496698|B.1.426|Unclassified|2020-06-16	SARS_CoV2	USA	UT-UPHL-2104670362	EPI_ISL_2496698	B.1.426	Unclassified	2020-06-16
SARS_CoV2|USA|TX-HMH-4248|EPI_ISL_543460|B.1.1.118|Unclassified|2020-06-18	SARS_CoV2	USA	TX-HMH-4248	EPI_ISL_543460	B.1.1.118	Unclassified	2020-06-18
SARS_CoV2|USA|AK-PHL534|EPI_ISL_560566|B.1.1.228|Unclassified|2020-06-18	SARS_CoV2	USA	AK-PHL534	EPI_ISL_560566	B.1.1.228	Unclassified	2020-06-18
SARS_CoV2|India|GJ-GBRC-380a|EPI_ISL_524739|B.1.184|Unclassified|2020-06-18	SARS_CoV2	India	GJ-GBRC-380a	EPI_ISL_524739	B.1.184	Unclassified	2020-06-18
SARS_CoV2|United_Kingdom|ALDP-94F312|EPI_ISL_556020|B.1.223|Unclassified|2020-06-18	SARS_CoV2	United_Kingdom	ALDP-94F312	EPI_ISL_556020	B.1.223	Unclassified	2020-06-18
SARS_CoV2|USA|CA-CDPH129|EPI_ISL_754970|B.1.320|Unclassified|2020-06-18	SARS_CoV2	USA	CA-CDPH129	EPI_ISL_754970	B.1.320	Unclassified	2020-06-18
SARS_CoV2|USA|TX-HMH-4313|EPI_ISL_543522|B.1.355|Unclassified|2020-06-18	SARS_CoV2	USA	TX-HMH-4313	EPI_ISL_543522	B.1.355	Unclassified	2020-06-18
SARS_CoV2|Germany|SL-SU-OM004|EPI_ISL_708024|B.1.1.1|Unclassified|2020-06-19	SARS_CoV2	Germany	SL-SU-OM004	EPI_ISL_708024	B.1.1.1	Unclassified	2020-06-19
SARS_CoV2|USA|SC-DHEC-0550|EPI_ISL_529089|B.1.1.135|Unclassified|2020-06-19	SARS_CoV2	USA	SC-DHEC-0550	EPI_ISL_529089	B.1.1.135	Unclassified	2020-06-19
SARS_CoV2|USA|TX-HMH-4881|EPI_ISL_544400|B.1.3|Unclassified|2020-06-21	SARS_CoV2	USA	TX-HMH-4881	EPI_ISL_544400	B.1.3	Unclassified	2020-06-21
SARS_CoV2|USA|TX-HMH-4866|EPI_ISL_544388|B.1|Unclassified|2020-06-22	SARS_CoV2	USA	TX-HMH-4866	EPI_ISL_544388	B.1	Unclassified	2020-06-22
SARS_CoV2|Germany|BE-ChVir-W1417-8240|EPI_ISL_753959|B.1|Unclassified|2020-06-22	SARS_CoV2	Germany	BE-ChVir-W1417-8240	EPI_ISL_753959	B.1	Unclassified	2020-06-22
SARS_CoV2|United_Kingdom|ALDP-916DDA|EPI_ISL_553720|B.1.1.279|Unclassified|2020-06-22	SARS_CoV2	United_Kingdom	ALDP-916DDA	EPI_ISL_553720	B.1.1.279	Unclassified	2020-06-22
SARS_CoV2|USA|TX-HMH-5243|EPI_ISL_544620|B.1|Unclassified|2020-06-23	SARS_CoV2	USA	TX-HMH-5243	EPI_ISL_544620	B.1	Unclassified	2020-06-23
SARS_CoV2|Chile|RM-109225|EPI_ISL_1167813|N.4|Unclassified|2020-06-23	SARS_CoV2	Chile	RM-109225	EPI_ISL_1167813	N.4	Unclassified	2020-06-23
SARS_CoV2|United_Kingdom|ALDP-4FFC66|EPI_ISL_559199|B.1.1.253|Unclassified|2020-06-24	SARS_CoV2	United_Kingdom	ALDP-4FFC66	EPI_ISL_559199	B.1.1.253	Unclassified	2020-06-24
SARS_CoV2|Suriname|SR-18|EPI_ISL_517629|B.1.219|Unclassified|2020-06-25	SARS_CoV2	Suriname	SR-18	EPI_ISL_517629	B.1.219	Unclassified	2020-06-25
SARS_CoV2|India|GJ-GBRC-404a|EPI_ISL_586524|B.1.36.8|Unclassified|2020-06-25	SARS_CoV2	India	GJ-GBRC-404a	EPI_ISL_586524	B.1.36.8	Unclassified	2020-06-25
SARS_CoV2|Brazil|BA-LACEN-164|EPI_ISL_1583703|P.2|Zeta|2020-06-26	SARS_CoV2	Brazil	BA-LACEN-164	EPI_ISL_1583703	P.2	Zeta	2020-06-26
SARS_CoV2|Russia|OMS-ORINFI-1068S|EPI_ISL_639915|B.1.1.163|Unclassified|2020-06-26	SARS_CoV2	Russia	OMS-ORINFI-1068S	EPI_ISL_639915	B.1.1.163	Unclassified	2020-06-26
SARS_CoV2|USA|HI-H200144|EPI_ISL_752707|B.1.357|Unclassified|2020-06-26	SARS_CoV2	USA	HI-H200144	EPI_ISL_752707	B.1.357	Unclassified	2020-06-26
SARS_CoV2|India|UP-MN32|EPI_ISL_508419|B.1.36|Unclassified|2020-06-27	SARS_CoV2	India	UP-MN32	EPI_ISL_508419	B.1.36	Unclassified	2020-06-27
SARS_CoV2|United_Kingdom|ALDP-7215D6|EPI_ISL_557579|B.1.1|Unclassified|2020-06-28	SARS_CoV2	United_Kingdom	ALDP-7215D6	EPI_ISL_557579	B.1.1	Unclassified	2020-06-28
SARS_CoV2|Bangladesh|DNAS_DRCIM_isl_SIBL-07|EPI_ISL_774960|B.1.1.25|Unclassified|2020-06-28	SARS_CoV2	Bangladesh	DNAS_DRCIM_isl_SIBL-07	EPI_ISL_774960	B.1.1.25	Unclassified	2020-06-28
SARS_CoV2|Bangladesh|DNAS_DRCIM_isl_UMCH-1|EPI_ISL_774965|B.1.1.25|Unclassified|2020-06-28	SARS_CoV2	Bangladesh	DNAS_DRCIM_isl_UMCH-1	EPI_ISL_774965	B.1.1.25	Unclassified	2020-06-28
SARS_CoV2|Ecuador|USFQ-147|EPI_ISL_491937|B.1.1|Unclassified|2020-06-30	SARS_CoV2	Ecuador	USFQ-147	EPI_ISL_491937	B.1.1	Unclassified	2020-06-30
SARS_CoV2|United_Kingdom|ALDP-6DDFDC|EPI_ISL_557661|B.1.1.369|Unclassified|2020-06-30	SARS_CoV2	United_Kingdom	ALDP-6DDFDC	EPI_ISL_557661	B.1.1.369	Unclassified	2020-06-30
SARS_CoV2|United_Kingdom|ALDP-8BF6AC|EPI_ISL_556586|B.1.1|Unclassified|2020-07-02	SARS_CoV2	United_Kingdom	ALDP-8BF6AC	EPI_ISL_556586	B.1.1	Unclassified	2020-07-02
SARS_CoV2|United_Kingdom|ALDP-6CCF2B|EPI_ISL_556144|B.1.1.1|Unclassified|2020-07-02	SARS_CoV2	United_Kingdom	ALDP-6CCF2B	EPI_ISL_556144	B.1.1.1	Unclassified	2020-07-02
SARS_CoV2|United_Kingdom|ALDP-67FB6F|EPI_ISL_551825|B.1.1.255|Unclassified|2020-07-02	SARS_CoV2	United_Kingdom	ALDP-67FB6F	EPI_ISL_551825	B.1.1.255	Unclassified	2020-07-02
SARS_CoV2|Switzerland|BL-ETHZ-190006|EPI_ISL_498624|B.1.1.70|Unclassified|2020-07-03	SARS_CoV2	Switzerland	BL-ETHZ-190006	EPI_ISL_498624	B.1.1.70	Unclassified	2020-07-03
SARS_CoV2|Brazil|RS-5037CVL|EPI_ISL_1479122|B.1.91|Unclassified|2020-07-03	SARS_CoV2	Brazil	RS-5037CVL	EPI_ISL_1479122	B.1.91	Unclassified	2020-07-03
SARS_CoV2|Mexico|BCN-ALSR-2559|EPI_ISL_635562|B.1.1|Unclassified|2020-07-04	SARS_CoV2	Mexico	BCN-ALSR-2559	EPI_ISL_635562	B.1.1	Unclassified	2020-07-04
SARS_CoV2|Mexico|CMX-INER-0161|EPI_ISL_837757|B.1|Unclassified|2020-07-06	SARS_CoV2	Mexico	CMX-INER-0161	EPI_ISL_837757	B.1	Unclassified	2020-07-06
SARS_CoV2|USA|TX-DSHS-4671|EPI_ISL_1422253|B.1.2|Unclassified|2020-07-06	SARS_CoV2	USA	TX-DSHS-4671	EPI_ISL_1422253	B.1.2	Unclassified	2020-07-06
SARS_CoV2|USA|VA-DCLS-1364|EPI_ISL_572223|B.1.1|Unclassified|2020-07-07	SARS_CoV2	USA	VA-DCLS-1364	EPI_ISL_572223	B.1.1	Unclassified	2020-07-07
SARS_CoV2|USA|TX-HMH-MCoV-8295|EPI_ISL_783586|B.1|Unclassified|2020-07-08	SARS_CoV2	USA	TX-HMH-MCoV-8295	EPI_ISL_783586	B.1	Unclassified	2020-07-08
SARS_CoV2|USA|TX-HMH-MCoV-10653|EPI_ISL_789219|B.1.1.357|Unclassified|2020-07-08	SARS_CoV2	USA	TX-HMH-MCoV-10653	EPI_ISL_789219	B.1.1.357	Unclassified	2020-07-08
SARS_CoV2|USA|MN-MDH-1375|EPI_ISL_507963|B.1|Unclassified|2020-07-09	SARS_CoV2	USA	MN-MDH-1375	EPI_ISL_507963	B.1	Unclassified	2020-07-09
SARS_CoV2|USA|CA-CZB-14018|EPI_ISL_2659653|B.1|Unclassified|2020-07-11	SARS_CoV2	USA	CA-CZB-14018	EPI_ISL_2659653	B.1	Unclassified	2020-07-11
SARS_CoV2|Bangladesh|ECHD_05541|EPI_ISL_11811618|B.1.1.25|Unclassified|2020-07-11	SARS_CoV2	Bangladesh	ECHD_05541	EPI_ISL_11811618	B.1.1.25	Unclassified	2020-07-11
SARS_CoV2|USA|IL-IDPH-RAN-C-001618|EPI_ISL_1494407|B.1.595|Unclassified|2020-07-11	SARS_CoV2	USA	IL-IDPH-RAN-C-001618	EPI_ISL_1494407	B.1.595	Unclassified	2020-07-11
SARS_CoV2|USA|TX-HMH-MCoV-43353|EPI_ISL_5074930|B.1.507|Unclassified|2020-07-12	SARS_CoV2	USA	TX-HMH-MCoV-43353	EPI_ISL_5074930	B.1.507	Unclassified	2020-07-12
SARS_CoV2|South_Korea|KDCA3544|EPI_ISL_2161056|B.1.1|Unclassified|2020-07-13	SARS_CoV2	South_Korea	KDCA3544	EPI_ISL_2161056	B.1.1	Unclassified	2020-07-13
SARS_CoV2|South_Africa|KRISP-K000589|EPI_ISL_509244|B.1.1.54|Unclassified|2020-07-13	SARS_CoV2	South_Africa	KRISP-K000589	EPI_ISL_509244	B.1.1.54	Unclassified	2020-07-13
SARS_CoV2|Japan|IC-0200|EPI_ISL_667629|B.1.1|Unclassified|2020-07-15	SARS_CoV2	Japan	IC-0200	EPI_ISL_667629	B.1.1	Unclassified	2020-07-15
SARS_CoV2|United_Kingdom|MILK-8009A3|EPI_ISL_557224|B.1.1.97|Unclassified|2020-07-16	SARS_CoV2	United_Kingdom	MILK-8009A3	EPI_ISL_557224	B.1.1.97	Unclassified	2020-07-16
SARS_CoV2|United_Kingdom|MILK-84490D|EPI_ISL_557297|B.1.532|Unclassified|2020-07-16	SARS_CoV2	United_Kingdom	MILK-84490D	EPI_ISL_557297	B.1.532	Unclassified	2020-07-16
SARS_CoV2|USA|TX-HMH-MCoV-50040|EPI_ISL_6949229|AY.75|Delta|2020-07-16	SARS_CoV2	USA	TX-HMH-MCoV-50040	EPI_ISL_6949229	AY.75	Delta	2020-07-16
SARS_CoV2|USA|UT-UPHL-2009473|EPI_ISL_605159|B.1|Unclassified|2020-07-18	SARS_CoV2	USA	UT-UPHL-2009473	EPI_ISL_605159	B.1	Unclassified	2020-07-18
SARS_CoV2|Qatar|QA-WCMQ_FD18189981|EPI_ISL_1714461|B.1.1.10|Unclassified|2020-07-18	SARS_CoV2	Qatar	QA-WCMQ_FD18189981	EPI_ISL_1714461	B.1.1.10	Unclassified	2020-07-18
SARS_CoV2|Romania|RO_IOCN38|EPI_ISL_891230|B.1.1.347|Unclassified|2020-07-19	SARS_CoV2	Romania	RO_IOCN38	EPI_ISL_891230	B.1.1.347	Unclassified	2020-07-19
SARS_CoV2|USA|TX-HMH-MCoV-42651|EPI_ISL_5074108|B.1.369|Unclassified|2020-07-19	SARS_CoV2	USA	TX-HMH-MCoV-42651	EPI_ISL_5074108	B.1.369	Unclassified	2020-07-19
SARS_CoV2|USA|CO-CDPHE-2007240967|EPI_ISL_5848138|B.1|Unclassified|2020-07-20	SARS_CoV2	USA	CO-CDPHE-2007240967	EPI_ISL_5848138	B.1	Unclassified	2020-07-20
SARS_CoV2|USA|FL-BPHL-1514|EPI_ISL_568612|B.1|Unclassified|2020-07-22	SARS_CoV2	USA	FL-BPHL-1514	EPI_ISL_568612	B.1	Unclassified	2020-07-22
SARS_CoV2|USA|CA-CZB-11585|EPI_ISL_625563|B.1.243|Unclassified|2020-07-24	SARS_CoV2	USA	CA-CZB-11585	EPI_ISL_625563	B.1.243	Unclassified	2020-07-24
SARS_CoV2|Romania|SC04521|EPI_ISL_5917802|B.1.258|Unclassified|2020-07-24	SARS_CoV2	Romania	SC04521	EPI_ISL_5917802	B.1.258	Unclassified	2020-07-24
SARS_CoV2|USA|LA-EVTL822|EPI_ISL_653513|B.1.2|Unclassified|2020-07-25	SARS_CoV2	USA	LA-EVTL822	EPI_ISL_653513	B.1.2	Unclassified	2020-07-25
SARS_CoV2|Gambia|GC19-3323|EPI_ISL_561061|B.1.1|Unclassified|2020-07-27	SARS_CoV2	Gambia	GC19-3323	EPI_ISL_561061	B.1.1	Unclassified	2020-07-27
SARS_CoV2|Zimbabwe|ZW-16429|EPI_ISL_1191798|B.1.1|Unclassified|2020-07-28	SARS_CoV2	Zimbabwe	ZW-16429	EPI_ISL_1191798	B.1.1	Unclassified	2020-07-28
SARS_CoV2|Australia|VIC15448|EPI_ISL_10560906|D.2|Unclassified|2020-07-30	SARS_CoV2	Australia	VIC15448	EPI_ISL_10560906	D.2	Unclassified	2020-07-30
SARS_CoV2|USA|IL-IDPH-GRE-S-0001574|EPI_ISL_2295828|B.1.293|Unclassified|2020-07-31	SARS_CoV2	USA	IL-IDPH-GRE-S-0001574	EPI_ISL_2295828	B.1.293	Unclassified	2020-07-31
SARS_CoV2|Belgium|rega-0803757|EPI_ISL_734900|B.1.1.232|Unclassified|2020-08-03	SARS_CoV2	Belgium	rega-0803757	EPI_ISL_734900	B.1.1.232	Unclassified	2020-08-03
SARS_CoV2|Puerto_Rico|PR-CDC-S57|EPI_ISL_940930|B.1.426|Unclassified|2020-08-03	SARS_CoV2	Puerto_Rico	PR-CDC-S57	EPI_ISL_940930	B.1.426	Unclassified	2020-08-03
SARS_CoV2|Ukraine|Lutsk_824|EPI_ISL_654820|B.1.1.325|Unclassified|2020-08-04	SARS_CoV2	Ukraine	Lutsk_824	EPI_ISL_654820	B.1.1.325	Unclassified	2020-08-04
SARS_CoV2|USA|WI-UW-1037|EPI_ISL_516463|B.1.1.464|Unclassified|2020-08-04	SARS_CoV2	USA	WI-UW-1037	EPI_ISL_516463	B.1.1.464	Unclassified	2020-08-04
SARS_CoV2|USA|WA-UW-22495|EPI_ISL_570698|B.1.402|Unclassified|2020-08-05	SARS_CoV2	USA	WA-UW-22495	EPI_ISL_570698	B.1.402	Unclassified	2020-08-05
SARS_CoV2|Zambia|ZMB-39718|EPI_ISL_2803392|AE.1|Unclassified|2020-08-07	SARS_CoV2	Zambia	ZMB-39718	EPI_ISL_2803392	AE.1	Unclassified	2020-08-07
SARS_CoV2|India|ILSGS00304|EPI_ISL_1372089|B.1|Unclassified|2020-08-08	SARS_CoV2	India	ILSGS00304	EPI_ISL_1372089	B.1	Unclassified	2020-08-08
SARS_CoV2|USA|UT-UPHL-2012991735|EPI_ISL_745777|B.1.1.228|Unclassified|2020-08-08	SARS_CoV2	USA	UT-UPHL-2012991735	EPI_ISL_745777	B.1.1.228	Unclassified	2020-08-08
SARS_CoV2|United_Kingdom|QEUH-96257D|EPI_ISL_531658|B.1.1.138|Unclassified|2020-08-10	SARS_CoV2	United_Kingdom	QEUH-96257D	EPI_ISL_531658	B.1.1.138	Unclassified	2020-08-10
SARS_CoV2|Brazil|PA-IEC176228|EPI_ISL_848608|P.2|Zeta|2020-08-11	SARS_CoV2	Brazil	PA-IEC176228	EPI_ISL_848608	P.2	Zeta	2020-08-11
SARS_CoV2|USA|UT-UPHL-2012705073|EPI_ISL_746016|B.1|Unclassified|2020-08-11	SARS_CoV2	USA	UT-UPHL-2012705073	EPI_ISL_746016	B.1	Unclassified	2020-08-11
SARS_CoV2|USA|CA-CDPH106|EPI_ISL_754918|B.1.1.128|Unclassified|2020-08-11	SARS_CoV2	USA	CA-CDPH106	EPI_ISL_754918	B.1.1.128	Unclassified	2020-08-11
SARS_CoV2|Japan|PG-6131|EPI_ISL_689243|B.1.1.214|Unclassified|2020-08-11	SARS_CoV2	Japan	PG-6131	EPI_ISL_689243	B.1.1.214	Unclassified	2020-08-11
SARS_CoV2|United_Kingdom|QEUH-9643DB|EPI_ISL_536897|B.1.1.51|Unclassified|2020-08-11	SARS_CoV2	United_Kingdom	QEUH-9643DB	EPI_ISL_536897	B.1.1.51	Unclassified	2020-08-11
SARS_CoV2|Germany|HE-Cento-33125487|EPI_ISL_815386|B.1.1.58|Unclassified|2020-08-12	SARS_CoV2	Germany	HE-Cento-33125487	EPI_ISL_815386	B.1.1.58	Unclassified	2020-08-12
SARS_CoV2|Singapore|820|EPI_ISL_516820|B.1.1.63|Unclassified|2020-08-13	SARS_CoV2	Singapore	820	EPI_ISL_516820	B.1.1.63	Unclassified	2020-08-13
SARS_CoV2|USA|MN-Mayo-1006|EPI_ISL_13593634|B.1.2|Unclassified|2020-08-13	SARS_CoV2	USA	MN-Mayo-1006	EPI_ISL_13593634	B.1.2	Unclassified	2020-08-13
SARS_CoV2|USA|IL-IDPH-MAC-S-0001780|EPI_ISL_1494308|B.1.436|Unclassified|2020-08-14	SARS_CoV2	USA	IL-IDPH-MAC-S-0001780	EPI_ISL_1494308	B.1.436	Unclassified	2020-08-14
SARS_CoV2|USA|IL-IDPH-MCH-S-0001810|EPI_ISL_1494345|B.1.126|Unclassified|2020-08-15	SARS_CoV2	USA	IL-IDPH-MCH-S-0001810	EPI_ISL_1494345	B.1.126	Unclassified	2020-08-15
SARS_CoV2|Brazil|BA-VC41|EPI_ISL_13838082|B.1.1|Unclassified|2020-08-17	SARS_CoV2	Brazil	BA-VC41	EPI_ISL_13838082	B.1.1	Unclassified	2020-08-17
SARS_CoV2|Russia|SPE-CSP-706_S6|EPI_ISL_8907809|B.1.1.364|Unclassified|2020-08-17	SARS_CoV2	Russia	SPE-CSP-706_S6	EPI_ISL_8907809	B.1.1.364	Unclassified	2020-08-17
SARS_CoV2|Germany|NW-UBI-168|EPI_ISL_1181290|B.1.1|Unclassified|2020-08-18	SARS_CoV2	Germany	NW-UBI-168	EPI_ISL_1181290	B.1.1	Unclassified	2020-08-18
SARS_CoV2|India|MH-ACTREC-509|EPI_ISL_700157|B.1.1.306|Unclassified|2020-08-18	SARS_CoV2	India	MH-ACTREC-509	EPI_ISL_700157	B.1.1.306	Unclassified	2020-08-18
SARS_CoV2|Germany|SH-ChVir8596|EPI_ISL_729590|B.1.1|Unclassified|2020-08-19	SARS_CoV2	Germany	SH-ChVir8596	EPI_ISL_729590	B.1.1	Unclassified	2020-08-19
SARS_CoV2|India|MH-ACTREC-510|EPI_ISL_700158|B.1.1.216|Unclassified|2020-08-19	SARS_CoV2	India	MH-ACTREC-510	EPI_ISL_700158	B.1.1.216	Unclassified	2020-08-19
SARS_CoV2|USA|WI-UW-1248|EPI_ISL_536621|B.1.1.432|Unclassified|2020-08-19	SARS_CoV2	USA	WI-UW-1248	EPI_ISL_536621	B.1.1.432	Unclassified	2020-08-19
SARS_CoV2|Palestine|52|EPI_ISL_596536|B.1.1.50|Unclassified|2020-08-19	SARS_CoV2	Palestine	52	EPI_ISL_596536	B.1.1.50	Unclassified	2020-08-19
SARS_CoV2|USA|TX-HMH-MCoV-12839|EPI_ISL_790561|B.1.234|Unclassified|2020-08-19	SARS_CoV2	USA	TX-HMH-MCoV-12839	EPI_ISL_790561	B.1.234	Unclassified	2020-08-19
SARS_CoV2|Brazil|BA-VC81|EPI_ISL_13838044|B.1.1.33|Unclassified|2020-08-20	SARS_CoV2	Brazil	BA-VC81	EPI_ISL_13838044	B.1.1.33	Unclassified	2020-08-20
SARS_CoV2|Russia|SPE-CSP-190_S34|EPI_ISL_8904403|B.1.1.373|Unclassified|2020-08-20	SARS_CoV2	Russia	SPE-CSP-190_S34	EPI_ISL_8904403	B.1.1.373	Unclassified	2020-08-20
SARS_CoV2|USA|UT-UPHL-2104159445|EPI_ISL_2279763|B.1.400|Unclassified|2020-08-20	SARS_CoV2	USA	UT-UPHL-2104159445	EPI_ISL_2279763	B.1.400	Unclassified	2020-08-20
SARS_CoV2|Canada|Qc-HCLM-0081268085|EPI_ISL_825763|B.1.1.176|Unclassified|2020-08-21	SARS_CoV2	Canada	Qc-HCLM-0081268085	EPI_ISL_825763	B.1.1.176	Unclassified	2020-08-21
SARS_CoV2|United_Kingdom|QEUH-96CB71|EPI_ISL_530775|B.1.1.74|Unclassified|2020-08-21	SARS_CoV2	United_Kingdom	QEUH-96CB71	EPI_ISL_530775	B.1.1.74	Unclassified	2020-08-21
SARS_CoV2|USA|MN-Mayo-15869|EPI_ISL_13600087|B.1.2|Unclassified|2020-08-21	SARS_CoV2	USA	MN-Mayo-15869	EPI_ISL_13600087	B.1.2	Unclassified	2020-08-21
SARS_CoV2|Canada|ON-S1420|EPI_ISL_591189|B.1.1|Unclassified|2020-08-22	SARS_CoV2	Canada	ON-S1420	EPI_ISL_591189	B.1.1	Unclassified	2020-08-22
SARS_CoV2|United_Kingdom|QEUH-9984AE|EPI_ISL_539947|B.1.177|Unclassified|2020-08-24	SARS_CoV2	United_Kingdom	QEUH-9984AE	EPI_ISL_539947	B.1.177	Unclassified	2020-08-24
SARS_CoV2|Japan|PG-15578|EPI_ISL_894394|B.1.1.284|Unclassified|2020-08-25	SARS_CoV2	Japan	PG-15578	EPI_ISL_894394	B.1.1.284	Unclassified	2020-08-25
SARS_CoV2|USA|LA-EVTL1034|EPI_ISL_653724|B.1.2|Unclassified|2020-08-25	SARS_CoV2	USA	LA-EVTL1034	EPI_ISL_653724	B.1.2	Unclassified	2020-08-25
SARS_CoV2|Bahrain|340564387_S8_L001|EPI_ISL_632263|B.1.281|Unclassified|2020-08-25	SARS_CoV2	Bahrain	340564387_S8_L001	EPI_ISL_632263	B.1.281	Unclassified	2020-08-25
SARS_CoV2|USA|IL-ASU73435|EPI_ISL_12865079|B.1|Unclassified|2020-08-26	SARS_CoV2	USA	IL-ASU73435	EPI_ISL_12865079	B.1	Unclassified	2020-08-26
SARS_CoV2|United_Kingdom|CAMC-99096B|EPI_ISL_551848|B.1|Unclassified|2020-08-26	SARS_CoV2	United_Kingdom	CAMC-99096B	EPI_ISL_551848	B.1	Unclassified	2020-08-26
SARS_CoV2|Netherlands|UT-EMC-82|EPI_ISL_577898|B.1.527|Unclassified|2020-08-26	SARS_CoV2	Netherlands	UT-EMC-82	EPI_ISL_577898	B.1.527	Unclassified	2020-08-26
SARS_CoV2|Switzerland|BL-ETHZ-260116|EPI_ISL_539425|B.1.9.5|Unclassified|2020-08-26	SARS_CoV2	Switzerland	BL-ETHZ-260116	EPI_ISL_539425	B.1.9.5	Unclassified	2020-08-26
SARS_CoV2|United_Arab_Emirates|1361|EPI_ISL_859562|B.1|Unclassified|2020-08-27	SARS_CoV2	United_Arab_Emirates	1361	EPI_ISL_859562	B.1	Unclassified	2020-08-27
SARS_CoV2|Slovenia|76488|EPI_ISL_2644260|B.1.1.433|Unclassified|2020-08-27	SARS_CoV2	Slovenia	76488	EPI_ISL_2644260	B.1.1.433	Unclassified	2020-08-27
SARS_CoV2|USA|MN-Mayo6271|EPI_ISL_13677504|B.1.3|Unclassified|2020-08-27	SARS_CoV2	USA	MN-Mayo6271	EPI_ISL_13677504	B.1.3	Unclassified	2020-08-27
SARS_CoV2|India|TG-CCMB-AF113|EPI_ISL_910061|B.1.1.326|Unclassified|2020-08-28	SARS_CoV2	India	TG-CCMB-AF113	EPI_ISL_910061	B.1.1.326	Unclassified	2020-08-28
SARS_CoV2|USA|IL-IDPH-IRO-S-0002016|EPI_ISL_8008858|_IL|B.1.3|2020-08-28	SARS_CoV2	USA	IL-IDPH-IRO-S-0002016	EPI_ISL_8008858	B.1.3	Unclassified	2020-08-28
SARS_CoV2|USA|MA-Broad_UMMS-00162|EPI_ISL_976920|B.1.369|Unclassified|2020-08-29	SARS_CoV2	USA	MA-Broad_UMMS-00162	EPI_ISL_976920	B.1.369	Unclassified	2020-08-29
SARS_CoV2|United_Kingdom|MILK-99D60D|EPI_ISL_549921|B.1.1.4|Unclassified|2020-08-31	SARS_CoV2	United_Kingdom	MILK-99D60D	EPI_ISL_549921	B.1.1.4	Unclassified	2020-08-31
SARS_CoV2|Spain|MD-IBV-99020731|EPI_ISL_1195579|B.1.177|Unclassified|2020-08-31	SARS_CoV2	Spain	MD-IBV-99020731	EPI_ISL_1195579	B.1.177	Unclassified	2020-08-31
SARS_CoV2|Italy|CAM-TIGEM-1012|EPI_ISL_837271|B.1.177|Unclassified|2020-08-31	SARS_CoV2	Italy	CAM-TIGEM-1012	EPI_ISL_837271	B.1.177	Unclassified	2020-08-31
SARS_CoV2|United_Kingdom|QEUH-9A44DC|EPI_ISL_540200|B.1.367|Unclassified|2020-09-01	SARS_CoV2	United_Kingdom	QEUH-9A44DC	EPI_ISL_540200	B.1.367	Unclassified	2020-09-01
SARS_CoV2|USA|CA-LACPHL-AE00179|EPI_ISL_2617862|B.1.421|Unclassified|2020-09-01	SARS_CoV2	USA	CA-LACPHL-AE00179	EPI_ISL_2617862	B.1.421	Unclassified	2020-09-01
SARS_CoV2|United_Kingdom|QEUH-9A42A5|EPI_ISL_540225|C.30|Unclassified|2020-09-01	SARS_CoV2	United_Kingdom	QEUH-9A42A5	EPI_ISL_540225	C.30	Unclassified	2020-09-01
SARS_CoV2|South_Africa|VIDA-KRISP-K012535|EPI_ISL_2494418|B.1.351|Beta|2020-09-01	SARS_CoV2	South_Africa	VIDA-KRISP-K012535	EPI_ISL_2494418	B.1.351	Beta	2020-09-01
SARS_CoV2|United_Kingdom|MILK-9A5295|EPI_ISL_550059|B.1.1.269|Unclassified|2020-09-02	SARS_CoV2	United_Kingdom	MILK-9A5295	EPI_ISL_550059	B.1.1.269	Unclassified	2020-09-02
SARS_CoV2|USA|IA-GMF-18509|EPI_ISL_547764|B.1.110.3|Unclassified|2020-09-02	SARS_CoV2	USA	IA-GMF-18509	EPI_ISL_547764	B.1.110.3	Unclassified	2020-09-02
SARS_CoV2|USA|OR-OHSU-2885|EPI_ISL_667386|B.1|Unclassified|2020-09-04	SARS_CoV2	USA	OR-OHSU-2885	EPI_ISL_667386	B.1	Unclassified	2020-09-04
SARS_CoV2|Russia|MOW-CSP-KOM-0102_S69|EPI_ISL_8904703|B.1.1.424|Unclassified|2020-09-04	SARS_CoV2	Russia	MOW-CSP-KOM-0102_S69	EPI_ISL_8904703	B.1.1.424	Unclassified	2020-09-04
SARS_CoV2|United_Kingdom|QEUH-9B3B02|EPI_ISL_573530|B.1.177.81|Unclassified|2020-09-04	SARS_CoV2	United_Kingdom	QEUH-9B3B02	EPI_ISL_573530	B.1.177.81	Unclassified	2020-09-04
SARS_CoV2|USA|IA-UIHC-MO20|EPI_ISL_903330|B.1.582|Unclassified|2020-09-04	SARS_CoV2	USA	IA-UIHC-MO20	EPI_ISL_903330	B.1.582	Unclassified	2020-09-04
SARS_CoV2|Brazil|SP-L110-CD3025|EPI_ISL_2344436|P.2|Zeta|2020-09-05	SARS_CoV2	Brazil	SP-L110-CD3025	EPI_ISL_2344436	P.2	Zeta	2020-09-05
SARS_CoV2|Lithuania|MR-LUHS-Eilnr442|EPI_ISL_636887|B.1.1.280|Unclassified|2020-09-06	SARS_CoV2	Lithuania	MR-LUHS-Eilnr442	EPI_ISL_636887	B.1.1.280	Unclassified	2020-09-06
SARS_CoV2|Denmark|DCGC-4359|EPI_ISL_615561|B.1.1.277|Unclassified|2020-09-07	SARS_CoV2	Denmark	DCGC-4359	EPI_ISL_615561	B.1.1.277	Unclassified	2020-09-07
SARS_CoV2|USA|TX-DSHS-1243|EPI_ISL_676619|B.1.402|Unclassified|2020-09-08	SARS_CoV2	USA	TX-DSHS-1243	EPI_ISL_676619	B.1.402	Unclassified	2020-09-08
SARS_CoV2|Norway|3368|EPI_ISL_590884|B.1.1.302|Unclassified|2020-09-09	SARS_CoV2	Norway	3368	EPI_ISL_590884	B.1.1.302	Unclassified	2020-09-09
SARS_CoV2|India|MH-ACTREC-612|EPI_ISL_700249|B.1.1.306|Unclassified|2020-09-09	SARS_CoV2	India	MH-ACTREC-612	EPI_ISL_700249	B.1.1.306	Unclassified	2020-09-09
SARS_CoV2|USA|WI-WSLH-200685|EPI_ISL_631442|B.1.139|Unclassified|2020-09-10	SARS_CoV2	USA	WI-WSLH-200685	EPI_ISL_631442	B.1.139	Unclassified	2020-09-10
SARS_CoV2|Canada|MB-NML-1555|EPI_ISL_935851|B.1.36.8|Unclassified|2020-09-10	SARS_CoV2	Canada	MB-NML-1555	EPI_ISL_935851	B.1.36.8	Unclassified	2020-09-10
SARS_CoV2|Brazil|ES-LACENES-320131299|EPI_ISL_13833484|P.2|Zeta|2020-09-11	SARS_CoV2	Brazil	ES-LACENES-320131299	EPI_ISL_13833484	P.2	Zeta	2020-09-11
SARS_CoV2|United_Kingdom|QEUH-9C9170|EPI_ISL_567263|B.1.36.7|Unclassified|2020-09-11	SARS_CoV2	United_Kingdom	QEUH-9C9170	EPI_ISL_567263	B.1.36.7	Unclassified	2020-09-11
SARS_CoV2|Canada|BC-BCCDC-5286|EPI_ISL_970536|AE.8|Unclassified|2020-09-12	SARS_CoV2	Canada	BC-BCCDC-5286	EPI_ISL_970536	AE.8	Unclassified	2020-09-12
SARS_CoV2|Russia|SVE-RII-MH1910S|EPI_ISL_602363|B.1.1|Unclassified|2020-09-12	SARS_CoV2	Russia	SVE-RII-MH1910S	EPI_ISL_602363	B.1.1	Unclassified	2020-09-12
SARS_CoV2|United_Kingdom|QEUH-9CFE37|EPI_ISL_589815|B.1.258.3|Unclassified|2020-09-12	SARS_CoV2	United_Kingdom	QEUH-9CFE37	EPI_ISL_589815	B.1.258.3	Unclassified	2020-09-12
SARS_CoV2|Mexico|TAM-UANL-003|EPI_ISL_1091264|B.1.558|Unclassified|2020-09-12	SARS_CoV2	Mexico	TAM-UANL-003	EPI_ISL_1091264	B.1.558	Unclassified	2020-09-12
SARS_CoV2|Denmark|DCGC-4379|EPI_ISL_615377|B.1.1.288|Unclassified|2020-09-14	SARS_CoV2	Denmark	DCGC-4379	EPI_ISL_615377	B.1.1.288	Unclassified	2020-09-14
SARS_CoV2|South_Africa|VIDA-KRISP-K012173|EPI_ISL_2494616|B.1|Unclassified|2020-09-15	SARS_CoV2	South_Africa	VIDA-KRISP-K012173	EPI_ISL_2494616	B.1	Unclassified	2020-09-15
SARS_CoV2|USA|MI-UM-10035981002|EPI_ISL_583357|B.1.349|Unclassified|2020-09-16	SARS_CoV2	USA	MI-UM-10035981002	EPI_ISL_583357	B.1.349	Unclassified	2020-09-16
SARS_CoV2|USA|WI-UW-1770|EPI_ISL_605642|B.1.612|Unclassified|2020-09-16	SARS_CoV2	USA	WI-UW-1770	EPI_ISL_605642	B.1.612	Unclassified	2020-09-16
SARS_CoV2|India|MH-ACTREC-670|EPI_ISL_700296|B.1.1.306|Unclassified|2020-09-18	SARS_CoV2	India	MH-ACTREC-670	EPI_ISL_700296	B.1.1.306	Unclassified	2020-09-18
SARS_CoV2|United_Kingdom|ALDP-9D9517|EPI_ISL_576735|B.1.1.37|Unclassified|2020-09-18	SARS_CoV2	United_Kingdom	ALDP-9D9517	EPI_ISL_576735	B.1.1.37	Unclassified	2020-09-18
SARS_CoV2|United_Kingdom|ALDP-9D99DF|EPI_ISL_576782|B.1.177|Unclassified|2020-09-18	SARS_CoV2	United_Kingdom	ALDP-9D99DF	EPI_ISL_576782	B.1.177	Unclassified	2020-09-18
SARS_CoV2|USA|WI-UW-2253|EPI_ISL_728022|B.1.2|Unclassified|2020-09-18	SARS_CoV2	USA	WI-UW-2253	EPI_ISL_728022	B.1.2	Unclassified	2020-09-18
SARS_CoV2|USA|TX-9210074393|EPI_ISL_2011698|B.1.369|Unclassified|2020-09-18	SARS_CoV2	USA	TX-9210074393	EPI_ISL_2011698	B.1.369	Unclassified	2020-09-18
SARS_CoV2|United_Kingdom|MILK-9E1AD1|EPI_ISL_577095|B.1.36.28|Unclassified|2020-09-20	SARS_CoV2	United_Kingdom	MILK-9E1AD1	EPI_ISL_577095	B.1.36.28	Unclassified	2020-09-20
SARS_CoV2|Germany|NW-RKI-I-010130|EPI_ISL_1140255|B.1|Unclassified|2020-09-21	SARS_CoV2	Germany	NW-RKI-I-010130	EPI_ISL_1140255	B.1	Unclassified	2020-09-21
SARS_CoV2|Netherlands|ZH-EMC-1351|EPI_ISL_904423|B.1.1.297|Unclassified|2020-09-21	SARS_CoV2	Netherlands	ZH-EMC-1351	EPI_ISL_904423	B.1.1.297	Unclassified	2020-09-21
SARS_CoV2|United_Kingdom|QEUH-9DC2D1|EPI_ISL_601265|B.1.1.372|Unclassified|2020-09-21	SARS_CoV2	United_Kingdom	QEUH-9DC2D1	EPI_ISL_601265	B.1.1.372	Unclassified	2020-09-21
SARS_CoV2|USA|ID-UI-IIDS-U0255|EPI_ISL_8645205|B.1.369|Unclassified|2020-09-23	SARS_CoV2	USA	ID-UI-IIDS-U0255	EPI_ISL_8645205	B.1.369	Unclassified	2020-09-23
SARS_CoV2|USA|MN-Mayo6551|EPI_ISL_13678411|B.1.565|Unclassified|2020-09-23	SARS_CoV2	USA	MN-Mayo6551	EPI_ISL_13678411	B.1.565	Unclassified	2020-09-23
SARS_CoV2|Greece|31668|EPI_ISL_2232163|B.1.1.189|Unclassified|2020-09-24	SARS_CoV2	Greece	31668	EPI_ISL_2232163	B.1.1.189	Unclassified	2020-09-24
SARS_CoV2|Serbia|M14865|EPI_ISL_1057041|B.1.1.70|Unclassified|2020-09-24	SARS_CoV2	Serbia	M14865	EPI_ISL_1057041	B.1.1.70	Unclassified	2020-09-24
SARS_CoV2|Brazil|DF-1218R1|EPI_ISL_1293051|P.2|Zeta|2020-09-25	SARS_CoV2	Brazil	DF-1218R1	EPI_ISL_1293051	P.2	Zeta	2020-09-25
SARS_CoV2|USA|MI-UM-10036132415|EPI_ISL_583421|B.1.361|Unclassified|2020-09-25	SARS_CoV2	USA	MI-UM-10036132415	EPI_ISL_583421	B.1.361	Unclassified	2020-09-25
SARS_CoV2|Luxembourg|LNS2951750|EPI_ISL_740222|B.1.474|Unclassified|2020-09-26	SARS_CoV2	Luxembourg	LNS2951750	EPI_ISL_740222	B.1.474	Unclassified	2020-09-26
SARS_CoV2|Spain|AN-IBV-99009702|EPI_ISL_2099993|B.1.416|Unclassified|2020-09-27	SARS_CoV2	Spain	AN-IBV-99009702	EPI_ISL_2099993	B.1.416	Unclassified	2020-09-27
SARS_CoV2|Russia|KDA-CSP-EPIC-23396_S67|EPI_ISL_8907917|B.1.1.317|Unclassified|2020-09-28	SARS_CoV2	Russia	KDA-CSP-EPIC-23396_S67	EPI_ISL_8907917	B.1.1.317	Unclassified	2020-09-28
SARS_CoV2|Russia|SPE-RII-35435S|EPI_ISL_596248|B.1.1.407|Unclassified|2020-09-28	SARS_CoV2	Russia	SPE-RII-35435S	EPI_ISL_596248	B.1.1.407	Unclassified	2020-09-28
SARS_CoV2|Estonia|Cov0705|EPI_ISL_2643529|B.1.1.429|Unclassified|2020-09-28	SARS_CoV2	Estonia	Cov0705	EPI_ISL_2643529	B.1.1.429	Unclassified	2020-09-28
SARS_CoV2|USA|MT-UMGC-02089|EPI_ISL_9880171|B.1.595|Unclassified|2020-09-28	SARS_CoV2	USA	MT-UMGC-02089	EPI_ISL_9880171	B.1.595	Unclassified	2020-09-28
SARS_CoV2|Romania|DJ31172|EPI_ISL_6000359|B.1.1.347|Unclassified|2020-09-29	SARS_CoV2	Romania	DJ31172	EPI_ISL_6000359	B.1.1.347	Unclassified	2020-09-29
SARS_CoV2|USA|MN-Mayo2264|EPI_ISL_13674730|B.1.565|Unclassified|2020-09-29	SARS_CoV2	USA	MN-Mayo2264	EPI_ISL_13674730	B.1.565	Unclassified	2020-09-29
SARS_CoV2|India|WB-1930600094755|EPI_ISL_1419823|B.1.1.216|Unclassified|2020-09-30	SARS_CoV2	India	WB-1930600094755	EPI_ISL_1419823	B.1.1.216	Unclassified	2020-09-30
SARS_CoV2|India|WB-1931300107076|EPI_ISL_1419257|B.1.36|Unclassified|2020-09-30	SARS_CoV2	India	WB-1931300107076	EPI_ISL_1419257	B.1.36	Unclassified	2020-09-30
SARS_CoV2|United_Kingdom|MILK-A05B6A|EPI_ISL_599910|B.1.610|Unclassified|2020-09-30	SARS_CoV2	United_Kingdom	MILK-A05B6A	EPI_ISL_599910	B.1.610	Unclassified	2020-09-30
SARS_CoV2|Angola|CERI-KRISP-K013698|EPI_ISL_2685958|B.1.351|Beta|2020-09-30	SARS_CoV2	Angola	CERI-KRISP-K013698	EPI_ISL_2685958	B.1.351	Beta	2020-09-30
SARS_CoV2|Russia|UD-CSP-EPIC-25629_S9|EPI_ISL_8908501|B.1.1|Unclassified|2020-10-01	SARS_CoV2	Russia	UD-CSP-EPIC-25629_S9	EPI_ISL_8908501	B.1.1	Unclassified	2020-10-01
SARS_CoV2|Finland|1LS6C1|EPI_ISL_757362|B.1.463|Unclassified|2020-10-01	SARS_CoV2	Finland	1LS6C1	EPI_ISL_757362	B.1.463	Unclassified	2020-10-01
SARS_CoV2|USA|OR-OHSU-3093|EPI_ISL_667479|B.1.521|Unclassified|2020-10-01	SARS_CoV2	USA	OR-OHSU-3093	EPI_ISL_667479	B.1.521	Unclassified	2020-10-01
SARS_CoV2|United_Kingdom|NORT-2A7CE7|EPI_ISL_584714|C.35|Unclassified|2020-10-02	SARS_CoV2	United_Kingdom	NORT-2A7CE7	EPI_ISL_584714	C.35	Unclassified	2020-10-02
SARS_CoV2|Jordan|AM-ALSR-4961|EPI_ISL_730234|B.1.36.10|Unclassified|2020-10-03	SARS_CoV2	Jordan	AM-ALSR-4961	EPI_ISL_730234	B.1.36.10	Unclassified	2020-10-03
SARS_CoV2|USA|AZ-TG934995|EPI_ISL_2769170|B.1.595|Unclassified|2020-10-03	SARS_CoV2	USA	AZ-TG934995	EPI_ISL_2769170	B.1.595	Unclassified	2020-10-03
SARS_CoV2|Finland|4LS20A7|EPI_ISL_756000|B.1.1|Unclassified|2020-10-04	SARS_CoV2	Finland	4LS20A7	EPI_ISL_756000	B.1.1	Unclassified	2020-10-04
SARS_CoV2|Belgium|rega-10061194|EPI_ISL_735068|B.1.1|Unclassified|2020-10-06	SARS_CoV2	Belgium	rega-10061194	EPI_ISL_735068	B.1.1	Unclassified	2020-10-06
SARS_CoV2|Philippines|PH-RITM-469|EPI_ISL_10942903|B.1.1.63|Unclassified|2020-10-06	SARS_CoV2	Philippines	PH-RITM-469	EPI_ISL_10942903	B.1.1.63	Unclassified	2020-10-06
SARS_CoV2|Finland|7LS13H11|EPI_ISL_756024|B.1.36.22|Unclassified|2020-10-07	SARS_CoV2	Finland	7LS13H11	EPI_ISL_756024	B.1.36.22	Unclassified	2020-10-07
SARS_CoV2|USA|TX-HMH-MCoV-14424|EPI_ISL_787709|B.1.396|Unclassified|2020-10-07	SARS_CoV2	USA	TX-HMH-MCoV-14424	EPI_ISL_787709	B.1.396	Unclassified	2020-10-07
SARS_CoV2|United_Kingdom|CAMC-A57880|EPI_ISL_597462|C.35|Unclassified|2020-10-07	SARS_CoV2	United_Kingdom	CAMC-A57880	EPI_ISL_597462	C.35	Unclassified	2020-10-07
SARS_CoV2|USA|MN-Mayo18923|EPI_ISL_13677258|B.1.369|Unclassified|2020-10-08	SARS_CoV2	USA	MN-Mayo18923	EPI_ISL_13677258	B.1.369	Unclassified	2020-10-08
SARS_CoV2|USA|CA-CSMC625|EPI_ISL_7509733|B.1.429|Epsilon|2020-10-08	SARS_CoV2	USA	CA-CSMC625	EPI_ISL_7509733	B.1.429	Epsilon	2020-10-08
SARS_CoV2|Norway|4235|EPI_ISL_635166|B.1.1|Unclassified|2020-10-09	SARS_CoV2	Norway	4235	EPI_ISL_635166	B.1.1	Unclassified	2020-10-09
SARS_CoV2|USA|MN-Mayo21573|EPI_ISL_13686014|B.1.2|Unclassified|2020-10-09	SARS_CoV2	USA	MN-Mayo21573	EPI_ISL_13686014	B.1.2	Unclassified	2020-10-09
SARS_CoV2|Italy|LOM-TIGEM-IZSM-COLLI-14407|EPI_ISL_2282175|B.1.1.7|Alpha|2020-10-09	SARS_CoV2	Italy	LOM-TIGEM-IZSM-COLLI-14407	EPI_ISL_2282175	B.1.1.7	Alpha	2020-10-09
SARS_CoV2|USA|CA-CDPH-MC1149349|EPI_ISL_5696060|B.1.243|Unclassified|2020-10-10	SARS_CoV2	USA	CA-CDPH-MC1149349	EPI_ISL_5696060	B.1.243	Unclassified	2020-10-10
SARS_CoV2|United_Kingdom|CAMC-A65BA4|EPI_ISL_637315|B.1.177|Unclassified|2020-10-11	SARS_CoV2	United_Kingdom	CAMC-A65BA4	EPI_ISL_637315	B.1.177	Unclassified	2020-10-11
SARS_CoV2|Denmark|DCGC-7138|EPI_ISL_619072|B.1.1.298|Unclassified|2020-10-12	SARS_CoV2	Denmark	DCGC-7138	EPI_ISL_619072	B.1.1.298	Unclassified	2020-10-12
SARS_CoV2|USA|CA-CZB-12359|EPI_ISL_648430|B.1.399|Unclassified|2020-10-12	SARS_CoV2	USA	CA-CZB-12359	EPI_ISL_648430	B.1.399	Unclassified	2020-10-12
SARS_CoV2|USA|CA-SEARCH-8807|EPI_ISL_1794661|B.1.429|Epsilon|2020-10-12	SARS_CoV2	USA	CA-SEARCH-8807	EPI_ISL_1794661	B.1.429	Epsilon	2020-10-12
SARS_CoV2|United_Kingdom|ALDP-A6D2B6|EPI_ISL_608220|B.1.177.7|Unclassified|2020-10-14	SARS_CoV2	United_Kingdom	ALDP-A6D2B6	EPI_ISL_608220	B.1.177.7	Unclassified	2020-10-14
SARS_CoV2|Germany|SL-SU-10450986|EPI_ISL_707986|B.1.221.2|Unclassified|2020-10-14	SARS_CoV2	Germany	SL-SU-10450986	EPI_ISL_707986	B.1.221.2	Unclassified	2020-10-14
SARS_CoV2|USA|MT-Chang-66391|EPI_ISL_12883011|B.1.243|Unclassified|2020-10-14	SARS_CoV2	USA	MT-Chang-66391	EPI_ISL_12883011	B.1.243	Unclassified	2020-10-14
SARS_CoV2|Germany|NW-RKI-I-291808|EPI_ISL_5666147|AY.122|Delta|2020-10-14	SARS_CoV2	Germany	NW-RKI-I-291808	EPI_ISL_5666147	AY.122	Delta	2020-10-14
SARS_CoV2|Germany|NW-RKI-I-291772|EPI_ISL_5665965|AY.98|Delta|2020-10-14	SARS_CoV2	Germany	NW-RKI-I-291772	EPI_ISL_5665965	AY.98	Delta	2020-10-14
SARS_CoV2|South_Africa|VIDA-KRISP-K012755|EPI_ISL_2360817|B.1.351|Beta|2020-10-14	SARS_CoV2	South_Africa	VIDA-KRISP-K012755	EPI_ISL_2360817	B.1.351	Beta	2020-10-14
SARS_CoV2|Germany|NW-RKI-I-291810|EPI_ISL_5666162|AY.121|Delta|2020-10-15	SARS_CoV2	Germany	NW-RKI-I-291810	EPI_ISL_5666162	AY.121	Delta	2020-10-15
SARS_CoV2|Germany|NW-RKI-I-291780|EPI_ISL_5666006|AY.129|Delta|2020-10-15	SARS_CoV2	Germany	NW-RKI-I-291780	EPI_ISL_5666006	AY.129	Delta	2020-10-15
SARS_CoV2|Germany|NW-RKI-I-291809|EPI_ISL_5666153|AY.4|Delta|2020-10-16	SARS_CoV2	Germany	NW-RKI-I-291809	EPI_ISL_5666153	AY.4	Delta	2020-10-16
SARS_CoV2|United_Kingdom|ALDP-A85537|EPI_ISL_610559|B.1.1.277|Unclassified|2020-10-18	SARS_CoV2	United_Kingdom	ALDP-A85537	EPI_ISL_610559	B.1.1.277	Unclassified	2020-10-18
SARS_CoV2|USA|AZ-TG741868|EPI_ISL_1182127|B.1|Unclassified|2020-10-21	SARS_CoV2	USA	AZ-TG741868	EPI_ISL_1182127	B.1	Unclassified	2020-10-21
SARS_CoV2|Poland|wompmodlin_4429|EPI_ISL_13846322|B.1.1.277|Unclassified|2020-10-21	SARS_CoV2	Poland	wompmodlin_4429	EPI_ISL_13846322	B.1.1.277	Unclassified	2020-10-21
SARS_CoV2|United_Kingdom|QEUH-AAA921|EPI_ISL_652719|B.1.1.311|Unclassified|2020-10-21	SARS_CoV2	United_Kingdom	QEUH-AAA921	EPI_ISL_652719	B.1.1.311	Unclassified	2020-10-21
SARS_CoV2|USA|TX-HMH-MCoV-15377|EPI_ISL_786861|B.1.2|Unclassified|2020-10-21	SARS_CoV2	USA	TX-HMH-MCoV-15377	EPI_ISL_786861	B.1.2	Unclassified	2020-10-21
SARS_CoV2|USA|AZ-TG817314|EPI_ISL_1707350|B.1.369|Unclassified|2020-10-21	SARS_CoV2	USA	AZ-TG817314	EPI_ISL_1707350	B.1.369	Unclassified	2020-10-21
SARS_CoV2|USA|AZ-TG742019|EPI_ISL_1182225|B.1.1.316|Unclassified|2020-10-23	SARS_CoV2	USA	AZ-TG742019	EPI_ISL_1182225	B.1.1.316	Unclassified	2020-10-23
SARS_CoV2|USA|MI-UM-10036593588|EPI_ISL_649985|B.1.2|Unclassified|2020-10-23	SARS_CoV2	USA	MI-UM-10036593588	EPI_ISL_649985	B.1.2	Unclassified	2020-10-23
SARS_CoV2|Netherlands|OV-RIVM-21837|EPI_ISL_1498224|B.1.36.35|Unclassified|2020-10-23	SARS_CoV2	Netherlands	OV-RIVM-21837	EPI_ISL_1498224	B.1.36.35	Unclassified	2020-10-23
SARS_CoV2|USA|AZ-TG759127|EPI_ISL_1296711|B.1.609|Unclassified|2020-10-24	SARS_CoV2	USA	AZ-TG759127	EPI_ISL_1296711	B.1.609	Unclassified	2020-10-24
SARS_CoV2|USA|ID-IVREF-672739|EPI_ISL_8900703|B.1.2|Unclassified|2020-10-26	SARS_CoV2	USA	ID-IVREF-672739	EPI_ISL_8900703	B.1.2	Unclassified	2020-10-26
SARS_CoV2|Denmark|DCGC-8921|EPI_ISL_625826|B.1.258|Unclassified|2020-10-26	SARS_CoV2	Denmark	DCGC-8921	EPI_ISL_625826	B.1.258	Unclassified	2020-10-26
SARS_CoV2|Canada|BC-BCCDC-6376|EPI_ISL_974694|AW.1|Unclassified|2020-10-28	SARS_CoV2	Canada	BC-BCCDC-6376	EPI_ISL_974694	AW.1	Unclassified	2020-10-28
SARS_CoV2|USA|TX-HMH-MCoV-16298|EPI_ISL_785982|B.1.2|Unclassified|2020-10-28	SARS_CoV2	USA	TX-HMH-MCoV-16298	EPI_ISL_785982	B.1.2	Unclassified	2020-10-28
SARS_CoV2|Brazil|RJ-00555|EPI_ISL_717939|P.2|Zeta|2020-10-29	SARS_CoV2	Brazil	RJ-00555	EPI_ISL_717939	P.2	Zeta	2020-10-29
SARS_CoV2|Austria|CeMM6053|EPI_ISL_1495822|B.1.1|Unclassified|2020-10-29	SARS_CoV2	Austria	CeMM6053	EPI_ISL_1495822	B.1.1	Unclassified	2020-10-29
SARS_CoV2|United_Kingdom|CAMC-B08C45|EPI_ISL_643853|B.1.1.7|Alpha|2020-10-29	SARS_CoV2	United_Kingdom	CAMC-B08C45	EPI_ISL_643853	B.1.1.7	Alpha	2020-10-29
SARS_CoV2|Slovenia|17-040082-CE|EPI_ISL_11670307|B.1.1|Unclassified|2020-10-30	SARS_CoV2	Slovenia	17-040082-CE	EPI_ISL_11670307	B.1.1	Unclassified	2020-10-30
SARS_CoV2|USA|OR-OHSU-4119|EPI_ISL_832657|B.1.587|Unclassified|2020-10-30	SARS_CoV2	USA	OR-OHSU-4119	EPI_ISL_832657	B.1.587	Unclassified	2020-10-30
SARS_CoV2|Luxembourg|LNS7385935|EPI_ISL_744559|B.1.160|Unclassified|2020-10-31	SARS_CoV2	Luxembourg	LNS7385935	EPI_ISL_744559	B.1.160	Unclassified	2020-10-31
SARS_CoV2|United_Kingdom|ALDP-B1A536|EPI_ISL_647615|B.1.177|Unclassified|2020-10-31	SARS_CoV2	United_Kingdom	ALDP-B1A536	EPI_ISL_647615	B.1.177	Unclassified	2020-10-31
SARS_CoV2|Denmark|DCGC-10407|EPI_ISL_669949|B.1.177.21|Unclassified|2020-11-02	SARS_CoV2	Denmark	DCGC-10407	EPI_ISL_669949	B.1.177.21	Unclassified	2020-11-02
SARS_CoV2|USA|CA-MCPHL-MC01889|EPI_ISL_1263214|B.1.243|Unclassified|2020-11-03	SARS_CoV2	USA	CA-MCPHL-MC01889	EPI_ISL_1263214	B.1.243	Unclassified	2020-11-03
SARS_CoV2|South_Africa|NHLS-UCT-GS-1196|EPI_ISL_2375938|B.1.351|Beta|2020-11-03	SARS_CoV2	South_Africa	NHLS-UCT-GS-1196	EPI_ISL_2375938	B.1.351	Beta	2020-11-03
SARS_CoV2|United_Kingdom|CAMC-B337C8|EPI_ISL_659260|B.1.177.9|Unclassified|2020-11-05	SARS_CoV2	United_Kingdom	CAMC-B337C8	EPI_ISL_659260	B.1.177.9	Unclassified	2020-11-05
SARS_CoV2|USA|TX-HMH-MCoV-17177|EPI_ISL_1202888|A.23|Unclassified|2020-11-06	SARS_CoV2	USA	TX-HMH-MCoV-17177	EPI_ISL_1202888	A.23	Unclassified	2020-11-06
SARS_CoV2|Switzerland|ZH-ETHZ-531224|EPI_ISL_1408877|B.1.1.39|Unclassified|2020-11-07	SARS_CoV2	Switzerland	ZH-ETHZ-531224	EPI_ISL_1408877	B.1.1.39	Unclassified	2020-11-07
SARS_CoV2|USA|VA-DCLS-2258|EPI_ISL_723505|B.1.36.31|Unclassified|2020-11-07	SARS_CoV2	USA	VA-DCLS-2258	EPI_ISL_723505	B.1.36.31	Unclassified	2020-11-07
SARS_CoV2|Luxembourg|LNS4661846|EPI_ISL_740518|B.1.221|Unclassified|2020-11-08	SARS_CoV2	Luxembourg	LNS4661846	EPI_ISL_740518	B.1.221	Unclassified	2020-11-08
SARS_CoV2|USA|WY-WPHL-20125886|EPI_ISL_1967479|B.1.448|Unclassified|2020-11-08	SARS_CoV2	USA	WY-WPHL-20125886	EPI_ISL_1967479	B.1.448	Unclassified	2020-11-08
SARS_CoV2|USA|WY-WYPHL-20127680|EPI_ISL_2833960|B.1.2|Unclassified|2020-11-09	SARS_CoV2	USA	WY-WYPHL-20127680	EPI_ISL_2833960	B.1.2	Unclassified	2020-11-09
SARS_CoV2|USA|CO-Broad-CMU_00080|EPI_ISL_872760|B.1.2|Unclassified|2020-11-09	SARS_CoV2	USA	CO-Broad-CMU_00080	EPI_ISL_872760	B.1.2	Unclassified	2020-11-09
SARS_CoV2|USA|AZ-ASPHL-2816|EPI_ISL_1201459|B.1.397|Unclassified|2020-11-09	SARS_CoV2	USA	AZ-ASPHL-2816	EPI_ISL_1201459	B.1.397	Unclassified	2020-11-09
SARS_CoV2|USA|AZ-TG780164|EPI_ISL_1464920|B.1.539|Unclassified|2020-11-09	SARS_CoV2	USA	AZ-TG780164	EPI_ISL_1464920	B.1.539	Unclassified	2020-11-09
SARS_CoV2|USA|CO-CDPHE-2011109158|EPI_ISL_12035509|B.1.2|Unclassified|2020-11-10	SARS_CoV2	USA	CO-CDPHE-2011109158	EPI_ISL_12035509	B.1.2	Unclassified	2020-11-10
SARS_CoV2|USA|TX-HMH-MCoV-17488|EPI_ISL_1203199|B.1.582|Unclassified|2020-11-11	SARS_CoV2	USA	TX-HMH-MCoV-17488	EPI_ISL_1203199	B.1.582	Unclassified	2020-11-11
SARS_CoV2|United_Kingdom|MILK-B8C0A7|EPI_ISL_674246|B.1.177.57|Unclassified|2020-11-13	SARS_CoV2	United_Kingdom	MILK-B8C0A7	EPI_ISL_674246	B.1.177.57	Unclassified	2020-11-13
SARS_CoV2|USA|WI-UW-2316|EPI_ISL_728082|B.1.243|Unclassified|2020-11-13	SARS_CoV2	USA	WI-UW-2316	EPI_ISL_728082	B.1.243	Unclassified	2020-11-13
SARS_CoV2|Luxembourg|LNS1664237|EPI_ISL_739970|B.1.177|Unclassified|2020-11-14	SARS_CoV2	Luxembourg	LNS1664237	EPI_ISL_739970	B.1.177	Unclassified	2020-11-14
SARS_CoV2|United_Kingdom|QEUH-B827F7|EPI_ISL_661898|B.1.1.7|Alpha|2020-11-14	SARS_CoV2	United_Kingdom	QEUH-B827F7	EPI_ISL_661898	B.1.1.7	Alpha	2020-11-14
SARS_CoV2|United_Kingdom|NORT-28D230|EPI_ISL_704387|AD.2|Unclassified|2020-11-15	SARS_CoV2	United_Kingdom	NORT-28D230	EPI_ISL_704387	AD.2	Unclassified	2020-11-15
SARS_CoV2|USA|CA-CZB-14234|EPI_ISL_739486|B.1.1|Unclassified|2020-11-15	SARS_CoV2	USA	CA-CZB-14234	EPI_ISL_739486	B.1.1	Unclassified	2020-11-15
SARS_CoV2|Mexico|CMX-INER-IBT-64A|EPI_ISL_1302164|B.1.1.222|Unclassified|2020-11-15	SARS_CoV2	Mexico	CMX-INER-IBT-64A	EPI_ISL_1302164	B.1.1.222	Unclassified	2020-11-15
SARS_CoV2|Italy|EMR-UA-02_00227|EPI_ISL_5687798|B.1.177.83|Unclassified|2020-11-15	SARS_CoV2	Italy	EMR-UA-02_00227	EPI_ISL_5687798	B.1.177.83	Unclassified	2020-11-15
SARS_CoV2|USA|AZ-TG768056|EPI_ISL_1363746|B.1.2|Unclassified|2020-11-15	SARS_CoV2	USA	AZ-TG768056	EPI_ISL_1363746	B.1.2	Unclassified	2020-11-15
SARS_CoV2|USA|CA-CDPH225|EPI_ISL_755076|B.1.2|Unclassified|2020-11-15	SARS_CoV2	USA	CA-CDPH225	EPI_ISL_755076	B.1.2	Unclassified	2020-11-15
SARS_CoV2|United_Kingdom|CAMC-B9A3BC|EPI_ISL_673462|B.1.258|Unclassified|2020-11-15	SARS_CoV2	United_Kingdom	CAMC-B9A3BC	EPI_ISL_673462	B.1.258	Unclassified	2020-11-15
SARS_CoV2|United_Kingdom|CAMC-B98318|EPI_ISL_674851|B.1.36.39|Unclassified|2020-11-15	SARS_CoV2	United_Kingdom	CAMC-B98318	EPI_ISL_674851	B.1.36.39	Unclassified	2020-11-15
SARS_CoV2|USA|CT-CDC-2-3713964|EPI_ISL_751759|B.1.369|Unclassified|2020-11-15	SARS_CoV2	USA	CT-CDC-2-3713964	EPI_ISL_751759	B.1.369	Unclassified	2020-11-15
SARS_CoV2|Brazil|SP-IB_103268|EPI_ISL_2346082|P.2|Zeta|2020-11-17	SARS_CoV2	Brazil	SP-IB_103268	EPI_ISL_2346082	P.2	Zeta	2020-11-17
SARS_CoV2|Brazil|RJ-FIOCRUZ-25305|EPI_ISL_2443664|P.2|Zeta|2020-11-19	SARS_CoV2	Brazil	RJ-FIOCRUZ-25305	EPI_ISL_2443664	P.2	Zeta	2020-11-19
SARS_CoV2|Sweden|10097141|EPI_ISL_3791379|AY.122|Delta|2020-11-19	SARS_CoV2	Sweden	10097141	EPI_ISL_3791379	AY.122	Delta	2020-11-19
SARS_CoV2|United_Kingdom|ALDP-BB3A12|EPI_ISL_693333|B.1.1.7|Alpha|2020-11-19	SARS_CoV2	United_Kingdom	ALDP-BB3A12	EPI_ISL_693333	B.1.1.7	Alpha	2020-11-19
SARS_CoV2|South_Africa|KRISP-K006827|EPI_ISL_825103|B.1.351|Beta|2020-11-20	SARS_CoV2	South_Africa	KRISP-K006827	EPI_ISL_825103	B.1.351	Beta	2020-11-20
SARS_CoV2|Brazil|RJ-FIOCRUZ-25915|EPI_ISL_8004618|P.2|Zeta|2020-11-25	SARS_CoV2	Brazil	RJ-FIOCRUZ-25915	EPI_ISL_8004618	P.2	Zeta	2020-11-25
SARS_CoV2|Brazil|ES-FUNED-320180429|EPI_ISL_1239125|P.2|Zeta|2020-11-27	SARS_CoV2	Brazil	ES-FUNED-320180429	EPI_ISL_1239125	P.2	Zeta	2020-11-27
SARS_CoV2|United_Kingdom|GSTT-201204GN2BC29|EPI_ISL_2354662|B.1.1.7|Alpha|2020-11-30	SARS_CoV2	United_Kingdom	GSTT-201204GN2BC29	EPI_ISL_2354662	B.1.1.7	Alpha	2020-11-30
SARS_CoV2|United_Kingdom|NORW-EEDC5|EPI_ISL_704714|B.1.1.7|Alpha|2020-11-30	SARS_CoV2	United_Kingdom	NORW-EEDC5	EPI_ISL_704714	B.1.1.7	Alpha	2020-11-30
SARS_CoV2|USA|CA-CDPH-2000001375|EPI_ISL_5713369|B.1.429|Epsilon|2020-12-01	SARS_CoV2	USA	CA-CDPH-2000001375	EPI_ISL_5713369	B.1.429	Epsilon	2020-12-01
SARS_CoV2|USA|NY-NP-3698|EPI_ISL_1080765|B.1.526|Iota|2020-12-05	SARS_CoV2	USA	NY-NP-3698	EPI_ISL_1080765	B.1.526	Iota	2020-12-05
SARS_CoV2|United_Kingdom|ALDP-C06648|EPI_ISL_709321|B.1.1.7|Alpha|2020-12-05	SARS_CoV2	United_Kingdom	ALDP-C06648	EPI_ISL_709321	B.1.1.7	Alpha	2020-12-05
SARS_CoV2|United_Kingdom|CAMC-C42385|EPI_ISL_719210|B.1.1.7|Alpha|2020-12-10	SARS_CoV2	United_Kingdom	CAMC-C42385	EPI_ISL_719210	B.1.1.7	Alpha	2020-12-10
SARS_CoV2|USA|CA-CDPH-2000008952|EPI_ISL_12056962|B.1.429|Epsilon|2020-12-11	SARS_CoV2	USA	CA-CDPH-2000008952	EPI_ISL_12056962	B.1.429	Epsilon	2020-12-11
SARS_CoV2|USA|CA-CDPH-2000012019|EPI_ISL_7857004|B.1.429|Epsilon|2020-12-14	SARS_CoV2	USA	CA-CDPH-2000012019	EPI_ISL_7857004	B.1.429	Epsilon	2020-12-14
SARS_CoV2|South_Africa|NHLS-UCT-GS-7844|EPI_ISL_2547392|B.1.351|Beta|2020-12-14	SARS_CoV2	South_Africa	NHLS-UCT-GS-7844	EPI_ISL_2547392	B.1.351	Beta	2020-12-14
SARS_CoV2|Japan|PG-14849|EPI_ISL_892779|AY.122|Delta|2020-12-18	SARS_CoV2	Japan	PG-14849	EPI_ISL_892779	AY.122	Delta	2020-12-18
SARS_CoV2|USA|CA-CSMC159|EPI_ISL_824572|B.1.427|Epsilon|2020-12-20	SARS_CoV2	USA	CA-CSMC159	EPI_ISL_824572	B.1.427	Epsilon	2020-12-20
SARS_CoV2|South_Africa|NHLS-UCT-GS-8685|EPI_ISL_1040677|B.1.351|Beta|2020-12-21	SARS_CoV2	South_Africa	NHLS-UCT-GS-8685	EPI_ISL_1040677	B.1.351	Beta	2020-12-21
SARS_CoV2|Chile|RM-261633|EPI_ISL_1167743|P.2|Zeta|2020-12-23	SARS_CoV2	Chile	RM-261633	EPI_ISL_1167743	P.2	Zeta	2020-12-23
SARS_CoV2|United_Kingdom|LOND-132B8D4|EPI_ISL_1248464|B.1.1.7|Alpha|2020-12-23	SARS_CoV2	United_Kingdom	LOND-132B8D4	EPI_ISL_1248464	B.1.1.7	Alpha	2020-12-23
SARS_CoV2|South_Africa|NHLS-UCT-GS-8922|EPI_ISL_2802169|B.1.351|Beta|2020-12-26	SARS_CoV2	South_Africa	NHLS-UCT-GS-8922	EPI_ISL_2802169	B.1.351	Beta	2020-12-26
SARS_CoV2|Brazil|RJ-FIOCRUZ-32603|EPI_ISL_2603484|P.2|Zeta|2020-12-28	SARS_CoV2	Brazil	RJ-FIOCRUZ-32603	EPI_ISL_2603484	P.2	Zeta	2020-12-28
SARS_CoV2|Brazil|RJ-FIOCRUZ-32602|EPI_ISL_2603485|P.2|Zeta|2020-12-28	SARS_CoV2	Brazil	RJ-FIOCRUZ-32602	EPI_ISL_2603485	P.2	Zeta	2020-12-28
SARS_CoV2|Brazil|SP-986|EPI_ISL_861679|P.2|Zeta|2020-12-28	SARS_CoV2	Brazil	SP-986	EPI_ISL_861679	P.2	Zeta	2020-12-28
SARS_CoV2|USA|CA-CZB-22826|EPI_ISL_1027433|B.1.429|Epsilon|2020-12-28	SARS_CoV2	USA	CA-CZB-22826	EPI_ISL_1027433	B.1.429	Epsilon	2020-12-28
SARS_CoV2|USA|OR-OHSU-8694|EPI_ISL_2838599|B.1.429|Epsilon|2020-12-29	SARS_CoV2	USA	OR-OHSU-8694	EPI_ISL_2838599	B.1.429	Epsilon	2020-12-29
SARS_CoV2|Finland|30J10DE12_S111|EPI_ISL_902858|B.1.1.7|Alpha|2020-12-30	SARS_CoV2	Finland	30J10DE12_S111	EPI_ISL_902858	B.1.1.7	Alpha	2020-12-30
SARS_CoV2|United_Kingdom|ALDP-EEF959|EPI_ISL_834293|B.1.1.7|Alpha|2020-12-31	SARS_CoV2	United_Kingdom	ALDP-EEF959	EPI_ISL_834293	B.1.1.7	Alpha	2020-12-31
SARS_CoV2|Brazil|TO-3325|EPI_ISL_2756453|P.2|Zeta|2021-01-04	SARS_CoV2	Brazil	TO-3325	EPI_ISL_2756453	P.2	Zeta	2021-01-04
SARS_CoV2|Brazil|AL-FIOCRUZ-2978|EPI_ISL_3434801|P.2|Zeta|2021-01-04	SARS_CoV2	Brazil	AL-FIOCRUZ-2978	EPI_ISL_3434801	P.2	Zeta	2021-01-04
SARS_CoV2|USA|NY-Wadsworth-21008593-01|EPI_ISL_982489|B.1.526|Iota|2021-01-04	SARS_CoV2	USA	NY-Wadsworth-21008593-01	EPI_ISL_982489	B.1.526	Iota	2021-01-04
SARS_CoV2|South_Africa|KRISP-K008274|EPI_ISL_944176|B.1.351|Beta|2021-01-04	SARS_CoV2	South_Africa	KRISP-K008274	EPI_ISL_944176	B.1.351	Beta	2021-01-04
SARS_CoV2|USA|WA-OHSU-10541|EPI_ISL_1541745|B.1.429|Epsilon|2021-01-05	SARS_CoV2	USA	WA-OHSU-10541	EPI_ISL_1541745	B.1.429	Epsilon	2021-01-05
SARS_CoV2|USA|CA-CDPH-2000022753|EPI_ISL_5695681|B.1.429|Epsilon|2021-01-05	SARS_CoV2	USA	CA-CDPH-2000022753	EPI_ISL_5695681	B.1.429	Epsilon	2021-01-05
SARS_CoV2|Czech_Republic|NRL_2332_21|EPI_ISL_1261223|B.1.1.7|Alpha|2021-01-06	SARS_CoV2	Czech_Republic	NRL_2332_21	EPI_ISL_1261223	B.1.1.7	Alpha	2021-01-06
SARS_CoV2|USA|CA-SEARCH-102760|EPI_ISL_2712819|B.1.427|Epsilon|2021-01-07	SARS_CoV2	USA	CA-SEARCH-102760	EPI_ISL_2712819	B.1.427	Epsilon	2021-01-07
SARS_CoV2|Brazil|SE-FIOCRUZ-1875|EPI_ISL_2660676|P.2|Zeta|2021-01-08	SARS_CoV2	Brazil	SE-FIOCRUZ-1875	EPI_ISL_2660676	P.2	Zeta	2021-01-08
SARS_CoV2|United_Kingdom|CAMC-FB0079|EPI_ISL_857689|B.1.1.7|Alpha|2021-01-08	SARS_CoV2	United_Kingdom	CAMC-FB0079	EPI_ISL_857689	B.1.1.7	Alpha	2021-01-08
SARS_CoV2|United_Kingdom|CAMC-F020D2|EPI_ISL_945146|B.1.1.7|Alpha|2021-01-08	SARS_CoV2	United_Kingdom	CAMC-F020D2	EPI_ISL_945146	B.1.1.7	Alpha	2021-01-08
SARS_CoV2|Germany|HE-FFM-CALsprt|EPI_ISL_2466045|B.1.429|Epsilon|2021-01-14	SARS_CoV2	Germany	HE-FFM-CALsprt	EPI_ISL_2466045	B.1.429	Epsilon	2021-01-14
SARS_CoV2|USA|CA-SEARCH-102414|EPI_ISL_2712514|B.1.429|Epsilon|2021-01-15	SARS_CoV2	USA	CA-SEARCH-102414	EPI_ISL_2712514	B.1.429	Epsilon	2021-01-15
SARS_CoV2|United_Kingdom|ALDP-1036420|EPI_ISL_949299|B.1.1.7|Alpha|2021-01-16	SARS_CoV2	United_Kingdom	ALDP-1036420	EPI_ISL_949299	B.1.1.7	Alpha	2021-01-16
SARS_CoV2|USA|UT-UPHL-210498052307|EPI_ISL_2678065|P.2|Zeta|2021-01-22	SARS_CoV2	USA	UT-UPHL-210498052307	EPI_ISL_2678065	P.2	Zeta	2021-01-22
SARS_CoV2|Czech_Republic|VIR-157|EPI_ISL_1402340|B.1.1.7|Alpha|2021-01-23	SARS_CoV2	Czech_Republic	VIR-157	EPI_ISL_1402340	B.1.1.7	Alpha	2021-01-23
SARS_CoV2|Germany|BW-RKI-I-014080|EPI_ISL_1144217|B.1.1.7|Alpha|2021-01-28	SARS_CoV2	Germany	BW-RKI-I-014080	EPI_ISL_1144217	B.1.1.7	Alpha	2021-01-28
SARS_CoV2|France|ARA-HCL021022293101|EPI_ISL_1297425|B.1.1.7|Alpha|2021-01-28	SARS_CoV2	France	ARA-HCL021022293101	EPI_ISL_1297425	B.1.1.7	Alpha	2021-01-28
SARS_CoV2|United_Kingdom|RAND-11E2176|EPI_ISL_1046539|B.1.1.7|Alpha|2021-01-30	SARS_CoV2	United_Kingdom	RAND-11E2176	EPI_ISL_1046539	B.1.1.7	Alpha	2021-01-30
SARS_CoV2|United_Kingdom|ALDP-11BDFB6|EPI_ISL_969702|B.1.1.7|Alpha|2021-01-30	SARS_CoV2	United_Kingdom	ALDP-11BDFB6	EPI_ISL_969702	B.1.1.7	Alpha	2021-01-30
SARS_CoV2|United_Kingdom|MILK-11C9E41|EPI_ISL_1050856|B.1.1.7|Alpha|2021-01-31	SARS_CoV2	United_Kingdom	MILK-11C9E41	EPI_ISL_1050856	B.1.1.7	Alpha	2021-01-31
SARS_CoV2|USA|MO-CDC-QDX21674067|EPI_ISL_1087609|B.1.429|Epsilon|2021-02-01	SARS_CoV2	USA	MO-CDC-QDX21674067	EPI_ISL_1087609	B.1.429	Epsilon	2021-02-01
SARS_CoV2|Ireland|D-NVRL-e84IRL88367|EPI_ISL_1092489|B.1.1.7|Alpha|2021-02-01	SARS_CoV2	Ireland	D-NVRL-e84IRL88367	EPI_ISL_1092489	B.1.1.7	Alpha	2021-02-01
SARS_CoV2|Germany|BY-RKI-I-022816|EPI_ISL_1152982|B.1.1.7|Alpha|2021-02-02	SARS_CoV2	Germany	BY-RKI-I-022816	EPI_ISL_1152982	B.1.1.7	Alpha	2021-02-02
SARS_CoV2|USA|CO-CDC-2-3992472|EPI_ISL_1318392|B.1.429|Epsilon|2021-02-03	SARS_CoV2	USA	CO-CDC-2-3992472	EPI_ISL_1318392	B.1.429	Epsilon	2021-02-03
SARS_CoV2|Kenya|ILRI_KEMRI_02_91761|EPI_ISL_4252468|B.1.1.7|Alpha|2021-02-04	SARS_CoV2	Kenya	ILRI_KEMRI_02_91761	EPI_ISL_4252468	B.1.1.7	Alpha	2021-02-04
SARS_CoV2|Spain|VC-IBV-99023660|EPI_ISL_1311940|B.1.1.7|Alpha|2021-02-05	SARS_CoV2	Spain	VC-IBV-99023660	EPI_ISL_1311940	B.1.1.7	Alpha	2021-02-05
SARS_CoV2|USA|CA-CDPH-3000007501|EPI_ISL_2882616|B.1.429|Epsilon|2021-02-06	SARS_CoV2	USA	CA-CDPH-3000007501	EPI_ISL_2882616	B.1.429	Epsilon	2021-02-06
SARS_CoV2|Oman|rega-OM-232|EPI_ISL_4063070|B.1.617.2|Delta|2021-02-06	SARS_CoV2	Oman	rega-OM-232	EPI_ISL_4063070	B.1.617.2	Delta	2021-02-06
SARS_CoV2|Germany|HH-RKI-I-022655|EPI_ISL_1152821|B.1.1.7|Alpha|2021-02-07	SARS_CoV2	Germany	HH-RKI-I-022655	EPI_ISL_1152821	B.1.1.7	Alpha	2021-02-07
SARS_CoV2|Sweden|SE1410167095|EPI_ISL_2409215|B.1.1.7|Alpha|2021-02-08	SARS_CoV2	Sweden	SE1410167095	EPI_ISL_2409215	B.1.1.7	Alpha	2021-02-08
SARS_CoV2|Brazil|MG-PA1344|EPI_ISL_2551526|P.2|Zeta|2021-02-09	SARS_CoV2	Brazil	MG-PA1344	EPI_ISL_2551526	P.2	Zeta	2021-02-09
SARS_CoV2|Sweden|14206647P|EPI_ISL_1420304|B.1.1.7|Alpha|2021-02-09	SARS_CoV2	Sweden	14206647P	EPI_ISL_1420304	B.1.1.7	Alpha	2021-02-09
SARS_CoV2|USA|SC-DHEC-0376|EPI_ISL_1303353|P.2|Zeta|2021-02-10	SARS_CoV2	USA	SC-DHEC-0376	EPI_ISL_1303353	P.2	Zeta	2021-02-10
SARS_CoV2|Poland|NIPH-NIH_ECDC-232|EPI_ISL_1201597|B.1.1.7|Alpha|2021-02-10	SARS_CoV2	Poland	NIPH-NIH_ECDC-232	EPI_ISL_1201597	B.1.1.7	Alpha	2021-02-10
SARS_CoV2|USA|NY-MSK-556|EPI_ISL_12174552|B.1.1.519|Unclassified|2021-02-12	SARS_CoV2	USA	NY-MSK-556	EPI_ISL_12174552	B.1.1.519	Unclassified	2021-02-12
SARS_CoV2|USA|MD-MDH-1297|EPI_ISL_1272216|B.1.619|Unclassified|2021-02-12	SARS_CoV2	USA	MD-MDH-1297	EPI_ISL_1272216	B.1.619	Unclassified	2021-02-12
SARS_CoV2|United_Kingdom|MILK-12ECDC2|EPI_ISL_1101285|B.1.1.7|Alpha|2021-02-15	SARS_CoV2	United_Kingdom	MILK-12ECDC2	EPI_ISL_1101285	B.1.1.7	Alpha	2021-02-15
SARS_CoV2|United_Kingdom|RAND-13139CD|EPI_ISL_1242387|B.1.1.7|Alpha|2021-02-15	SARS_CoV2	United_Kingdom	RAND-13139CD	EPI_ISL_1242387	B.1.1.7	Alpha	2021-02-15
SARS_CoV2|Brazil|SP-1823|EPI_ISL_1171666|P.1|Gamma|2021-02-16	SARS_CoV2	Brazil	SP-1823	EPI_ISL_1171666	P.1	Gamma	2021-02-16
SARS_CoV2|USA|WA-UW-61735|EPI_ISL_1201171|B.1.429|Epsilon|2021-02-16	SARS_CoV2	USA	WA-UW-61735	EPI_ISL_1201171	B.1.429	Epsilon	2021-02-16
SARS_CoV2|United_Kingdom|CAMC-12CA3AA|EPI_ISL_1083056|B.1.1.7|Alpha|2021-02-16	SARS_CoV2	United_Kingdom	CAMC-12CA3AA	EPI_ISL_1083056	B.1.1.7	Alpha	2021-02-16
SARS_CoV2|United_Kingdom|MILK-13047A7|EPI_ISL_1099050|B.1.1.7|Alpha|2021-02-16	SARS_CoV2	United_Kingdom	MILK-13047A7	EPI_ISL_1099050	B.1.1.7	Alpha	2021-02-16
SARS_CoV2|Sweden|SE1410193870|EPI_ISL_2410747|B.1.1.7|Alpha|2021-02-16	SARS_CoV2	Sweden	SE1410193870	EPI_ISL_2410747	B.1.1.7	Alpha	2021-02-16
SARS_CoV2|Germany|NW-RKI-I-029738|EPI_ISL_1212888|B.1.1.7|Alpha|2021-02-19	SARS_CoV2	Germany	NW-RKI-I-029738	EPI_ISL_1212888	B.1.1.7	Alpha	2021-02-19
SARS_CoV2|Curacao|CW-RIVM-15652|EPI_ISL_1232327|B.1.1.7|Alpha|2021-02-19	SARS_CoV2	Curacao	CW-RIVM-15652	EPI_ISL_1232327	B.1.1.7	Alpha	2021-02-19
SARS_CoV2|USA|MI-CDC-QDX22207722|EPI_ISL_1291518|B.1.1.7|Alpha|2021-02-19	SARS_CoV2	USA	MI-CDC-QDX22207722	EPI_ISL_1291518	B.1.1.7	Alpha	2021-02-19
SARS_CoV2|Germany|NW-RKI-I-026357|EPI_ISL_1156542|B.1.1.7|Alpha|2021-02-20	SARS_CoV2	Germany	NW-RKI-I-026357	EPI_ISL_1156542	B.1.1.7	Alpha	2021-02-20
SARS_CoV2|United_Kingdom|MILK-1305B04|EPI_ISL_1122685|B.1.1.7|Alpha|2021-02-21	SARS_CoV2	United_Kingdom	MILK-1305B04	EPI_ISL_1122685	B.1.1.7	Alpha	2021-02-21
SARS_CoV2|USA|FL-CDC-QDX22255170|EPI_ISL_1220726|C.37|Lambda|2021-02-22	SARS_CoV2	USA	FL-CDC-QDX22255170	EPI_ISL_1220726	C.37	Lambda	2021-02-22
SARS_CoV2|United_Kingdom|CAMC-12E9C7D|EPI_ISL_1099472|B.1.1.7|Alpha|2021-02-22	SARS_CoV2	United_Kingdom	CAMC-12E9C7D	EPI_ISL_1099472	B.1.1.7	Alpha	2021-02-22
SARS_CoV2|United_Kingdom|QEUH-12FE1B2|EPI_ISL_1256665|B.1.1.7|Alpha|2021-02-22	SARS_CoV2	United_Kingdom	QEUH-12FE1B2	EPI_ISL_1256665	B.1.1.7	Alpha	2021-02-22
SARS_CoV2|United_Kingdom|QEUH-13100E9|EPI_ISL_1277594|B.1.1.7|Alpha|2021-02-22	SARS_CoV2	United_Kingdom	QEUH-13100E9	EPI_ISL_1277594	B.1.1.7	Alpha	2021-02-22
SARS_CoV2|United_Kingdom|MILK-13151F0|EPI_ISL_1309222|B.1.1.7|Alpha|2021-02-22	SARS_CoV2	United_Kingdom	MILK-13151F0	EPI_ISL_1309222	B.1.1.7	Alpha	2021-02-22
SARS_CoV2|Norway|5086|EPI_ISL_1490390|B.1.1.7|Alpha|2021-02-22	SARS_CoV2	Norway	5086	EPI_ISL_1490390	B.1.1.7	Alpha	2021-02-22
SARS_CoV2|USA|NY-PRL-2021_02_26_01J12|EPI_ISL_1172331|B.1.526|Iota|2021-02-24	SARS_CoV2	USA	NY-PRL-2021_02_26_01J12	EPI_ISL_1172331	B.1.526	Iota	2021-02-24
SARS_CoV2|United_Kingdom|QEUH-1329A0D|EPI_ISL_1207947|B.1.1.7|Alpha|2021-02-24	SARS_CoV2	United_Kingdom	QEUH-1329A0D	EPI_ISL_1207947	B.1.1.7	Alpha	2021-02-24
SARS_CoV2|United_Kingdom|RAND-143302B|EPI_ISL_1450863|B.1.1.7|Alpha|2021-02-25	SARS_CoV2	United_Kingdom	RAND-143302B	EPI_ISL_1450863	B.1.1.7	Alpha	2021-02-25
SARS_CoV2|Canada|BC-BCCDC-38747|EPI_ISL_2524475|B.1.1.7|Alpha|2021-02-25	SARS_CoV2	Canada	BC-BCCDC-38747	EPI_ISL_2524475	B.1.1.7	Alpha	2021-02-25
SARS_CoV2|Sweden|SE1410068181|EPI_ISL_2411482|B.1.1.7|Alpha|2021-02-26	SARS_CoV2	Sweden	SE1410068181	EPI_ISL_2411482	B.1.1.7	Alpha	2021-02-26
SARS_CoV2|Belgium|rega-4983|EPI_ISL_1382759|B.1.214.2|Unclassified|2021-02-27	SARS_CoV2	Belgium	rega-4983	EPI_ISL_1382759	B.1.214.2	Unclassified	2021-02-27
SARS_CoV2|United_Kingdom|QEUH-13620F7|EPI_ISL_1207828|B.1.1.7|Alpha|2021-02-27	SARS_CoV2	United_Kingdom	QEUH-13620F7	EPI_ISL_1207828	B.1.1.7	Alpha	2021-02-27
SARS_CoV2|USA|NC-CDC-STM-000026325|EPI_ISL_1270779|P.2|Zeta|2021-02-28	SARS_CoV2	USA	NC-CDC-STM-000026325	EPI_ISL_1270779	P.2	Zeta	2021-02-28
SARS_CoV2|Germany|HH-HPI-p4707|EPI_ISL_1464442|B.1.1.7|Alpha|2021-02-28	SARS_CoV2	Germany	HH-HPI-p4707	EPI_ISL_1464442	B.1.1.7	Alpha	2021-02-28
SARS_CoV2|United_Kingdom|NORT-1BB0DBF|EPI_ISL_1475448|B.1.1.7|Alpha|2021-03-01	SARS_CoV2	United_Kingdom	NORT-1BB0DBF	EPI_ISL_1475448	B.1.1.7	Alpha	2021-03-01
SARS_CoV2|Belgium|UGent-3068|EPI_ISL_1369086|B.1.351|Beta|2021-03-02	SARS_CoV2	Belgium	UGent-3068	EPI_ISL_1369086	B.1.351	Beta	2021-03-02
SARS_CoV2|United_Kingdom|CAMC-145D3D7|EPI_ISL_1473526|B.1.1.7|Alpha|2021-03-02	SARS_CoV2	United_Kingdom	CAMC-145D3D7	EPI_ISL_1473526	B.1.1.7	Alpha	2021-03-02
SARS_CoV2|USA|ME-HETL-J2077|EPI_ISL_1372799|B.1.429|Epsilon|2021-03-03	SARS_CoV2	USA	ME-HETL-J2077	EPI_ISL_1372799	B.1.429	Epsilon	2021-03-03
SARS_CoV2|United_Kingdom|ALDP-138E08C|EPI_ISL_1256773|B.1.1.7|Alpha|2021-03-03	SARS_CoV2	United_Kingdom	ALDP-138E08C	EPI_ISL_1256773	B.1.1.7	Alpha	2021-03-03
SARS_CoV2|USA|GA-CDC-STM-000029802|EPI_ISL_1480170|B.1.1.7|Alpha|2021-03-04	SARS_CoV2	USA	GA-CDC-STM-000029802	EPI_ISL_1480170	B.1.1.7	Alpha	2021-03-04
SARS_CoV2|Norway|5642|EPI_ISL_1314442|B.1.1.7|Alpha|2021-03-05	SARS_CoV2	Norway	5642	EPI_ISL_1314442	B.1.1.7	Alpha	2021-03-05
SARS_CoV2|United_Kingdom|QEUH-139D4AC|EPI_ISL_1316708|B.1.1.7|Alpha|2021-03-06	SARS_CoV2	United_Kingdom	QEUH-139D4AC	EPI_ISL_1316708	B.1.1.7	Alpha	2021-03-06
SARS_CoV2|Ireland|C-NVRL-21IRL64420|EPI_ISL_1358261|B.1.1.7|Alpha|2021-03-06	SARS_CoV2	Ireland	C-NVRL-21IRL64420	EPI_ISL_1358261	B.1.1.7	Alpha	2021-03-06
SARS_CoV2|USA|NY-Wadsworth-21040807-01|EPI_ISL_1855103|B.1.526|Iota|2021-03-08	SARS_CoV2	USA	NY-Wadsworth-21040807-01	EPI_ISL_1855103	B.1.526	Iota	2021-03-08
SARS_CoV2|United_Kingdom|MILK-13B2D3D|EPI_ISL_1274886|B.1.1.7|Alpha|2021-03-08	SARS_CoV2	United_Kingdom	MILK-13B2D3D	EPI_ISL_1274886	B.1.1.7	Alpha	2021-03-08
SARS_CoV2|United_Kingdom|QEUH-13A7CA7|EPI_ISL_1294667|B.1.1.7|Alpha|2021-03-08	SARS_CoV2	United_Kingdom	QEUH-13A7CA7	EPI_ISL_1294667	B.1.1.7	Alpha	2021-03-08
SARS_CoV2|Spain|MD-IBV-99025747|EPI_ISL_1577032|B.1.1.7|Alpha|2021-03-08	SARS_CoV2	Spain	MD-IBV-99025747	EPI_ISL_1577032	B.1.1.7	Alpha	2021-03-08
SARS_CoV2|Croatia|1647|EPI_ISL_2311818|B.1.1.7|Alpha|2021-03-08	SARS_CoV2	Croatia	1647	EPI_ISL_2311818	B.1.1.7	Alpha	2021-03-08
SARS_CoV2|Germany|TH-RKI-I-037977|EPI_ISL_1284228|B.1.1.7|Alpha|2021-03-10	SARS_CoV2	Germany	TH-RKI-I-037977	EPI_ISL_1284228	B.1.1.7	Alpha	2021-03-10
SARS_CoV2|United_Kingdom|QEUH-13BD2E8|EPI_ISL_1294269|B.1.1.7|Alpha|2021-03-10	SARS_CoV2	United_Kingdom	QEUH-13BD2E8	EPI_ISL_1294269	B.1.1.7	Alpha	2021-03-10
SARS_CoV2|USA|CA-CDC-QDX23007765|EPI_ISL_1444489|B.1.429|Epsilon|2021-03-11	SARS_CoV2	USA	CA-CDC-QDX23007765	EPI_ISL_1444489	B.1.429	Epsilon	2021-03-11
SARS_CoV2|United_Kingdom|MILK-13D73A9|EPI_ISL_1328803|B.1.1.7|Alpha|2021-03-11	SARS_CoV2	United_Kingdom	MILK-13D73A9	EPI_ISL_1328803	B.1.1.7	Alpha	2021-03-11
SARS_CoV2|Switzerland|BL-ETHZ-530406|EPI_ISL_1360752|B.1.1.7|Alpha|2021-03-11	SARS_CoV2	Switzerland	BL-ETHZ-530406	EPI_ISL_1360752	B.1.1.7	Alpha	2021-03-11
SARS_CoV2|United_Kingdom|CAMC-144BF50|EPI_ISL_1484561|B.1.1.7|Alpha|2021-03-11	SARS_CoV2	United_Kingdom	CAMC-144BF50	EPI_ISL_1484561	B.1.1.7	Alpha	2021-03-11
SARS_CoV2|Germany|NW-RKI-I-045911|EPI_ISL_1353335|B.1.1.7|Alpha|2021-03-12	SARS_CoV2	Germany	NW-RKI-I-045911	EPI_ISL_1353335	B.1.1.7	Alpha	2021-03-12
SARS_CoV2|United_Kingdom|MILK-13E32DA|EPI_ISL_1324999|B.1.1.7|Alpha|2021-03-13	SARS_CoV2	United_Kingdom	MILK-13E32DA	EPI_ISL_1324999	B.1.1.7	Alpha	2021-03-13
SARS_CoV2|Belgium|ULG-13515|EPI_ISL_1492824|B.1.1.7|Alpha|2021-03-13	SARS_CoV2	Belgium	ULG-13515	EPI_ISL_1492824	B.1.1.7	Alpha	2021-03-13
SARS_CoV2|United_Kingdom|MILK-13EA1C7|EPI_ISL_1345884|B.1.1.7|Alpha|2021-03-14	SARS_CoV2	United_Kingdom	MILK-13EA1C7	EPI_ISL_1345884	B.1.1.7	Alpha	2021-03-14
SARS_CoV2|India|MH-IGIB-GSEQ_1468|EPI_ISL_2878839|B.1.617.1|Kappa|2021-03-15	SARS_CoV2	India	MH-IGIB-GSEQ_1468	EPI_ISL_2878839	B.1.617.1	Kappa	2021-03-15
SARS_CoV2|USA|IL-CDC-ASC210007936|EPI_ISL_1563560|B.1.1.7|Alpha|2021-03-15	SARS_CoV2	USA	IL-CDC-ASC210007936	EPI_ISL_1563560	B.1.1.7	Alpha	2021-03-15
SARS_CoV2|Denmark|DCGC-76326|EPI_ISL_1884897|B.1.1.7|Alpha|2021-03-15	SARS_CoV2	Denmark	DCGC-76326	EPI_ISL_1884897	B.1.1.7	Alpha	2021-03-15
SARS_CoV2|Denmark|DCGC-80013|EPI_ISL_1888654|B.1.1.7|Alpha|2021-03-15	SARS_CoV2	Denmark	DCGC-80013	EPI_ISL_1888654	B.1.1.7	Alpha	2021-03-15
SARS_CoV2|United_Kingdom|RAND-1435E2F|EPI_ISL_1411313|B.1.1.7|Alpha|2021-03-17	SARS_CoV2	United_Kingdom	RAND-1435E2F	EPI_ISL_1411313	B.1.1.7	Alpha	2021-03-17
SARS_CoV2|Germany|NW-RKI-I-053177|EPI_ISL_1436605|B.1.1.7|Alpha|2021-03-17	SARS_CoV2	Germany	NW-RKI-I-053177	EPI_ISL_1436605	B.1.1.7	Alpha	2021-03-17
SARS_CoV2|Italy|CAM-TIGEM-IZSM-COLLI-6745|EPI_ISL_1447868|B.1.1.7|Alpha|2021-03-17	SARS_CoV2	Italy	CAM-TIGEM-IZSM-COLLI-6745	EPI_ISL_1447868	B.1.1.7	Alpha	2021-03-17
SARS_CoV2|United_Kingdom|MILK-141AD41|EPI_ISL_1455244|B.1.1.7|Alpha|2021-03-17	SARS_CoV2	United_Kingdom	MILK-141AD41	EPI_ISL_1455244	B.1.1.7	Alpha	2021-03-17
SARS_CoV2|Germany|BY-RKI-I-065219|EPI_ISL_1570342|B.1.1.7|Alpha|2021-03-17	SARS_CoV2	Germany	BY-RKI-I-065219	EPI_ISL_1570342	B.1.1.7	Alpha	2021-03-17
SARS_CoV2|Sweden|15390132P|EPI_ISL_1899917|B.1.1.7|Alpha|2021-03-17	SARS_CoV2	Sweden	15390132P	EPI_ISL_1899917	B.1.1.7	Alpha	2021-03-17
SARS_CoV2|United_Kingdom|QEUH-140810E|EPI_ISL_1341823|B.1.1.7|Alpha|2021-03-18	SARS_CoV2	United_Kingdom	QEUH-140810E	EPI_ISL_1341823	B.1.1.7	Alpha	2021-03-18
SARS_CoV2|Italy|LOM-Policlinico_Milano_18757831|EPI_ISL_2621503|B.1.1.7|Alpha|2021-03-18	SARS_CoV2	Italy	LOM-Policlinico_Milano_18757831	EPI_ISL_2621503	B.1.1.7	Alpha	2021-03-18
SARS_CoV2|United_Kingdom|MILK-14496E4|EPI_ISL_1408991|B.1.1.7|Alpha|2021-03-20	SARS_CoV2	United_Kingdom	MILK-14496E4	EPI_ISL_1408991	B.1.1.7	Alpha	2021-03-20
SARS_CoV2|United_Kingdom|EDB17145|EPI_ISL_1545932|B.1.1.7|Alpha|2021-03-20	SARS_CoV2	United_Kingdom	EDB17145	EPI_ISL_1545932	B.1.1.7	Alpha	2021-03-20
SARS_CoV2|USA|TX-CDC-ASC210017709|EPI_ISL_1491933|B.1.429|Epsilon|2021-03-21	SARS_CoV2	USA	TX-CDC-ASC210017709	EPI_ISL_1491933	B.1.429	Epsilon	2021-03-21
SARS_CoV2|United_Kingdom|SHEF-10C8AB8|EPI_ISL_1476695|B.1.1.7|Alpha|2021-03-22	SARS_CoV2	United_Kingdom	SHEF-10C8AB8	EPI_ISL_1476695	B.1.1.7	Alpha	2021-03-22
SARS_CoV2|Belgium|ULG-13619|EPI_ISL_1492928|B.1.1.7|Alpha|2021-03-23	SARS_CoV2	Belgium	ULG-13619	EPI_ISL_1492928	B.1.1.7	Alpha	2021-03-23
SARS_CoV2|USA|TN-CDC-ASC210017485|EPI_ISL_1491924|C.37|Lambda|2021-03-24	SARS_CoV2	USA	TN-CDC-ASC210017485	EPI_ISL_1491924	C.37	Lambda	2021-03-24
SARS_CoV2|United_Kingdom|QEUH-1469BB2|EPI_ISL_1448837|B.1.1.7|Alpha|2021-03-24	SARS_CoV2	United_Kingdom	QEUH-1469BB2	EPI_ISL_1448837	B.1.1.7	Alpha	2021-03-24
SARS_CoV2|USA|FL-CDC-STM-000044753|EPI_ISL_1581372|P.2|Zeta|2021-03-26	SARS_CoV2	USA	FL-CDC-STM-000044753	EPI_ISL_1581372	P.2	Zeta	2021-03-26
SARS_CoV2|United_Kingdom|QEUH-1469BEF|EPI_ISL_1507598|B.1.1.7|Alpha|2021-03-26	SARS_CoV2	United_Kingdom	QEUH-1469BEF	EPI_ISL_1507598	B.1.1.7	Alpha	2021-03-26
SARS_CoV2|United_Kingdom|RAND-1475F20|EPI_ISL_1520004|B.1.1.7|Alpha|2021-03-26	SARS_CoV2	United_Kingdom	RAND-1475F20	EPI_ISL_1520004	B.1.1.7	Alpha	2021-03-26
SARS_CoV2|United_Kingdom|MILK-148CDD1|EPI_ISL_1486818|B.1.1.7|Alpha|2021-03-27	SARS_CoV2	United_Kingdom	MILK-148CDD1	EPI_ISL_1486818	B.1.1.7	Alpha	2021-03-27
SARS_CoV2|USA|MD-HP04026|EPI_ISL_1547921|B.1.1.7|Alpha|2021-03-27	SARS_CoV2	USA	MD-HP04026	EPI_ISL_1547921	B.1.1.7	Alpha	2021-03-27
SARS_CoV2|United_Kingdom|QEUH-14A30BD|EPI_ISL_1484056|B.1.1.7|Alpha|2021-03-28	SARS_CoV2	United_Kingdom	QEUH-14A30BD	EPI_ISL_1484056	B.1.1.7	Alpha	2021-03-28
SARS_CoV2|United_Kingdom|QEUH-1487389|EPI_ISL_1487173|B.1.1.7|Alpha|2021-03-28	SARS_CoV2	United_Kingdom	QEUH-1487389	EPI_ISL_1487173	B.1.1.7	Alpha	2021-03-28
SARS_CoV2|Canada|QC-L00346120001|EPI_ISL_5891643|B.1.1.7|Alpha|2021-03-28	SARS_CoV2	Canada	QC-L00346120001	EPI_ISL_5891643	B.1.1.7	Alpha	2021-03-28
SARS_CoV2|USA|FL-BPHL-3342|EPI_ISL_2442406|B.1.351|Beta|2021-03-29	SARS_CoV2	USA	FL-BPHL-3342	EPI_ISL_2442406	B.1.351	Beta	2021-03-29
SARS_CoV2|United_Kingdom|QEUH-14A03C6|EPI_ISL_1506347|B.1.1.7|Alpha|2021-03-30	SARS_CoV2	United_Kingdom	QEUH-14A03C6	EPI_ISL_1506347	B.1.1.7	Alpha	2021-03-30
SARS_CoV2|India|WB-1931300254060|EPI_ISL_2503247|B.1.617.1|Kappa|2021-03-31	SARS_CoV2	India	WB-1931300254060	EPI_ISL_2503247	B.1.617.1	Kappa	2021-03-31
SARS_CoV2|USA|NJ-CDC-IBX262356341733|EPI_ISL_1588049|B.1.526|Iota|2021-03-31	SARS_CoV2	USA	NJ-CDC-IBX262356341733	EPI_ISL_1588049	B.1.526	Iota	2021-03-31
SARS_CoV2|United_Kingdom|CAMC-149A0D7|EPI_ISL_1484042|B.1.1.7|Alpha|2021-03-31	SARS_CoV2	United_Kingdom	CAMC-149A0D7	EPI_ISL_1484042	B.1.1.7	Alpha	2021-03-31
SARS_CoV2|United_Kingdom|ALDP-14B5892|EPI_ISL_1518625|B.1.1.7|Alpha|2021-03-31	SARS_CoV2	United_Kingdom	ALDP-14B5892	EPI_ISL_1518625	B.1.1.7	Alpha	2021-03-31
SARS_CoV2|Japan|PG-33507|EPI_ISL_2029060|R.1|Unclassified|2021-04-01	SARS_CoV2	Japan	PG-33507	EPI_ISL_2029060	R.1	Unclassified	2021-04-01
SARS_CoV2|Switzerland|VD-GEN3970|EPI_ISL_1545228|B.1.1.7|Alpha|2021-04-01	SARS_CoV2	Switzerland	VD-GEN3970	EPI_ISL_1545228	B.1.1.7	Alpha	2021-04-01
SARS_CoV2|USA|UT-UPHL-2105761358|EPI_ISL_2284778|B.1.1.7|Alpha|2021-04-02	SARS_CoV2	USA	UT-UPHL-2105761358	EPI_ISL_2284778	B.1.1.7	Alpha	2021-04-02
SARS_CoV2|India|MH-NCCS-2749001051824|EPI_ISL_2225650|B.1.617.1|Kappa|2021-04-04	SARS_CoV2	India	MH-NCCS-2749001051824	EPI_ISL_2225650	B.1.617.1	Kappa	2021-04-04
SARS_CoV2|India|DL-NCDC-250991|EPI_ISL_2555756|B.1.617.2|Delta|2021-04-04	SARS_CoV2	India	DL-NCDC-250991	EPI_ISL_2555756	B.1.617.2	Delta	2021-04-04
SARS_CoV2|United_Kingdom|ALDP-14CA5EE|EPI_ISL_1534862|B.1.1.7|Alpha|2021-04-04	SARS_CoV2	United_Kingdom	ALDP-14CA5EE	EPI_ISL_1534862	B.1.1.7	Alpha	2021-04-04
SARS_CoV2|United_Kingdom|MILK-14CBAA2|EPI_ISL_1535239|B.1.1.7|Alpha|2021-04-04	SARS_CoV2	United_Kingdom	MILK-14CBAA2	EPI_ISL_1535239	B.1.1.7	Alpha	2021-04-04
SARS_CoV2|Germany|RP-RKI-I-070416|EPI_ISL_1574527|B.1.1.7|Alpha|2021-04-05	SARS_CoV2	Germany	RP-RKI-I-070416	EPI_ISL_1574527	B.1.1.7	Alpha	2021-04-05
SARS_CoV2|United_Kingdom|ALDP-14D3CCF|EPI_ISL_1583807|B.1.1.7|Alpha|2021-04-05	SARS_CoV2	United_Kingdom	ALDP-14D3CCF	EPI_ISL_1583807	B.1.1.7	Alpha	2021-04-05
SARS_CoV2|France|PAC-B121-17|EPI_ISL_2135593|B.1.1.7|Alpha|2021-04-07	SARS_CoV2	France	PAC-B121-17	EPI_ISL_2135593	B.1.1.7	Alpha	2021-04-07
SARS_CoV2|Brazil|SP-reBUT_352800448|EPI_ISL_5800317|P.1|Gamma|2021-04-08	SARS_CoV2	Brazil	SP-reBUT_352800448	EPI_ISL_5800317	P.1	Gamma	2021-04-08
SARS_CoV2|Canada|ON-SC6701|EPI_ISL_7276031|B.1.1.7|Alpha|2021-04-08	SARS_CoV2	Canada	ON-SC6701	EPI_ISL_7276031	B.1.1.7	Alpha	2021-04-08
SARS_CoV2|Canada|BC-BCCDC-59181|EPI_ISL_2654380|B.1.1.7|Alpha|2021-04-09	SARS_CoV2	Canada	BC-BCCDC-59181	EPI_ISL_2654380	B.1.1.7	Alpha	2021-04-09
SARS_CoV2|USA|NJ-CDC-ASC210055746|EPI_ISL_1997145|B.1.526|Iota|2021-04-10	SARS_CoV2	USA	NJ-CDC-ASC210055746	EPI_ISL_1997145	B.1.526	Iota	2021-04-10
SARS_CoV2|Aruba|AW-RIVM-65046|EPI_ISL_5429793|AY.43|Delta|2021-04-10	SARS_CoV2	Aruba	AW-RIVM-65046	EPI_ISL_5429793	AY.43	Delta	2021-04-10
SARS_CoV2|Canada|BC-BCCDC-58964|EPI_ISL_2654205|B.1.1.7|Alpha|2021-04-10	SARS_CoV2	Canada	BC-BCCDC-58964	EPI_ISL_2654205	B.1.1.7	Alpha	2021-04-10
SARS_CoV2|Italy|CAM-AMES.74.72|EPI_ISL_1940600|Q.2|Alpha|2021-04-10	SARS_CoV2	Italy	CAM-AMES.74.72	EPI_ISL_1940600	Q.2	Alpha	2021-04-10
SARS_CoV2|USA|RI-CDC-ASC210056768|EPI_ISL_1996160|B.1.1.7|Alpha|2021-04-11	SARS_CoV2	USA	RI-CDC-ASC210056768	EPI_ISL_1996160	B.1.1.7	Alpha	2021-04-11
SARS_CoV2|Brazil|SP-IB_110515|EPI_ISL_5650292|P.1.2|Gamma|2021-04-12	SARS_CoV2	Brazil	SP-IB_110515	EPI_ISL_5650292	P.1.2	Gamma	2021-04-12
SARS_CoV2|Netherlands|GE-RIVM-34041|EPI_ISL_2302582|B.1.1.7|Alpha|2021-04-12	SARS_CoV2	Netherlands	GE-RIVM-34041	EPI_ISL_2302582	B.1.1.7	Alpha	2021-04-12
SARS_CoV2|USA|GA-CDC-2-4282417|EPI_ISL_3354817|B.1.1.7|Alpha|2021-04-12	SARS_CoV2	USA	GA-CDC-2-4282417	EPI_ISL_3354817	B.1.1.7	Alpha	2021-04-12
SARS_CoV2|Peru|LAM-INS-1581|EPI_ISL_2921511|C.37|Lambda|2021-04-13	SARS_CoV2	Peru	LAM-INS-1581	EPI_ISL_2921511	C.37	Lambda	2021-04-13
SARS_CoV2|USA|NJ-CDC-ASC210071062|EPI_ISL_2649912|B.1.526|Iota|2021-04-14	SARS_CoV2	USA	NJ-CDC-ASC210071062	EPI_ISL_2649912	B.1.526	Iota	2021-04-14
SARS_CoV2|Brazil|PR-FIOCRUZ-59228|EPI_ISL_8005308|P.1|Gamma|2021-04-14	SARS_CoV2	Brazil	PR-FIOCRUZ-59228	EPI_ISL_8005308	P.1	Gamma	2021-04-14
SARS_CoV2|North_Macedonia|32953|EPI_ISL_2681428|B.1.1.7|Alpha|2021-04-14	SARS_CoV2	North_Macedonia	32953	EPI_ISL_2681428	B.1.1.7	Alpha	2021-04-14
SARS_CoV2|Colombia|DC-INS-398590|EPI_ISL_4196887|B.1.621|Mu|2021-04-15	SARS_CoV2	Colombia	DC-INS-398590	EPI_ISL_4196887	B.1.621	Mu	2021-04-15
SARS_CoV2|Lithuania|LTU000_MP_04_22_VK72p|EPI_ISL_1960190|B.1.1.7|Alpha|2021-04-15	SARS_CoV2	Lithuania	LTU000_MP_04_22_VK72p	EPI_ISL_1960190	B.1.1.7	Alpha	2021-04-15
SARS_CoV2|India|GJ-ICMR-NIV-INSAGOG-GSEQ-3088|EPI_ISL_1970483|B.1.617.1|Kappa|2021-04-18	SARS_CoV2	India	GJ-ICMR-NIV-INSAGOG-GSEQ-3088	EPI_ISL_1970483	B.1.617.1	Kappa	2021-04-18
SARS_CoV2|Sweden|16731883P|EPI_ISL_2033413|B.1.1.7|Alpha|2021-04-19	SARS_CoV2	Sweden	16731883P	EPI_ISL_2033413	B.1.1.7	Alpha	2021-04-19
SARS_CoV2|USA|DC-DFS-PHL-0733|EPI_ISL_2854083|B.1.525|Eta|2021-04-20	SARS_CoV2	USA	DC-DFS-PHL-0733	EPI_ISL_2854083	B.1.525	Eta	2021-04-20
SARS_CoV2|USA|WA-UW-21042078543|EPI_ISL_2002871|B.1.429|Epsilon|2021-04-20	SARS_CoV2	USA	WA-UW-21042078543	EPI_ISL_2002871	B.1.429	Epsilon	2021-04-20
SARS_CoV2|Sweden|20004370P|EPI_ISL_2620075|B.1.1.7|Alpha|2021-04-21	SARS_CoV2	Sweden	20004370P	EPI_ISL_2620075	B.1.1.7	Alpha	2021-04-21
SARS_CoV2|United_Kingdom|MILK-152C6D7|EPI_ISL_1806606|B.1.1.7|Alpha|2021-04-22	SARS_CoV2	United_Kingdom	MILK-152C6D7	EPI_ISL_1806606	B.1.1.7	Alpha	2021-04-22
SARS_CoV2|Spain|CT-BST9925297974|EPI_ISL_2015235|B.1.1.7|Alpha|2021-04-23	SARS_CoV2	Spain	CT-BST9925297974	EPI_ISL_2015235	B.1.1.7	Alpha	2021-04-23
SARS_CoV2|Russia|SPE-RII-MH17303S|EPI_ISL_2385277|B.1.1.7|Alpha|2021-04-23	SARS_CoV2	Russia	SPE-RII-MH17303S	EPI_ISL_2385277	B.1.1.7	Alpha	2021-04-23
SARS_CoV2|Mexico|CMX-INER-IBT-0207|EPI_ISL_2346464|B.1.1.519|Unclassified|2021-04-25	SARS_CoV2	Mexico	CMX-INER-IBT-0207	EPI_ISL_2346464	B.1.1.519	Unclassified	2021-04-25
SARS_CoV2|USA|NJ-CDC-LC0051740|EPI_ISL_1929081|B.1.526|Iota|2021-04-25	SARS_CoV2	USA	NJ-CDC-LC0051740	EPI_ISL_1929081	B.1.526	Iota	2021-04-25
SARS_CoV2|Spain|GA-CHUVI-51589389|EPI_ISL_2086157|P.1|Gamma|2021-04-26	SARS_CoV2	Spain	GA-CHUVI-51589389	EPI_ISL_2086157	P.1	Gamma	2021-04-26
SARS_CoV2|Brazil|SP-reBUT_353033208|EPI_ISL_5801190|P.1|Gamma|2021-04-26	SARS_CoV2	Brazil	SP-reBUT_353033208	EPI_ISL_5801190	P.1	Gamma	2021-04-26
SARS_CoV2|Brazil|SP-reBUT_353044439|EPI_ISL_5801271|P.1|Gamma|2021-04-26	SARS_CoV2	Brazil	SP-reBUT_353044439	EPI_ISL_5801271	P.1	Gamma	2021-04-26
SARS_CoV2|Croatia|4260|EPI_ISL_2673450|B.1.1.7|Alpha|2021-04-26	SARS_CoV2	Croatia	4260	EPI_ISL_2673450	B.1.1.7	Alpha	2021-04-26
SARS_CoV2|USA|MN-UMGC-3358|EPI_ISL_2697734|B.1.526|Iota|2021-04-27	SARS_CoV2	USA	MN-UMGC-3358	EPI_ISL_2697734	B.1.526	Iota	2021-04-27
SARS_CoV2|Sweden|10064604|EPI_ISL_2033318|B.1.1.7|Alpha|2021-04-27	SARS_CoV2	Sweden	10064604	EPI_ISL_2033318	B.1.1.7	Alpha	2021-04-27
SARS_CoV2|Germany|RP-RKI-I-137731|EPI_ISL_2121998|B.1.1.7|Alpha|2021-04-27	SARS_CoV2	Germany	RP-RKI-I-137731	EPI_ISL_2121998	B.1.1.7	Alpha	2021-04-27
SARS_CoV2|Czech_Republic|NRL_8137|EPI_ISL_2686303|B.1.1.7|Alpha|2021-04-27	SARS_CoV2	Czech_Republic	NRL_8137	EPI_ISL_2686303	B.1.1.7	Alpha	2021-04-27
SARS_CoV2|Peru|LIM-INS-994|EPI_ISL_2536766|C.37|Lambda|2021-04-28	SARS_CoV2	Peru	LIM-INS-994	EPI_ISL_2536766	C.37	Lambda	2021-04-28
SARS_CoV2|Sweden|10065688|EPI_ISL_2033358|B.1.1.7|Alpha|2021-04-28	SARS_CoV2	Sweden	10065688	EPI_ISL_2033358	B.1.1.7	Alpha	2021-04-28
SARS_CoV2|USA|CA-COLOR-UCSF-CC594|EPI_ISL_4300496|B.1.1.7|Alpha|2021-04-28	SARS_CoV2	USA	CA-COLOR-UCSF-CC594	EPI_ISL_4300496	B.1.1.7	Alpha	2021-04-28
SARS_CoV2|India|GJ-INSACOG-GBRC1895|EPI_ISL_3844049|B.1.617.2|Delta|2021-04-29	SARS_CoV2	India	GJ-INSACOG-GBRC1895	EPI_ISL_3844049	B.1.617.2	Delta	2021-04-29
SARS_CoV2|Germany|RP-RKI-I-130214|EPI_ISL_2113288|B.1.1.7|Alpha|2021-04-29	SARS_CoV2	Germany	RP-RKI-I-130214	EPI_ISL_2113288	B.1.1.7	Alpha	2021-04-29
SARS_CoV2|USA|CA-CDPH-3000031228|EPI_ISL_2892071|B.1.1.7|Alpha|2021-04-30	SARS_CoV2	USA	CA-CDPH-3000031228	EPI_ISL_2892071	B.1.1.7	Alpha	2021-04-30
SARS_CoV2|India|RJ-IGIB-41701|EPI_ISL_2880478|AY.122|Delta|2021-05-02	SARS_CoV2	India	RJ-IGIB-41701	EPI_ISL_2880478	AY.122	Delta	2021-05-02
SARS_CoV2|India|UP-IGIB-711988|EPI_ISL_2880557|B.1.617.2|Delta|2021-05-02	SARS_CoV2	India	UP-IGIB-711988	EPI_ISL_2880557	B.1.617.2	Delta	2021-05-02
SARS_CoV2|Qatar|QA.QU_18.17.A7|EPI_ISL_2843096|B.1.617.2|Delta|2021-05-03	SARS_CoV2	Qatar	QA.QU_18.17.A7	EPI_ISL_2843096	B.1.617.2	Delta	2021-05-03
SARS_CoV2|Japan|PG-43498|EPI_ISL_2337561|R.1|Unclassified|2021-05-04	SARS_CoV2	Japan	PG-43498	EPI_ISL_2337561	R.1	Unclassified	2021-05-04
SARS_CoV2|Canada|BC-BCCDC-87893|EPI_ISL_2656742|B.1.617.2|Delta|2021-05-04	SARS_CoV2	Canada	BC-BCCDC-87893	EPI_ISL_2656742	B.1.617.2	Delta	2021-05-04
SARS_CoV2|Italy|ABR-IZSGC-253741|EPI_ISL_2235375|B.1.1.7|Alpha|2021-05-04	SARS_CoV2	Italy	ABR-IZSGC-253741	EPI_ISL_2235375	B.1.1.7	Alpha	2021-05-04
SARS_CoV2|USA|OH-CDC-MMB08608548|EPI_ISL_2284995|B.1.1.7|Alpha|2021-05-04	SARS_CoV2	USA	OH-CDC-MMB08608548	EPI_ISL_2284995	B.1.1.7	Alpha	2021-05-04
SARS_CoV2|Indonesia|JK-NIHRD-WGS03543|EPI_ISL_3138788|B.1.466.2|Unclassified|2021-05-05	SARS_CoV2	Indonesia	JK-NIHRD-WGS03543	EPI_ISL_3138788	B.1.466.2	Unclassified	2021-05-05
SARS_CoV2|USA|IL-CDC-ASC210059839|EPI_ISL_2146928|B.1.1.7|Alpha|2021-05-05	SARS_CoV2	USA	IL-CDC-ASC210059839	EPI_ISL_2146928	B.1.1.7	Alpha	2021-05-05
SARS_CoV2|Belgium|rega-8844|EPI_ISL_2726048|B.1.1.7|Alpha|2021-05-06	SARS_CoV2	Belgium	rega-8844	EPI_ISL_2726048	B.1.1.7	Alpha	2021-05-06
SARS_CoV2|Poland|PL_P2970|EPI_ISL_2423283|B.1.1.7|Alpha|2021-05-07	SARS_CoV2	Poland	PL_P2970	EPI_ISL_2423283	B.1.1.7	Alpha	2021-05-07
SARS_CoV2|Estonia|C144274|EPI_ISL_2788875|B.1.1.7|Alpha|2021-05-07	SARS_CoV2	Estonia	C144274	EPI_ISL_2788875	B.1.1.7	Alpha	2021-05-07
SARS_CoV2|Philippines|PH-PGC-46235|EPI_ISL_5567699|B.1.1.7|Alpha|2021-05-07	SARS_CoV2	Philippines	PH-PGC-46235	EPI_ISL_5567699	B.1.1.7	Alpha	2021-05-07
SARS_CoV2|United_Kingdom|NIRE-00331a|EPI_ISL_10127706|B.1.1.7|Alpha|2021-05-08	SARS_CoV2	United_Kingdom	NIRE-00331a	EPI_ISL_10127706	B.1.1.7	Alpha	2021-05-08
SARS_CoV2|USA|CT-CDC-QDX24941080|EPI_ISL_2371917|B.1.1.7|Alpha|2021-05-09	SARS_CoV2	USA	CT-CDC-QDX24941080	EPI_ISL_2371917	B.1.1.7	Alpha	2021-05-09
SARS_CoV2|Croatia|5242|EPI_ISL_2676512|B.1.1.7|Alpha|2021-05-10	SARS_CoV2	Croatia	5242	EPI_ISL_2676512	B.1.1.7	Alpha	2021-05-10
SARS_CoV2|USA|CA-CDPH-3000048794|EPI_ISL_8504204|Q.3|Alpha|2021-05-10	SARS_CoV2	USA	CA-CDPH-3000048794	EPI_ISL_8504204	Q.3	Alpha	2021-05-10
SARS_CoV2|Peru|PIU-INS-6444|EPI_ISL_5764529|C.37|Lambda|2021-05-11	SARS_CoV2	Peru	PIU-INS-6444	EPI_ISL_5764529	C.37	Lambda	2021-05-11
SARS_CoV2|Mexico|BCN-InDRE_FB16062_S2516|EPI_ISL_2476443|B.1.427|Epsilon|2021-05-11	SARS_CoV2	Mexico	BCN-InDRE_FB16062_S2516	EPI_ISL_2476443	B.1.427	Epsilon	2021-05-11
SARS_CoV2|United_Kingdom|QEUH-157DEC0|EPI_ISL_2199896|AY.4|Delta|2021-05-11	SARS_CoV2	United_Kingdom	QEUH-157DEC0	EPI_ISL_2199896	AY.4	Delta	2021-05-11
SARS_CoV2|France|NAQ-HCL021089225001|EPI_ISL_2289509|B.1.1.7|Alpha|2021-05-11	SARS_CoV2	France	NAQ-HCL021089225001	EPI_ISL_2289509	B.1.1.7	Alpha	2021-05-11
SARS_CoV2|India|GJ-ICMR-NIV-INSACOG-GSEQ-3610|EPI_ISL_2546749|B.1.617.2|Delta|2021-05-12	SARS_CoV2	India	GJ-ICMR-NIV-INSACOG-GSEQ-3610	EPI_ISL_2546749	B.1.617.2	Delta	2021-05-12
SARS_CoV2|United_Kingdom|ALDP-15802CE|EPI_ISL_2199632|B.1.1.7|Alpha|2021-05-12	SARS_CoV2	United_Kingdom	ALDP-15802CE	EPI_ISL_2199632	B.1.1.7	Alpha	2021-05-12
SARS_CoV2|Slovakia|10612|EPI_ISL_2687723|B.1.1.7|Alpha|2021-05-12	SARS_CoV2	Slovakia	10612	EPI_ISL_2687723	B.1.1.7	Alpha	2021-05-12
SARS_CoV2|Germany|HH-p7069|EPI_ISL_2689258|B.1.1.7|Alpha|2021-05-12	SARS_CoV2	Germany	HH-p7069	EPI_ISL_2689258	B.1.1.7	Alpha	2021-05-12
SARS_CoV2|USA|NJ-CDC-LC0062098|EPI_ISL_2324511|B.1.526|Iota|2021-05-13	SARS_CoV2	USA	NJ-CDC-LC0062098	EPI_ISL_2324511	B.1.526	Iota	2021-05-13
SARS_CoV2|Bangladesh|IEDCR-V-07|EPI_ISL_2399454|B.1.617.2|Delta|2021-05-13	SARS_CoV2	Bangladesh	IEDCR-V-07	EPI_ISL_2399454	B.1.617.2	Delta	2021-05-13
SARS_CoV2|Lithuania|LTU000_MP_LK128p|EPI_ISL_2428230|Q.1|Alpha|2021-05-13	SARS_CoV2	Lithuania	LTU000_MP_LK128p	EPI_ISL_2428230	Q.1	Alpha	2021-05-13
SARS_CoV2|USA|WA-S8109|EPI_ISL_2536641|P.1.17|Gamma|2021-05-14	SARS_CoV2	USA	WA-S8109	EPI_ISL_2536641	P.1.17	Gamma	2021-05-14
SARS_CoV2|United_Kingdom|MILK-158A30D|EPI_ISL_2237476|B.1.1.7|Alpha|2021-05-15	SARS_CoV2	United_Kingdom	MILK-158A30D	EPI_ISL_2237476	B.1.1.7	Alpha	2021-05-15
SARS_CoV2|Brazil|SP-IB_111322|EPI_ISL_2493537|P.1|Gamma|2021-05-16	SARS_CoV2	Brazil	SP-IB_111322	EPI_ISL_2493537	P.1	Gamma	2021-05-16
SARS_CoV2|Italy|CAM-TIGEM-IZSM-COLLI-14470|EPI_ISL_2282223|P.1.1|Gamma|2021-05-17	SARS_CoV2	Italy	CAM-TIGEM-IZSM-COLLI-14470	EPI_ISL_2282223	P.1.1	Gamma	2021-05-17
SARS_CoV2|Spain|CM-ISCIII-215677|EPI_ISL_4601746|B.1.1.7|Alpha|2021-05-18	SARS_CoV2	Spain	CM-ISCIII-215677	EPI_ISL_4601746	B.1.1.7	Alpha	2021-05-18
SARS_CoV2|USA|OR-CDC-UW21051933253|EPI_ISL_2432599|B.1.1.519|Unclassified|2021-05-19	SARS_CoV2	USA	OR-CDC-UW21051933253	EPI_ISL_2432599	B.1.1.519	Unclassified	2021-05-19
SARS_CoV2|USA|FL-CDC-ASC210065396|EPI_ISL_2368539|C.36.3|Unclassified|2021-05-19	SARS_CoV2	USA	FL-CDC-ASC210065396	EPI_ISL_2368539	C.36.3	Unclassified	2021-05-19
SARS_CoV2|Brazil|SP-IB_110564|EPI_ISL_2473758|P.1|Gamma|2021-05-19	SARS_CoV2	Brazil	SP-IB_110564	EPI_ISL_2473758	P.1	Gamma	2021-05-19
SARS_CoV2|Brazil|SP-IB_111043|EPI_ISL_2500979|P.1|Gamma|2021-05-19	SARS_CoV2	Brazil	SP-IB_111043	EPI_ISL_2500979	P.1	Gamma	2021-05-19
SARS_CoV2|USA|FL-CDC-LC0062230|EPI_ISL_2399154|B.1.1.7|Alpha|2021-05-19	SARS_CoV2	USA	FL-CDC-LC0062230	EPI_ISL_2399154	B.1.1.7	Alpha	2021-05-19
SARS_CoV2|Slovenia|21-9134|EPI_ISL_2532624|B.1.1.7|Alpha|2021-05-19	SARS_CoV2	Slovenia	21-9134	EPI_ISL_2532624	B.1.1.7	Alpha	2021-05-19
SARS_CoV2|Italy|LOM-HSacco267|EPI_ISL_2550719|B.1.1.7|Alpha|2021-05-19	SARS_CoV2	Italy	LOM-HSacco267	EPI_ISL_2550719	B.1.1.7	Alpha	2021-05-19
SARS_CoV2|Iceland|11810|EPI_ISL_3930792|B.1.1.7|Alpha|2021-05-19	SARS_CoV2	Iceland	11810	EPI_ISL_3930792	B.1.1.7	Alpha	2021-05-19
SARS_CoV2|United_Kingdom|HSLL-15A3298|EPI_ISL_2317282|B.1.1.7|Alpha|2021-05-20	SARS_CoV2	United_Kingdom	HSLL-15A3298	EPI_ISL_2317282	B.1.1.7	Alpha	2021-05-20
SARS_CoV2|USA|KY-GD-SID-21052041408|EPI_ISL_2536010|B.1.1.7|Alpha|2021-05-20	SARS_CoV2	USA	KY-GD-SID-21052041408	EPI_ISL_2536010	B.1.1.7	Alpha	2021-05-20
SARS_CoV2|Canada|QC-1nSKP-638001730|EPI_ISL_7551266|B.1.1.7|Alpha|2021-05-20	SARS_CoV2	Canada	QC-1nSKP-638001730	EPI_ISL_7551266	B.1.1.7	Alpha	2021-05-20
SARS_CoV2|USA|AK-PHL9081|EPI_ISL_2376006|B.1.1.519|Unclassified|2021-05-21	SARS_CoV2	USA	AK-PHL9081	EPI_ISL_2376006	B.1.1.519	Unclassified	2021-05-21
SARS_CoV2|United_Kingdom|MILK-15AE37C|EPI_ISL_2348028|B.1.617.2|Delta|2021-05-22	SARS_CoV2	United_Kingdom	MILK-15AE37C	EPI_ISL_2348028	B.1.617.2	Delta	2021-05-22
SARS_CoV2|Spain|NC-CHN-01003210|EPI_ISL_2510633|B.1.1.7|Alpha|2021-05-22	SARS_CoV2	Spain	NC-CHN-01003210	EPI_ISL_2510633	B.1.1.7	Alpha	2021-05-22
SARS_CoV2|USA|KS-KHEL-2026|EPI_ISL_2383016|P.1.13|Gamma|2021-05-24	SARS_CoV2	USA	KS-KHEL-2026	EPI_ISL_2383016	P.1.13	Gamma	2021-05-24
SARS_CoV2|Denmark|DCGC-109149|EPI_ISL_2417718|B.1.1.7|Alpha|2021-05-24	SARS_CoV2	Denmark	DCGC-109149	EPI_ISL_2417718	B.1.1.7	Alpha	2021-05-24
SARS_CoV2|USA|CO-CDC-MMB08936438|EPI_ISL_2647558|B.1.1.7|Alpha|2021-05-24	SARS_CoV2	USA	CO-CDC-MMB08936438	EPI_ISL_2647558	B.1.1.7	Alpha	2021-05-24
SARS_CoV2|USA|OH-CDC-MMB08912087|EPI_ISL_2647825|B.1.1.7|Alpha|2021-05-24	SARS_CoV2	USA	OH-CDC-MMB08912087	EPI_ISL_2647825	B.1.1.7	Alpha	2021-05-24
SARS_CoV2|Denmark|DCGC-105719|EPI_ISL_2679851|B.1.1.7|Alpha|2021-05-24	SARS_CoV2	Denmark	DCGC-105719	EPI_ISL_2679851	B.1.1.7	Alpha	2021-05-24
SARS_CoV2|Denmark|DCGC-106823|EPI_ISL_2683855|B.1.1.7|Alpha|2021-05-24	SARS_CoV2	Denmark	DCGC-106823	EPI_ISL_2683855	B.1.1.7	Alpha	2021-05-24
SARS_CoV2|USA|NY-CDC-ASC210067181|EPI_ISL_2489780|B.1.526|Iota|2021-05-25	SARS_CoV2	USA	NY-CDC-ASC210067181	EPI_ISL_2489780	B.1.526	Iota	2021-05-25
SARS_CoV2|Brazil|SP-IB_112001|EPI_ISL_2493829|P.1.7|Gamma|2021-05-25	SARS_CoV2	Brazil	SP-IB_112001	EPI_ISL_2493829	P.1.7	Gamma	2021-05-25
SARS_CoV2|Sweden|20319493P|EPI_ISL_3794278|B.1.1.7|Alpha|2021-05-25	SARS_CoV2	Sweden	20319493P	EPI_ISL_3794278	B.1.1.7	Alpha	2021-05-25
SARS_CoV2|Brazil|SP-IB_111842|EPI_ISL_2493925|P.1|Gamma|2021-05-27	SARS_CoV2	Brazil	SP-IB_111842	EPI_ISL_2493925	P.1	Gamma	2021-05-27
SARS_CoV2|USA|WA-UW-21052746856|EPI_ISL_2545174|P.1|Gamma|2021-05-27	SARS_CoV2	USA	WA-UW-21052746856	EPI_ISL_2545174	P.1	Gamma	2021-05-27
SARS_CoV2|Brazil|RJ-LNN02490|EPI_ISL_2691417|P.1|Gamma|2021-05-27	SARS_CoV2	Brazil	RJ-LNN02490	EPI_ISL_2691417	P.1	Gamma	2021-05-27
SARS_CoV2|Canada|SK-NML-94324|EPI_ISL_2889568|B.1.1.7|Alpha|2021-05-27	SARS_CoV2	Canada	SK-NML-94324	EPI_ISL_2889568	B.1.1.7	Alpha	2021-05-27
SARS_CoV2|France|ARA-HCL021102346801|EPI_ISL_2567454|B.1.1.7|Alpha|2021-05-28	SARS_CoV2	France	ARA-HCL021102346801	EPI_ISL_2567454	B.1.1.7	Alpha	2021-05-28
SARS_CoV2|Slovakia|UVZ_PL20_E11_12059|EPI_ISL_2658045|B.1.1.7|Alpha|2021-05-28	SARS_CoV2	Slovakia	UVZ_PL20_E11_12059	EPI_ISL_2658045	B.1.1.7	Alpha	2021-05-28
SARS_CoV2|India|RJ-IGIB-M3485|EPI_ISL_2880968|B.1.617.2|Delta|2021-05-29	SARS_CoV2	India	RJ-IGIB-M3485	EPI_ISL_2880968	B.1.617.2	Delta	2021-05-29
SARS_CoV2|Brazil|SP-IB_112955|EPI_ISL_5645922|P.1|Gamma|2021-05-31	SARS_CoV2	Brazil	SP-IB_112955	EPI_ISL_5645922	P.1	Gamma	2021-05-31
SARS_CoV2|Denmark|DCGC-113830|EPI_ISL_2667628|AY.112|Delta|2021-05-31	SARS_CoV2	Denmark	DCGC-113830	EPI_ISL_2667628	AY.112	Delta	2021-05-31
SARS_CoV2|United_Kingdom|NORT-1BCDCB2|EPI_ISL_2518846|B.1.1.7|Alpha|2021-05-31	SARS_CoV2	United_Kingdom	NORT-1BCDCB2	EPI_ISL_2518846	B.1.1.7	Alpha	2021-05-31
SARS_CoV2|Denmark|DCGC-117230|EPI_ISL_2670054|B.1.1.7|Alpha|2021-05-31	SARS_CoV2	Denmark	DCGC-117230	EPI_ISL_2670054	B.1.1.7	Alpha	2021-05-31
SARS_CoV2|United_Kingdom|NIRE-00380a|EPI_ISL_10129617|B.1.1.7|Alpha|2021-06-01	SARS_CoV2	United_Kingdom	NIRE-00380a	EPI_ISL_10129617	B.1.1.7	Alpha	2021-06-01
SARS_CoV2|Germany|NW-RKI-I-173054|EPI_ISL_2472230|B.1.1.7|Alpha|2021-06-01	SARS_CoV2	Germany	NW-RKI-I-173054	EPI_ISL_2472230	B.1.1.7	Alpha	2021-06-01
SARS_CoV2|USA|TX-CDC-QDX25576092|EPI_ISL_2599839|B.1.1.7|Alpha|2021-06-03	SARS_CoV2	USA	TX-CDC-QDX25576092	EPI_ISL_2599839	B.1.1.7	Alpha	2021-06-03
SARS_CoV2|Belgium|UZA-UA-CV2264271404|EPI_ISL_2483279|P.1.16|Gamma|2021-06-04	SARS_CoV2	Belgium	UZA-UA-CV2264271404	EPI_ISL_2483279	P.1.16	Gamma	2021-06-04
SARS_CoV2|India|TN-CL1137_S43_R1_001|EPI_ISL_5886450|AY.79|Delta|2021-06-04	SARS_CoV2	India	TN-CL1137_S43_R1_001	EPI_ISL_5886450	AY.79	Delta	2021-06-04
SARS_CoV2|Germany|BW-RKI-I-176053|EPI_ISL_2632697|B.1.1.7|Alpha|2021-06-04	SARS_CoV2	Germany	BW-RKI-I-176053	EPI_ISL_2632697	B.1.1.7	Alpha	2021-06-04
SARS_CoV2|United_Kingdom|MILK-1639D0E|EPI_ISL_2514126|AY.4|Delta|2021-06-05	SARS_CoV2	United_Kingdom	MILK-1639D0E	EPI_ISL_2514126	AY.4	Delta	2021-06-05
SARS_CoV2|Spain|MD-HGUGM-680346|EPI_ISL_2484026|B.1.1.7|Alpha|2021-06-05	SARS_CoV2	Spain	MD-HGUGM-680346	EPI_ISL_2484026	B.1.1.7	Alpha	2021-06-05
SARS_CoV2|Norway|OUS-09933|EPI_ISL_4123734|B.1.1.7|Alpha|2021-06-05	SARS_CoV2	Norway	OUS-09933	EPI_ISL_4123734	B.1.1.7	Alpha	2021-06-05
SARS_CoV2|United_Kingdom|MILK-1648856|EPI_ISL_2541281|AY.4|Delta|2021-06-07	SARS_CoV2	United_Kingdom	MILK-1648856	EPI_ISL_2541281	AY.4	Delta	2021-06-07
SARS_CoV2|India|OR-ILSGS06026|EPI_ISL_4102812|B.1.617.2|Delta|2021-06-07	SARS_CoV2	India	OR-ILSGS06026	EPI_ISL_4102812	B.1.617.2	Delta	2021-06-07
SARS_CoV2|Denmark|DCGC-119426|EPI_ISL_2684528|B.1.1.7|Alpha|2021-06-07	SARS_CoV2	Denmark	DCGC-119426	EPI_ISL_2684528	B.1.1.7	Alpha	2021-06-07
SARS_CoV2|France|OCC-HCL021108558001|EPI_ISL_2676625|B.1.1.7|Alpha|2021-06-08	SARS_CoV2	France	OCC-HCL021108558001	EPI_ISL_2676625	B.1.1.7	Alpha	2021-06-08
SARS_CoV2|Mexico|YUC-InDRE_FB17570_S3506|EPI_ISL_2779021|B.1.1.7|Alpha|2021-06-08	SARS_CoV2	Mexico	YUC-InDRE_FB17570_S3506	EPI_ISL_2779021	B.1.1.7	Alpha	2021-06-08
SARS_CoV2|Germany|NW-RKI-I-178635|EPI_ISL_2635484|B.1.617.2|Delta|2021-06-09	SARS_CoV2	Germany	NW-RKI-I-178635	EPI_ISL_2635484	B.1.617.2	Delta	2021-06-09
SARS_CoV2|France|PAC-IHU-12073_Nova1|EPI_ISL_2659729|B.1.1.7|Alpha|2021-06-09	SARS_CoV2	France	PAC-IHU-12073_Nova1	EPI_ISL_2659729	B.1.1.7	Alpha	2021-06-09
SARS_CoV2|Netherlands|UT-RIVM-40114|EPI_ISL_2672840|B.1.1.7|Alpha|2021-06-09	SARS_CoV2	Netherlands	UT-RIVM-40114	EPI_ISL_2672840	B.1.1.7	Alpha	2021-06-09
SARS_CoV2|Germany|NW-RKI-I-182800|EPI_ISL_2761392|B.1.1.7|Alpha|2021-06-10	SARS_CoV2	Germany	NW-RKI-I-182800	EPI_ISL_2761392	B.1.1.7	Alpha	2021-06-10
SARS_CoV2|Germany|SN-RKI-I-183913|EPI_ISL_2762332|B.1.1.7|Alpha|2021-06-10	SARS_CoV2	Germany	SN-RKI-I-183913	EPI_ISL_2762332	B.1.1.7	Alpha	2021-06-10
SARS_CoV2|United_Kingdom|PHEC-31D911|EPI_ISL_2745630|AY.5|Delta|2021-06-11	SARS_CoV2	United_Kingdom	PHEC-31D911	EPI_ISL_2745630	AY.5	Delta	2021-06-11
SARS_CoV2|United_Kingdom|PHEC-31DC72|EPI_ISL_2745680|AY.6|Delta|2021-06-11	SARS_CoV2	United_Kingdom	PHEC-31DC72	EPI_ISL_2745680	AY.6	Delta	2021-06-11
SARS_CoV2|USA|CA-CDC-QDX25890890|EPI_ISL_2876643|P.1.15|Gamma|2021-06-12	SARS_CoV2	USA	CA-CDC-QDX25890890	EPI_ISL_2876643	P.1.15	Gamma	2021-06-12
SARS_CoV2|Netherlands|NB-RIVM-40071|EPI_ISL_2672798|AY.70|Delta|2021-06-12	SARS_CoV2	Netherlands	NB-RIVM-40071	EPI_ISL_2672798	AY.70	Delta	2021-06-12
SARS_CoV2|Germany|NW-RKI-I-178326|EPI_ISL_2635209|B.1.1.7|Alpha|2021-06-12	SARS_CoV2	Germany	NW-RKI-I-178326	EPI_ISL_2635209	B.1.1.7	Alpha	2021-06-12
SARS_CoV2|Switzerland|SO-ETHZ-660337|EPI_ISL_2662390|B.1.617.2|Delta|2021-06-13	SARS_CoV2	Switzerland	SO-ETHZ-660337	EPI_ISL_2662390	B.1.617.2	Delta	2021-06-13
SARS_CoV2|Brazil|RJ-LNN03289|EPI_ISL_2837284|P.1|Gamma|2021-06-14	SARS_CoV2	Brazil	RJ-LNN03289	EPI_ISL_2837284	P.1	Gamma	2021-06-14
SARS_CoV2|USA|MO-CDC-QDX25891038|EPI_ISL_2871583|AY.3|Delta|2021-06-14	SARS_CoV2	USA	MO-CDC-QDX25891038	EPI_ISL_2871583	AY.3	Delta	2021-06-14
SARS_CoV2|Denmark|DCGC-114530|EPI_ISL_2668144|B.1.1.7|Alpha|2021-06-14	SARS_CoV2	Denmark	DCGC-114530	EPI_ISL_2668144	B.1.1.7	Alpha	2021-06-14
SARS_CoV2|USA|KY-CDC-QDX26076050|EPI_ISL_2868760|B.1.1.7|Alpha|2021-06-14	SARS_CoV2	USA	KY-CDC-QDX26076050	EPI_ISL_2868760	B.1.1.7	Alpha	2021-06-14
SARS_CoV2|Lithuania|LTU000_KNS_ANT_06_21_11|EPI_ISL_2878116|B.1.1.7|Alpha|2021-06-14	SARS_CoV2	Lithuania	LTU000_KNS_ANT_06_21_11	EPI_ISL_2878116	B.1.1.7	Alpha	2021-06-14
SARS_CoV2|Peru|ARE-INS-6502|EPI_ISL_5764742|C.37|Lambda|2021-06-15	SARS_CoV2	Peru	ARE-INS-6502	EPI_ISL_5764742	C.37	Lambda	2021-06-15
SARS_CoV2|United_Kingdom|MILK-1718C43|EPI_ISL_2665356|AY.11|Delta|2021-06-16	SARS_CoV2	United_Kingdom	MILK-1718C43	EPI_ISL_2665356	AY.11	Delta	2021-06-16
SARS_CoV2|United_Kingdom|QEUH-170EF1A|EPI_ISL_2683362|AY.4|Delta|2021-06-16	SARS_CoV2	United_Kingdom	QEUH-170EF1A	EPI_ISL_2683362	AY.4	Delta	2021-06-16
SARS_CoV2|USA|UT-UPHL-210626673972|EPI_ISL_2857087|AY.64|Delta|2021-06-16	SARS_CoV2	USA	UT-UPHL-210626673972	EPI_ISL_2857087	AY.64	Delta	2021-06-16
SARS_CoV2|USA|CO-CDC-MMB09172103|EPI_ISL_2786474|B.1.1.7|Alpha|2021-06-16	SARS_CoV2	USA	CO-CDC-MMB09172103	EPI_ISL_2786474	B.1.1.7	Alpha	2021-06-16
SARS_CoV2|Brazil|SP-3845|EPI_ISL_3259723|P.1|Gamma|2021-06-17	SARS_CoV2	Brazil	SP-3845	EPI_ISL_3259723	P.1	Gamma	2021-06-17
SARS_CoV2|Germany|BE-RKI-I-181595|EPI_ISL_2678700|AY.122|Delta|2021-06-17	SARS_CoV2	Germany	BE-RKI-I-181595	EPI_ISL_2678700	AY.122	Delta	2021-06-17
SARS_CoV2|United_Kingdom|ALDP-1729298|EPI_ISL_2702523|AY.4|Delta|2021-06-17	SARS_CoV2	United_Kingdom	ALDP-1729298	EPI_ISL_2702523	AY.4	Delta	2021-06-17
SARS_CoV2|United_Kingdom|NORT-1BD61F3|EPI_ISL_2706529|AY.4|Delta|2021-06-17	SARS_CoV2	United_Kingdom	NORT-1BD61F3	EPI_ISL_2706529	AY.4	Delta	2021-06-17
SARS_CoV2|Sweden|6426457856|EPI_ISL_2794992|B.1.1.7|Alpha|2021-06-18	SARS_CoV2	Sweden	6426457856	EPI_ISL_2794992	B.1.1.7	Alpha	2021-06-18
SARS_CoV2|Peru|LIM-INS-6492|EPI_ISL_5764701|C.37|Lambda|2021-06-19	SARS_CoV2	Peru	LIM-INS-6492	EPI_ISL_5764701	C.37	Lambda	2021-06-19
SARS_CoV2|USA|FL-CDC-ASC210110346|EPI_ISL_2784923|B.1.1.7|Alpha|2021-06-19	SARS_CoV2	USA	FL-CDC-ASC210110346	EPI_ISL_2784923	B.1.1.7	Alpha	2021-06-19
SARS_CoV2|United_Kingdom|ALDP-178C2FD|EPI_ISL_2781867|AY.4|Delta|2021-06-20	SARS_CoV2	United_Kingdom	ALDP-178C2FD	EPI_ISL_2781867	AY.4	Delta	2021-06-20
SARS_CoV2|USA|MO-MSPHL-002636|EPI_ISL_2753826|AY.103|Delta|2021-06-21	SARS_CoV2	USA	MO-MSPHL-002636	EPI_ISL_2753826	AY.103	Delta	2021-06-21
SARS_CoV2|France|IDF-IPP14586|EPI_ISL_2835744|P.1|Gamma|2021-06-22	SARS_CoV2	France	IDF-IPP14586	EPI_ISL_2835744	P.1	Gamma	2021-06-22
SARS_CoV2|Ireland|U-NVRL-G21IRL68024|EPI_ISL_2932185|B.1.617.2|Delta|2021-06-22	SARS_CoV2	Ireland	U-NVRL-G21IRL68024	EPI_ISL_2932185	B.1.617.2	Delta	2021-06-22
SARS_CoV2|France|ARA-HCL021114755501|EPI_ISL_2893988|B.1.1.7|Alpha|2021-06-22	SARS_CoV2	France	ARA-HCL021114755501	EPI_ISL_2893988	B.1.1.7	Alpha	2021-06-22
SARS_CoV2|South_Africa|VIDA-KRISP-K018986|EPI_ISL_2841691|AY.116|Delta|2021-06-24	SARS_CoV2	South_Africa	VIDA-KRISP-K018986	EPI_ISL_2841691	AY.116	Delta	2021-06-24
SARS_CoV2|United_Kingdom|PHWC-PYE7Y3|EPI_ISL_2818393|AY.4|Delta|2021-06-24	SARS_CoV2	United_Kingdom	PHWC-PYE7Y3	EPI_ISL_2818393	AY.4	Delta	2021-06-24
SARS_CoV2|Spain|CT-HUGTiPM024WK4A5|EPI_ISL_2832141|AY.125|Delta|2021-06-25	SARS_CoV2	Spain	CT-HUGTiPM024WK4A5	EPI_ISL_2832141	AY.125	Delta	2021-06-25
SARS_CoV2|United_Kingdom|QEUH-17DAE74|EPI_ISL_2803808|AY.4|Delta|2021-06-26	SARS_CoV2	United_Kingdom	QEUH-17DAE74	EPI_ISL_2803808	AY.4	Delta	2021-06-26
SARS_CoV2|United_Kingdom|MILK-17D61E8|EPI_ISL_2831126|AY.5|Delta|2021-06-26	SARS_CoV2	United_Kingdom	MILK-17D61E8	EPI_ISL_2831126	AY.5	Delta	2021-06-26
SARS_CoV2|USA|TX-CDC-QDX26257546|EPI_ISL_2874945|B.1.1.7|Alpha|2021-06-26	SARS_CoV2	USA	TX-CDC-QDX26257546	EPI_ISL_2874945	B.1.1.7	Alpha	2021-06-26
SARS_CoV2|Mexico|TAB-InDRE_FB19080_S4519|EPI_ISL_3033372|C.37|Lambda|2021-06-28	SARS_CoV2	Mexico	TAB-InDRE_FB19080_S4519	EPI_ISL_3033372	C.37	Lambda	2021-06-28
SARS_CoV2|Brazil|SP-IB_117179|EPI_ISL_5660447|P.1|Gamma|2021-06-28	SARS_CoV2	Brazil	SP-IB_117179	EPI_ISL_5660447	P.1	Gamma	2021-06-28
SARS_CoV2|Mexico|CMX-INMEGEN-06-04-228|EPI_ISL_2894288|AY.20|Delta|2021-06-28	SARS_CoV2	Mexico	CMX-INMEGEN-06-04-228	EPI_ISL_2894288	AY.20	Delta	2021-06-28
SARS_CoV2|United_Kingdom|QEUH-17EDF11|EPI_ISL_2852436|AY.4|Delta|2021-06-28	SARS_CoV2	United_Kingdom	QEUH-17EDF11	EPI_ISL_2852436	AY.4	Delta	2021-06-28
SARS_CoV2|Mexico|YUC-LANGEBIO_IMSS_1568|EPI_ISL_2942679|P.1.17|Gamma|2021-06-29	SARS_CoV2	Mexico	YUC-LANGEBIO_IMSS_1568	EPI_ISL_2942679	P.1.17	Gamma	2021-06-29
SARS_CoV2|United_Kingdom|ALDP-18276AC|EPI_ISL_2850033|AY.4|Delta|2021-06-29	SARS_CoV2	United_Kingdom	ALDP-18276AC	EPI_ISL_2850033	AY.4	Delta	2021-06-29
SARS_CoV2|India|OR-ILSGS08100|EPI_ISL_7873878|B.1.617.2|Delta|2021-06-29	SARS_CoV2	India	OR-ILSGS08100	EPI_ISL_7873878	B.1.617.2	Delta	2021-06-29
SARS_CoV2|Brazil|PR-FIOCRUZ-HF412|EPI_ISL_3914095|P.1|Gamma|2021-07-01	SARS_CoV2	Brazil	PR-FIOCRUZ-HF412	EPI_ISL_3914095	P.1	Gamma	2021-07-01
SARS_CoV2|Peru|ARE-INS-4064|EPI_ISL_4080543|P.1|Gamma|2021-07-01	SARS_CoV2	Peru	ARE-INS-4064	EPI_ISL_4080543	P.1	Gamma	2021-07-01
SARS_CoV2|United_Kingdom|QEUH-18305A3|EPI_ISL_2918039|AY.4|Delta|2021-07-01	SARS_CoV2	United_Kingdom	QEUH-18305A3	EPI_ISL_2918039	AY.4	Delta	2021-07-01
SARS_CoV2|United_Kingdom|QEUH-1839CF0|EPI_ISL_2918005|AY.98|Delta|2021-07-01	SARS_CoV2	United_Kingdom	QEUH-1839CF0	EPI_ISL_2918005	AY.98	Delta	2021-07-01
SARS_CoV2|Brazil|SP-IB_119685|EPI_ISL_5674089|P.1|Gamma|2021-07-02	SARS_CoV2	Brazil	SP-IB_119685	EPI_ISL_5674089	P.1	Gamma	2021-07-02
SARS_CoV2|Spain|IB-HUSE-01235|EPI_ISL_2918928|AY.122|Delta|2021-07-02	SARS_CoV2	Spain	IB-HUSE-01235	EPI_ISL_2918928	AY.122	Delta	2021-07-02
SARS_CoV2|Italy|LAZ-IFO-07023034|EPI_ISL_2923040|AY.122|Delta|2021-07-02	SARS_CoV2	Italy	LAZ-IFO-07023034	EPI_ISL_2923040	AY.122	Delta	2021-07-02
SARS_CoV2|United_Kingdom|MILK-183B256|EPI_ISL_2914664|AY.4|Delta|2021-07-02	SARS_CoV2	United_Kingdom	MILK-183B256	EPI_ISL_2914664	AY.4	Delta	2021-07-02
SARS_CoV2|United_Kingdom|ALDP-187E0F3|EPI_ISL_2910375|AY.4|Delta|2021-07-03	SARS_CoV2	United_Kingdom	ALDP-187E0F3	EPI_ISL_2910375	AY.4	Delta	2021-07-03
SARS_CoV2|Brazil|SP-IB_118992|EPI_ISL_5670286|P.1|Gamma|2021-07-04	SARS_CoV2	Brazil	SP-IB_118992	EPI_ISL_5670286	P.1	Gamma	2021-07-04
SARS_CoV2|United_Kingdom|ALDP-188C0C5|EPI_ISL_2924368|AY.4|Delta|2021-07-04	SARS_CoV2	United_Kingdom	ALDP-188C0C5	EPI_ISL_2924368	AY.4	Delta	2021-07-04
SARS_CoV2|Brazil|SP-IB_119613|EPI_ISL_5673660|P.1|Gamma|2021-07-05	SARS_CoV2	Brazil	SP-IB_119613	EPI_ISL_5673660	P.1	Gamma	2021-07-05
SARS_CoV2|Greece|298285|EPI_ISL_3545579|AY.122|Delta|2021-07-05	SARS_CoV2	Greece	298285	EPI_ISL_3545579	AY.122	Delta	2021-07-05
SARS_CoV2|USA|IN-CDC-LC0097821|EPI_ISL_3113491|AY.39|Delta|2021-07-05	SARS_CoV2	USA	IN-CDC-LC0097821	EPI_ISL_3113491	AY.39	Delta	2021-07-05
SARS_CoV2|United_Kingdom|MILK-187A4FB|EPI_ISL_2907987|AY.4|Delta|2021-07-05	SARS_CoV2	United_Kingdom	MILK-187A4FB	EPI_ISL_2907987	AY.4	Delta	2021-07-05
SARS_CoV2|United_Kingdom|QEUH-1893438|EPI_ISL_2924952|AY.4|Delta|2021-07-05	SARS_CoV2	United_Kingdom	QEUH-1893438	EPI_ISL_2924952	AY.4	Delta	2021-07-05
SARS_CoV2|Chile|ML-121999|EPI_ISL_3185558|C.37|Lambda|2021-07-06	SARS_CoV2	Chile	ML-121999	EPI_ISL_3185558	C.37	Lambda	2021-07-06
SARS_CoV2|Brazil|SP-IB_118928|EPI_ISL_5669952|P.1|Gamma|2021-07-06	SARS_CoV2	Brazil	SP-IB_118928	EPI_ISL_5669952	P.1	Gamma	2021-07-06
SARS_CoV2|Belgium|ULG-16864|EPI_ISL_2930877|AY.92|Delta|2021-07-06	SARS_CoV2	Belgium	ULG-16864	EPI_ISL_2930877	AY.92	Delta	2021-07-06
SARS_CoV2|USA|FL-BPHL-11721|EPI_ISL_5925435|B.1.617.2|Delta|2021-07-06	SARS_CoV2	USA	FL-BPHL-11721	EPI_ISL_5925435	B.1.617.2	Delta	2021-07-06
SARS_CoV2|China|YN-40|EPI_ISL_2896224|B.1.617.2|Delta|2021-07-08	SARS_CoV2	China	YN-40	EPI_ISL_2896224	B.1.617.2	Delta	2021-07-08
SARS_CoV2|USA|NC-ECU-CORVASEQ-108719195|EPI_ISL_5598344|B.1.617.2|Delta|2021-07-08	SARS_CoV2	USA	NC-ECU-CORVASEQ-108719195	EPI_ISL_5598344	B.1.617.2	Delta	2021-07-08
SARS_CoV2|USA|NC-ECU-CORVASEQ-108744595|EPI_ISL_5598397|AY.39|Delta|2021-07-10	SARS_CoV2	USA	NC-ECU-CORVASEQ-108744595	EPI_ISL_5598397	AY.39	Delta	2021-07-10
SARS_CoV2|Netherlands|DR-RIVM-47522|EPI_ISL_3258603|B.1.617.2|Delta|2021-07-13	SARS_CoV2	Netherlands	DR-RIVM-47522	EPI_ISL_3258603	B.1.617.2	Delta	2021-07-13
SARS_CoV2|Denmark|DCGC-276370|EPI_ISL_7914607|AY.4|Delta|2021-07-14	SARS_CoV2	Denmark	DCGC-276370	EPI_ISL_7914607	AY.4	Delta	2021-07-14
SARS_CoV2|USA|CO-CDC-FG-043428|EPI_ISL_4367760|AY.44|Delta|2021-07-14	SARS_CoV2	USA	CO-CDC-FG-043428	EPI_ISL_4367760	AY.44	Delta	2021-07-14
SARS_CoV2|Denmark|DCGC-130773|EPI_ISL_3029540|B.1.1.7|Alpha|2021-07-14	SARS_CoV2	Denmark	DCGC-130773	EPI_ISL_3029540	B.1.1.7	Alpha	2021-07-14
SARS_CoV2|Japan|PG-134679|EPI_ISL_5714928|AY.23|Delta|2021-07-15	SARS_CoV2	Japan	PG-134679	EPI_ISL_5714928	AY.23	Delta	2021-07-15
SARS_CoV2|USA|UT-CDC-LC0127578|EPI_ISL_4159653|AY.44|Delta|2021-07-15	SARS_CoV2	USA	UT-CDC-LC0127578	EPI_ISL_4159653	AY.44	Delta	2021-07-15
SARS_CoV2|Spain|VC-IBV-98031907|EPI_ISL_3907266|AY.53|Delta|2021-07-15	SARS_CoV2	Spain	VC-IBV-98031907	EPI_ISL_3907266	AY.53	Delta	2021-07-15
SARS_CoV2|United_Kingdom|ALDP-19603BE|EPI_ISL_3052311|AY.6|Delta|2021-07-16	SARS_CoV2	United_Kingdom	ALDP-19603BE	EPI_ISL_3052311	AY.6	Delta	2021-07-16
SARS_CoV2|Canada|AB-ABPHL-24781|EPI_ISL_3910402|AY.93|Delta|2021-07-16	SARS_CoV2	Canada	AB-ABPHL-24781	EPI_ISL_3910402	AY.93	Delta	2021-07-16
SARS_CoV2|Brazil|BA-LACEN-BA498|EPI_ISL_3944588|P.1|Gamma|2021-07-18	SARS_CoV2	Brazil	BA-LACEN-BA498	EPI_ISL_3944588	P.1	Gamma	2021-07-18
SARS_CoV2|India|MH-ICMR-NIV-INSACOG-GSEQ-5294|EPI_ISL_3982517|AY.98|Delta|2021-07-20	SARS_CoV2	India	MH-ICMR-NIV-INSACOG-GSEQ-5294	EPI_ISL_3982517	AY.98	Delta	2021-07-20
SARS_CoV2|USA|NJ-CDC-4259720-001|EPI_ISL_4261787|AY.122|Delta|2021-07-21	SARS_CoV2	USA	NJ-CDC-4259720-001	EPI_ISL_4261787	AY.122	Delta	2021-07-21
SARS_CoV2|USA|NY-Wadsworth-21084250-01|EPI_ISL_4194893|AY.25.1|Delta|2021-07-21	SARS_CoV2	USA	NY-Wadsworth-21084250-01	EPI_ISL_4194893	AY.25.1	Delta	2021-07-21
SARS_CoV2|South_Africa|NICD-N14075|EPI_ISL_3838616|AY.38|Delta|2021-07-22	SARS_CoV2	South_Africa	NICD-N14075	EPI_ISL_3838616	AY.38	Delta	2021-07-22
SARS_CoV2|Sweden|7367028649|EPI_ISL_3791758|B.1.617.2|Delta|2021-07-22	SARS_CoV2	Sweden	7367028649	EPI_ISL_3791758	B.1.617.2	Delta	2021-07-22
SARS_CoV2|USA|NJ-CDC-ASC210241893|EPI_ISL_3817235|AY.24|Delta|2021-07-23	SARS_CoV2	USA	NJ-CDC-ASC210241893	EPI_ISL_3817235	AY.24	Delta	2021-07-23
SARS_CoV2|Japan|PG-75453|EPI_ISL_3874543|B.1.1.7|Alpha|2021-07-23	SARS_CoV2	Japan	PG-75453	EPI_ISL_3874543	B.1.1.7	Alpha	2021-07-23
SARS_CoV2|Colombia|ANT-CWOHC-VG-SEC01539E|EPI_ISL_3721620|B.1.621|Mu|2021-07-24	SARS_CoV2	Colombia	ANT-CWOHC-VG-SEC01539E	EPI_ISL_3721620	B.1.621	Mu	2021-07-24
SARS_CoV2|USA|HI-H213452|EPI_ISL_3932880|AY.1|Delta|2021-07-24	SARS_CoV2	USA	HI-H213452	EPI_ISL_3932880	AY.1	Delta	2021-07-24
SARS_CoV2|USA|CA-CDC-ASC210246423|EPI_ISL_3814926|AY.103|Delta|2021-07-24	SARS_CoV2	USA	CA-CDC-ASC210246423	EPI_ISL_3814926	AY.103	Delta	2021-07-24
SARS_CoV2|USA|CA-CDC-ASC210244894|EPI_ISL_3817836|AY.44|Delta|2021-07-24	SARS_CoV2	USA	CA-CDC-ASC210244894	EPI_ISL_3817836	AY.44	Delta	2021-07-24
SARS_CoV2|Italy|SIC-CQRC-3421061218|EPI_ISL_3997407|B.1.617.2|Delta|2021-07-24	SARS_CoV2	Italy	SIC-CQRC-3421061218	EPI_ISL_3997407	B.1.617.2	Delta	2021-07-24
SARS_CoV2|USA|CO-CDC-MMB09466039|EPI_ISL_4276564|AY.25|Delta|2021-07-25	SARS_CoV2	USA	CO-CDC-MMB09466039	EPI_ISL_4276564	AY.25	Delta	2021-07-25
SARS_CoV2|Lithuania|LSMULKKGMMK16C78|EPI_ISL_3340794|AY.4.5|Delta|2021-07-26	SARS_CoV2	Lithuania	LSMULKKGMMK16C78	EPI_ISL_3340794	AY.4.5	Delta	2021-07-26
SARS_CoV2|Spain|CL-COV10939|EPI_ISL_3908724|AY.42|Delta|2021-07-26	SARS_CoV2	Spain	CL-COV10939	EPI_ISL_3908724	AY.42	Delta	2021-07-26
SARS_CoV2|Brazil|MG-FIOCRUZ-45228|EPI_ISL_3832332|AY.99.1|Delta|2021-07-26	SARS_CoV2	Brazil	MG-FIOCRUZ-45228	EPI_ISL_3832332	AY.99.1	Delta	2021-07-26
SARS_CoV2|Spain|MC-ISCIII-217677|EPI_ISL_5742485|B.1.1.7|Alpha|2021-07-26	SARS_CoV2	Spain	MC-ISCIII-217677	EPI_ISL_5742485	B.1.1.7	Alpha	2021-07-26
SARS_CoV2|USA|FL-CDC-ASC210249163|EPI_ISL_3851619|P.1.10|Gamma|2021-07-27	SARS_CoV2	USA	FL-CDC-ASC210249163	EPI_ISL_3851619	P.1.10	Gamma	2021-07-27
SARS_CoV2|Estonia|17123902|EPI_ISL_4106457|AY.122|Delta|2021-07-27	SARS_CoV2	Estonia	17123902	EPI_ISL_4106457	AY.122	Delta	2021-07-27
SARS_CoV2|USA|TX-CDC-ASC210230932|EPI_ISL_3843235|AY.25|Delta|2021-07-27	SARS_CoV2	USA	TX-CDC-ASC210230932	EPI_ISL_3843235	AY.25	Delta	2021-07-27
SARS_CoV2|USA|GA-GPHL-0876|EPI_ISL_3435204|AY.2|Delta|2021-07-28	SARS_CoV2	USA	GA-GPHL-0876	EPI_ISL_3435204	AY.2	Delta	2021-07-28
SARS_CoV2|USA|CO-CDPHE-2101538094|EPI_ISL_4474794|AY.3|Delta|2021-07-28	SARS_CoV2	USA	CO-CDPHE-2101538094	EPI_ISL_4474794	AY.3	Delta	2021-07-28
SARS_CoV2|USA|AZ-CDC-ASC210233093|EPI_ISL_3846042|AY.67|Delta|2021-07-28	SARS_CoV2	USA	AZ-CDC-ASC210233093	EPI_ISL_3846042	AY.67	Delta	2021-07-28
SARS_CoV2|USA|TN-CDC-ASC210236746|EPI_ISL_3851073|AY.103|Delta|2021-07-30	SARS_CoV2	USA	TN-CDC-ASC210236746	EPI_ISL_3851073	AY.103	Delta	2021-07-30
SARS_CoV2|United_Kingdom|MILK-1A70F7A|EPI_ISL_3286996|AY.4|Delta|2021-07-30	SARS_CoV2	United_Kingdom	MILK-1A70F7A	EPI_ISL_3286996	AY.4	Delta	2021-07-30
SARS_CoV2|Thailand|DMSc-01917|EPI_ISL_4235412|AY.85|Delta|2021-07-30	SARS_CoV2	Thailand	DMSc-01917	EPI_ISL_4235412	AY.85	Delta	2021-07-30
SARS_CoV2|USA|CA-CDPH-3000135664|EPI_ISL_4958528|AY.26|Delta|2021-07-31	SARS_CoV2	USA	CA-CDPH-3000135664	EPI_ISL_4958528	AY.26	Delta	2021-07-31
SARS_CoV2|USA|AL-CDC-ASC210205771|EPI_ISL_3820063|AY.39|Delta|2021-07-31	SARS_CoV2	USA	AL-CDC-ASC210205771	EPI_ISL_3820063	AY.39	Delta	2021-07-31
SARS_CoV2|USA|MN-UMGC-9007|EPI_ISL_4008838|AY.3|Delta|2021-08-01	SARS_CoV2	USA	MN-UMGC-9007	EPI_ISL_4008838	AY.3	Delta	2021-08-01
SARS_CoV2|Sweden|01_SE100_21CS507004|EPI_ISL_3461980|AY.4.6|Delta|2021-08-01	SARS_CoV2	Sweden	01_SE100_21CS507004	EPI_ISL_3461980	AY.4.6	Delta	2021-08-01
SARS_CoV2|USA|FL-CDC-ASC210209147|EPI_ISL_3820900|AY.103|Delta|2021-08-02	SARS_CoV2	USA	FL-CDC-ASC210209147	EPI_ISL_3820900	AY.103	Delta	2021-08-02
SARS_CoV2|USA|IA-SHL-1780264|EPI_ISL_3827850|AY.25|Delta|2021-08-02	SARS_CoV2	USA	IA-SHL-1780264	EPI_ISL_3827850	AY.25	Delta	2021-08-02
SARS_CoV2|United_Kingdom|NORW-3012126|EPI_ISL_4116068|AY.4|Delta|2021-08-02	SARS_CoV2	United_Kingdom	NORW-3012126	EPI_ISL_4116068	AY.4	Delta	2021-08-02
SARS_CoV2|USA|IN-INSPHL-06563|EPI_ISL_3841372|AY.44|Delta|2021-08-02	SARS_CoV2	USA	IN-INSPHL-06563	EPI_ISL_3841372	AY.44	Delta	2021-08-02
SARS_CoV2|Belgium|HT-USAFSAM-S5427|EPI_ISL_4001706|AY.66|Delta|2021-08-02	SARS_CoV2	Belgium	HT-USAFSAM-S5427	EPI_ISL_4001706	AY.66	Delta	2021-08-02
SARS_CoV2|Ecuador|NIC-INSPI-345694|EPI_ISL_12877009|AY.122|Delta|2021-08-03	SARS_CoV2	Ecuador	NIC-INSPI-345694	EPI_ISL_12877009	AY.122	Delta	2021-08-03
SARS_CoV2|Indonesia|JI-NIHRD-WGS10092|EPI_ISL_4254867|AY.23|Delta|2021-08-03	SARS_CoV2	Indonesia	JI-NIHRD-WGS10092	EPI_ISL_4254867	AY.23	Delta	2021-08-03
SARS_CoV2|USA|CA-SDCPHL-090221-050|EPI_ISL_4279599|AY.44|Delta|2021-08-03	SARS_CoV2	USA	CA-SDCPHL-090221-050	EPI_ISL_4279599	AY.44	Delta	2021-08-03
SARS_CoV2|USA|CA-CDC-ASC210270940|EPI_ISL_4059298|AY.103|Delta|2021-08-04	SARS_CoV2	USA	CA-CDC-ASC210270940	EPI_ISL_4059298	AY.103	Delta	2021-08-04
SARS_CoV2|USA|TX-HHD-2108261917|EPI_ISL_4260916|AY.113|Delta|2021-08-04	SARS_CoV2	USA	TX-HHD-2108261917	EPI_ISL_4260916	AY.113	Delta	2021-08-04
SARS_CoV2|USA|CA-CDC-ASC210270960|EPI_ISL_4059316|AY.122|Delta|2021-08-04	SARS_CoV2	USA	CA-CDC-ASC210270960	EPI_ISL_4059316	AY.122	Delta	2021-08-04
SARS_CoV2|United_Kingdom|NEWC-1B006D3|EPI_ISL_3978661|AY.4|Delta|2021-08-04	SARS_CoV2	United_Kingdom	NEWC-1B006D3	EPI_ISL_3978661	AY.4	Delta	2021-08-04
SARS_CoV2|USA|CA-ALSR-106942|EPI_ISL_3912670|B.1.621|Mu|2021-08-05	SARS_CoV2	USA	CA-ALSR-106942	EPI_ISL_3912670	B.1.621	Mu	2021-08-05
SARS_CoV2|USA|ND-NDDH-3491|EPI_ISL_3547943|AY.47|Delta|2021-08-05	SARS_CoV2	USA	ND-NDDH-3491	EPI_ISL_3547943	AY.47	Delta	2021-08-05
SARS_CoV2|United_Kingdom|NEWC-1B2BAB8|EPI_ISL_3977685|AY.4|Delta|2021-08-06	SARS_CoV2	United_Kingdom	NEWC-1B2BAB8	EPI_ISL_3977685	AY.4	Delta	2021-08-06
SARS_CoV2|USA|FL-CDC-LC0163876|EPI_ISL_3677737|B.1.1.7|Alpha|2021-08-06	SARS_CoV2	USA	FL-CDC-LC0163876	EPI_ISL_3677737	B.1.1.7	Alpha	2021-08-06
SARS_CoV2|USA|KS-CDC-LC0203586|EPI_ISL_4152900|B.1.617.2|Delta|2021-08-07	SARS_CoV2	USA	KS-CDC-LC0203586	EPI_ISL_4152900	B.1.617.2	Delta	2021-08-07
SARS_CoV2|Belgium|UGent-9148|EPI_ISL_3868656|B.1.617.2|Delta|2021-08-08	SARS_CoV2	Belgium	UGent-9148	EPI_ISL_3868656	B.1.617.2	Delta	2021-08-08
SARS_CoV2|USA|SC-CDC-MMB09661500|EPI_ISL_4195998|AY.103|Delta|2021-08-09	SARS_CoV2	USA	SC-CDC-MMB09661500	EPI_ISL_4195998	AY.103	Delta	2021-08-09
SARS_CoV2|USA|LA-BIE-LSUH001909|EPI_ISL_3546274|AY.3|Delta|2021-08-09	SARS_CoV2	USA	LA-BIE-LSUH001909	EPI_ISL_3546274	AY.3	Delta	2021-08-09
SARS_CoV2|USA|NC-CDC-LC0184285|EPI_ISL_3748015|B.1.617.2|Delta|2021-08-09	SARS_CoV2	USA	NC-CDC-LC0184285	EPI_ISL_3748015	B.1.617.2	Delta	2021-08-09
SARS_CoV2|USA|CA-CDC-FG-073614|EPI_ISL_3657645|AY.103|Delta|2021-08-10	SARS_CoV2	USA	CA-CDC-FG-073614	EPI_ISL_3657645	AY.103	Delta	2021-08-10
SARS_CoV2|USA|VA-CDC-ASC210077491|EPI_ISL_4140693|AY.33|Delta|2021-08-10	SARS_CoV2	USA	VA-CDC-ASC210077491	EPI_ISL_4140693	AY.33	Delta	2021-08-10
SARS_CoV2|France|GES-HMN-21082270391|EPI_ISL_5625512|AY.43|Delta|2021-08-10	SARS_CoV2	France	GES-HMN-21082270391	EPI_ISL_5625512	AY.43	Delta	2021-08-10
SARS_CoV2|USA|CA-CDC-FG-073423|EPI_ISL_3657574|AY.75|Delta|2021-08-10	SARS_CoV2	USA	CA-CDC-FG-073423	EPI_ISL_3657574	AY.75	Delta	2021-08-10
SARS_CoV2|USA|GA-CDC-MMB09694990|EPI_ISL_4185529|AY.105|Delta|2021-08-11	SARS_CoV2	USA	GA-CDC-MMB09694990	EPI_ISL_4185529	AY.105	Delta	2021-08-11
SARS_CoV2|USA|CA-CDC-FG-087521|EPI_ISL_3866835|AY.35|Delta|2021-08-12	SARS_CoV2	USA	CA-CDC-FG-087521	EPI_ISL_3866835	AY.35	Delta	2021-08-12
SARS_CoV2|USA|TX-CDC-LC0207393|EPI_ISL_4165446|AY.100|Delta|2021-08-13	SARS_CoV2	USA	TX-CDC-LC0207393	EPI_ISL_4165446	AY.100	Delta	2021-08-13
SARS_CoV2|Spain|CL-COV12671|EPI_ISL_4272505|AY.43|Delta|2021-08-13	SARS_CoV2	Spain	CL-COV12671	EPI_ISL_4272505	AY.43	Delta	2021-08-13
SARS_CoV2|USA|LA-CDC-QDX27968427|EPI_ISL_4021679|AY.26|Delta|2021-08-15	SARS_CoV2	USA	LA-CDC-QDX27968427	EPI_ISL_4021679	AY.26	Delta	2021-08-15
SARS_CoV2|Poland|PL_P3801|EPI_ISL_3800774|B.1.617.2|Delta|2021-08-15	SARS_CoV2	Poland	PL_P3801	EPI_ISL_3800774	B.1.617.2	Delta	2021-08-15
SARS_CoV2|Mexico|CMX-InDRE-FB34415-S6855|EPI_ISL_4298953|AY.20|Delta|2021-08-16	SARS_CoV2	Mexico	CMX-InDRE-FB34415-S6855	EPI_ISL_4298953	AY.20	Delta	2021-08-16
SARS_CoV2|USA|VA-DCLS-9280|EPI_ISL_5622316|AY.25|Delta|2021-08-16	SARS_CoV2	USA	VA-DCLS-9280	EPI_ISL_5622316	AY.25	Delta	2021-08-16
SARS_CoV2|Sweden|20601454P|EPI_ISL_3986658|AY.43|Delta|2021-08-16	SARS_CoV2	Sweden	20601454P	EPI_ISL_3986658	AY.43	Delta	2021-08-16
SARS_CoV2|USA|HI-BL733|EPI_ISL_13059071|AY.103|Delta|2021-08-17	SARS_CoV2	USA	HI-BL733	EPI_ISL_13059071	AY.103	Delta	2021-08-17
SARS_CoV2|USA|TX-CDC-ASC210192901|EPI_ISL_4140275|AY.25|Delta|2021-08-17	SARS_CoV2	USA	TX-CDC-ASC210192901	EPI_ISL_4140275	AY.25	Delta	2021-08-17
SARS_CoV2|USA|IN-CDC-LC0209497|EPI_ISL_4162658|AY.44|Delta|2021-08-17	SARS_CoV2	USA	IN-CDC-LC0209497	EPI_ISL_4162658	AY.44	Delta	2021-08-17
SARS_CoV2|USA|MN-UMGC-10283|EPI_ISL_4013432|AY.103|Delta|2021-08-18	SARS_CoV2	USA	MN-UMGC-10283	EPI_ISL_4013432	AY.103	Delta	2021-08-18
SARS_CoV2|USA|TN-CDC-LC0194902|EPI_ISL_4149414|AY.26|Delta|2021-08-18	SARS_CoV2	USA	TN-CDC-LC0194902	EPI_ISL_4149414	AY.26	Delta	2021-08-18
SARS_CoV2|USA|ND-NDDH-4148|EPI_ISL_4206112|AY.44|Delta|2021-08-18	SARS_CoV2	USA	ND-NDDH-4148	EPI_ISL_4206112	AY.44	Delta	2021-08-18
SARS_CoV2|USA|GA-CDC-LC0200755|EPI_ISL_4150763|AY.39|Delta|2021-08-19	SARS_CoV2	USA	GA-CDC-LC0200755	EPI_ISL_4150763	AY.39	Delta	2021-08-19
SARS_CoV2|USA|CA-CDC-2-4850159|EPI_ISL_4201171|AY.3|Delta|2021-08-20	SARS_CoV2	USA	CA-CDC-2-4850159	EPI_ISL_4201171	AY.3	Delta	2021-08-20
SARS_CoV2|Australia|NSW-ICPMR-5265|EPI_ISL_3833878|AY.39.1|Delta|2021-08-21	SARS_CoV2	Australia	NSW-ICPMR-5265	EPI_ISL_3833878	AY.39.1	Delta	2021-08-21
SARS_CoV2|Denmark|DCGC-162037|EPI_ISL_3770212|AY.7.1|Delta|2021-08-21	SARS_CoV2	Denmark	DCGC-162037	EPI_ISL_3770212	AY.7.1	Delta	2021-08-21
SARS_CoV2|USA|MA-CDC-QDX28236829|EPI_ISL_4249634|AY.25|Delta|2021-08-23	SARS_CoV2	USA	MA-CDC-QDX28236829	EPI_ISL_4249634	AY.25	Delta	2021-08-23
SARS_CoV2|France|ARA-HCL021156667801|EPI_ISL_4323488|AY.34|Delta|2021-08-23	SARS_CoV2	France	ARA-HCL021156667801	EPI_ISL_4323488	AY.34	Delta	2021-08-23
SARS_CoV2|Switzerland|ZH-UZH-IMV-3ba4e7de|EPI_ISL_4056371|AY.60|Delta|2021-08-23	SARS_CoV2	Switzerland	ZH-UZH-IMV-3ba4e7de	EPI_ISL_4056371	AY.60	Delta	2021-08-23
SARS_CoV2|Denmark|DCGC-161605|EPI_ISL_3769785|AY.20|Delta|2021-08-24	SARS_CoV2	Denmark	DCGC-161605	EPI_ISL_3769785	AY.20	Delta	2021-08-24
SARS_CoV2|USA|AZ-ASU12493|EPI_ISL_3906323|AY.39|Delta|2021-08-24	SARS_CoV2	USA	AZ-ASU12493	EPI_ISL_3906323	AY.39	Delta	2021-08-24
SARS_CoV2|USA|MD-CDC-LC0226461|EPI_ISL_4176539|AY.44|Delta|2021-08-24	SARS_CoV2	USA	MD-CDC-LC0226461	EPI_ISL_4176539	AY.44	Delta	2021-08-24
SARS_CoV2|Mexico|PUE-INMEGEN-24-212|EPI_ISL_3943482|AY.20|Delta|2021-08-25	SARS_CoV2	Mexico	PUE-INMEGEN-24-212	EPI_ISL_3943482	AY.20	Delta	2021-08-25
SARS_CoV2|United_Kingdom|MILK-1CA4E41|EPI_ISL_3883846|AY.6|Delta|2021-08-25	SARS_CoV2	United_Kingdom	MILK-1CA4E41	EPI_ISL_3883846	AY.6	Delta	2021-08-25
SARS_CoV2|Germany|NW-RKI-I-218414|EPI_ISL_4039187|B.1.617.2|Delta|2021-08-25	SARS_CoV2	Germany	NW-RKI-I-218414	EPI_ISL_4039187	B.1.617.2	Delta	2021-08-25
SARS_CoV2|USA|UT-UPHL-210928427945|EPI_ISL_4891301|AY.20|Delta|2021-08-26	SARS_CoV2	USA	UT-UPHL-210928427945	EPI_ISL_4891301	AY.20	Delta	2021-08-26
SARS_CoV2|USA|CA-CDC-FG-103873|EPI_ISL_4027902|AY.26|Delta|2021-08-26	SARS_CoV2	USA	CA-CDC-FG-103873	EPI_ISL_4027902	AY.26	Delta	2021-08-26
SARS_CoV2|United_Kingdom|QEUH-1CE4ABA|EPI_ISL_3952364|AY.4|Delta|2021-08-26	SARS_CoV2	United_Kingdom	QEUH-1CE4ABA	EPI_ISL_3952364	AY.4	Delta	2021-08-26
SARS_CoV2|USA|ID-CDC-LC0233727|EPI_ISL_4182019|AY.103|Delta|2021-08-27	SARS_CoV2	USA	ID-CDC-LC0233727	EPI_ISL_4182019	AY.103	Delta	2021-08-27
SARS_CoV2|USA|MN-CDC-IBX163586288498|EPI_ISL_4246551|AY.44|Delta|2021-08-27	SARS_CoV2	USA	MN-CDC-IBX163586288498	EPI_ISL_4246551	AY.44	Delta	2021-08-27
SARS_CoV2|USA|CA-CDC-IBX824967039450|EPI_ISL_4246268|AY.25|Delta|2021-08-28	SARS_CoV2	USA	CA-CDC-IBX824967039450	EPI_ISL_4246268	AY.25	Delta	2021-08-28
SARS_CoV2|USA|CA-CDPH-3000187530|EPI_ISL_5630213|AY.44|Delta|2021-08-28	SARS_CoV2	USA	CA-CDPH-3000187530	EPI_ISL_5630213	AY.44	Delta	2021-08-28
SARS_CoV2|United_Kingdom|PHWC-PDT7KX|EPI_ISL_4314887|AY.98|Delta|2021-08-28	SARS_CoV2	United_Kingdom	PHWC-PDT7KX	EPI_ISL_4314887	AY.98	Delta	2021-08-28
SARS_CoV2|Italy|TAA-PAB-SABES_1900655766|EPI_ISL_5524175|AY.122|Delta|2021-08-29	SARS_CoV2	Italy	TAA-PAB-SABES_1900655766	EPI_ISL_5524175	AY.122	Delta	2021-08-29
SARS_CoV2|USA|MA-CDCBI-CRSP_Y36ADAECP4G4OOXX|EPI_ISL_3938310|AY.25|Delta|2021-08-29	SARS_CoV2	USA	MA-CDCBI-CRSP_Y36ADAECP4G4OOXX	EPI_ISL_3938310	AY.25	Delta	2021-08-29
SARS_CoV2|United_Kingdom|CVR10399|EPI_ISL_4112471|AY.4|Delta|2021-08-29	SARS_CoV2	United_Kingdom	CVR10399	EPI_ISL_4112471	AY.4	Delta	2021-08-29
SARS_CoV2|Denmark|DCGC-166618|EPI_ISL_3949175|AY.5|Delta|2021-08-29	SARS_CoV2	Denmark	DCGC-166618	EPI_ISL_3949175	AY.5	Delta	2021-08-29
SARS_CoV2|United_Kingdom|MILK-1CF9FB3|EPI_ISL_3995027|AY.5|Delta|2021-08-29	SARS_CoV2	United_Kingdom	MILK-1CF9FB3	EPI_ISL_3995027	AY.5	Delta	2021-08-29
SARS_CoV2|United_Kingdom|MILK-1D1BFF6|EPI_ISL_4048644|AY.4|Delta|2021-08-30	SARS_CoV2	United_Kingdom	MILK-1D1BFF6	EPI_ISL_4048644	AY.4	Delta	2021-08-30
SARS_CoV2|United_Kingdom|MILK-1CF8989|EPI_ISL_3993519|AY.6|Delta|2021-08-30	SARS_CoV2	United_Kingdom	MILK-1CF8989	EPI_ISL_3993519	AY.6	Delta	2021-08-30
SARS_CoV2|United_Kingdom|MILK-1D2DC63|EPI_ISL_4012928|AY.4|Delta|2021-08-31	SARS_CoV2	United_Kingdom	MILK-1D2DC63	EPI_ISL_4012928	AY.4	Delta	2021-08-31
SARS_CoV2|United_Kingdom|ALDP-1D38F3F|EPI_ISL_4013376|AY.4|Delta|2021-08-31	SARS_CoV2	United_Kingdom	ALDP-1D38F3F	EPI_ISL_4013376	AY.4	Delta	2021-08-31
SARS_CoV2|United_Kingdom|ALDP-1D2BE05|EPI_ISL_4015665|AY.4|Delta|2021-08-31	SARS_CoV2	United_Kingdom	ALDP-1D2BE05	EPI_ISL_4015665	AY.4	Delta	2021-08-31
SARS_CoV2|USA|OH-21AM-244CO01243|EPI_ISL_7495592|AY.3.1|Delta|2021-09-01	SARS_CoV2	USA	OH-21AM-244CO01243	EPI_ISL_7495592	AY.3.1	Delta	2021-09-01
SARS_CoV2|United_Kingdom|QEUH-1D7F02A|EPI_ISL_4088692|AY.4|Delta|2021-09-01	SARS_CoV2	United_Kingdom	QEUH-1D7F02A	EPI_ISL_4088692	AY.4	Delta	2021-09-01
SARS_CoV2|United_Kingdom|NORT-YYDBX5|EPI_ISL_4306001|AY.4|Delta|2021-09-01	SARS_CoV2	United_Kingdom	NORT-YYDBX5	EPI_ISL_4306001	AY.4	Delta	2021-09-01
SARS_CoV2|Germany|BY-RKI-I-224698|EPI_ISL_4044053|AY.4.3|Delta|2021-09-01	SARS_CoV2	Germany	BY-RKI-I-224698	EPI_ISL_4044053	AY.4.3	Delta	2021-09-01
SARS_CoV2|USA|VT-CDCBI-CRSP_E7RJ2VFU6TYTSGUJ|EPI_ISL_4096244|AY.44|Delta|2021-09-01	SARS_CoV2	USA	VT-CDCBI-CRSP_E7RJ2VFU6TYTSGUJ	EPI_ISL_4096244	AY.44	Delta	2021-09-01
SARS_CoV2|Peru|ARE-INS-7299|EPI_ISL_5505788|P.1.7.1|Gamma|2021-09-02	SARS_CoV2	Peru	ARE-INS-7299	EPI_ISL_5505788	P.1.7.1	Gamma	2021-09-02
SARS_CoV2|USA|UT-UPHL-211026637943|EPI_ISL_5642344|AY.25|Delta|2021-09-02	SARS_CoV2	USA	UT-UPHL-211026637943	EPI_ISL_5642344	AY.25	Delta	2021-09-02
SARS_CoV2|United_Kingdom|ALDP-1D73BDA|EPI_ISL_4089159|AY.4|Delta|2021-09-02	SARS_CoV2	United_Kingdom	ALDP-1D73BDA	EPI_ISL_4089159	AY.4	Delta	2021-09-02
SARS_CoV2|Slovenia|08-156510-MB|EPI_ISL_4252788|B.1.617.2|Delta|2021-09-02	SARS_CoV2	Slovenia	08-156510-MB	EPI_ISL_4252788	B.1.617.2	Delta	2021-09-02
SARS_CoV2|Canada|BC-BCCDC-190494|EPI_ISL_4835913|AY.25.1|Delta|2021-09-03	SARS_CoV2	Canada	BC-BCCDC-190494	EPI_ISL_4835913	AY.25.1	Delta	2021-09-03
SARS_CoV2|United_Kingdom|QEUH-1D83445|EPI_ISL_4147065|AY.4|Delta|2021-09-03	SARS_CoV2	United_Kingdom	QEUH-1D83445	EPI_ISL_4147065	AY.4	Delta	2021-09-03
SARS_CoV2|USA|CA-CDPH-500015804|EPI_ISL_5637218|AY.103|Delta|2021-09-05	SARS_CoV2	USA	CA-CDPH-500015804	EPI_ISL_5637218	AY.103	Delta	2021-09-05
SARS_CoV2|United_Kingdom|ALDP-1DAC358|EPI_ISL_4098271|AY.4|Delta|2021-09-05	SARS_CoV2	United_Kingdom	ALDP-1DAC358	EPI_ISL_4098271	AY.4	Delta	2021-09-05
SARS_CoV2|United_Kingdom|ALDP-1DBBE28|EPI_ISL_4218303|AY.5|Delta|2021-09-05	SARS_CoV2	United_Kingdom	ALDP-1DBBE28	EPI_ISL_4218303	AY.5	Delta	2021-09-05
SARS_CoV2|United_Kingdom|MILK-1DCC0F1|EPI_ISL_4192414|AY.98|Delta|2021-09-05	SARS_CoV2	United_Kingdom	MILK-1DCC0F1	EPI_ISL_4192414	AY.98	Delta	2021-09-05
SARS_CoV2|USA|CA-CDC-FG-114932|EPI_ISL_4245203|AY.100|Delta|2021-09-06	SARS_CoV2	USA	CA-CDC-FG-114932	EPI_ISL_4245203	AY.100	Delta	2021-09-06
SARS_CoV2|Brazil|RJ-NVBS6225GENOV828078092020|EPI_ISL_6992691|AY.26|Delta|2021-09-06	SARS_CoV2	Brazil	RJ-NVBS6225GENOV828078092020	EPI_ISL_6992691	AY.26	Delta	2021-09-06
SARS_CoV2|Czech_Republic|IMG15N_U35965|EPI_ISL_5429471|AY.122|Delta|2021-09-07	SARS_CoV2	Czech_Republic	IMG15N_U35965	EPI_ISL_5429471	AY.122	Delta	2021-09-07
SARS_CoV2|USA|MN-MDH-12340|EPI_ISL_4212085|AY.39|Delta|2021-09-07	SARS_CoV2	USA	MN-MDH-12340	EPI_ISL_4212085	AY.39	Delta	2021-09-07
SARS_CoV2|United_Kingdom|ALDP-1E19FE8|EPI_ISL_4263662|AY.4|Delta|2021-09-07	SARS_CoV2	United_Kingdom	ALDP-1E19FE8	EPI_ISL_4263662	AY.4	Delta	2021-09-07
SARS_CoV2|Germany|HH-RKI-I-237055|EPI_ISL_4230528|AY.112|Delta|2021-09-08	SARS_CoV2	Germany	HH-RKI-I-237055	EPI_ISL_4230528	AY.112	Delta	2021-09-08
SARS_CoV2|USA|VA-DCLS-8879|EPI_ISL_5927489|AY.44|Delta|2021-09-08	SARS_CoV2	USA	VA-DCLS-8879	EPI_ISL_5927489	AY.44	Delta	2021-09-08
SARS_CoV2|Denmark|DCGC-172498|EPI_ISL_4303494|AY.46|Delta|2021-09-08	SARS_CoV2	Denmark	DCGC-172498	EPI_ISL_4303494	AY.46	Delta	2021-09-08
SARS_CoV2|South_Africa|KRISP-K025090|EPI_ISL_4572352|AY.45|Delta|2021-09-09	SARS_CoV2	South_Africa	KRISP-K025090	EPI_ISL_4572352	AY.45	Delta	2021-09-09
SARS_CoV2|United_Kingdom|ALDP-1E17515|EPI_ISL_4247741|AY.98|Delta|2021-09-09	SARS_CoV2	United_Kingdom	ALDP-1E17515	EPI_ISL_4247741	AY.98	Delta	2021-09-09
SARS_CoV2|USA|NE-CDC-ASC210142629|EPI_ISL_4982185|AY.3|Delta|2021-09-10	SARS_CoV2	USA	NE-CDC-ASC210142629	EPI_ISL_4982185	AY.3	Delta	2021-09-10
SARS_CoV2|United_Kingdom|NIRE-011bc7|EPI_ISL_10156204|AY.4|Delta|2021-09-10	SARS_CoV2	United_Kingdom	NIRE-011bc7	EPI_ISL_10156204	AY.4	Delta	2021-09-10
SARS_CoV2|United_Kingdom|NEWC-1E2480D|EPI_ISL_4291010|AY.4|Delta|2021-09-10	SARS_CoV2	United_Kingdom	NEWC-1E2480D	EPI_ISL_4291010	AY.4	Delta	2021-09-10
SARS_CoV2|United_Kingdom|HSLL-1E44DDB|EPI_ISL_4326525|AY.4|Delta|2021-09-11	SARS_CoV2	United_Kingdom	HSLL-1E44DDB	EPI_ISL_4326525	AY.4	Delta	2021-09-11
SARS_CoV2|USA|CA-CDPH-500017433|EPI_ISL_5762647|AY.44|Delta|2021-09-11	SARS_CoV2	USA	CA-CDPH-500017433	EPI_ISL_5762647	AY.44	Delta	2021-09-11
SARS_CoV2|United_Kingdom|ALDP-1E495A1|EPI_ISL_4287369|AY.4|Delta|2021-09-12	SARS_CoV2	United_Kingdom	ALDP-1E495A1	EPI_ISL_4287369	AY.4	Delta	2021-09-12
SARS_CoV2|Peru|ARE-UNSA-3417|EPI_ISL_4820986|C.37|Lambda|2021-09-13	SARS_CoV2	Peru	ARE-UNSA-3417	EPI_ISL_4820986	C.37	Lambda	2021-09-13
SARS_CoV2|India|TG-CDFD-C-222545|EPI_ISL_5815124|AY.127|Delta|2021-09-13	SARS_CoV2	India	TG-CDFD-C-222545	EPI_ISL_5815124	AY.127	Delta	2021-09-13
SARS_CoV2|Denmark|DCGC-172526|EPI_ISL_4303522|AY.20|Delta|2021-09-13	SARS_CoV2	Denmark	DCGC-172526	EPI_ISL_4303522	AY.20	Delta	2021-09-13
SARS_CoV2|USA|OR-OHSU-213560164|EPI_ISL_9413118|AY.25|Delta|2021-09-13	SARS_CoV2	USA	OR-OHSU-213560164	EPI_ISL_9413118	AY.25	Delta	2021-09-13
SARS_CoV2|Italy|ER-C075-21-32_full_variant_seq|EPI_ISL_4170828|AY.4|Delta|2021-09-13	SARS_CoV2	Italy	ER-C075-21-32_full_variant_seq	EPI_ISL_4170828	AY.4	Delta	2021-09-13
SARS_CoV2|United_Kingdom|PHEC-Y307Y30D|EPI_ISL_4308826|AY.43|Delta|2021-09-13	SARS_CoV2	United_Kingdom	PHEC-Y307Y30D	EPI_ISL_4308826	AY.43	Delta	2021-09-13
SARS_CoV2|United_Kingdom|PHEP-042320|EPI_ISL_5042882|AY.39|Delta|2021-09-14	SARS_CoV2	United_Kingdom	PHEP-042320	EPI_ISL_5042882	AY.39	Delta	2021-09-14
SARS_CoV2|Croatia|10509|EPI_ISL_5923286|AY.41|Delta|2021-09-14	SARS_CoV2	Croatia	10509	EPI_ISL_5923286	AY.41	Delta	2021-09-14
SARS_CoV2|Germany|SH-RKI-I-261724|EPI_ISL_4619023|B.1.617.2|Delta|2021-09-14	SARS_CoV2	Germany	SH-RKI-I-261724	EPI_ISL_4619023	B.1.617.2	Delta	2021-09-14
SARS_CoV2|Sweden|5450386106|EPI_ISL_4869385|AY.126|Delta|2021-09-16	SARS_CoV2	Sweden	5450386106	EPI_ISL_4869385	AY.126	Delta	2021-09-16
SARS_CoV2|USA|MI-CDC-ASC210282237|EPI_ISL_5514061|AY.25|Delta|2021-09-16	SARS_CoV2	USA	MI-CDC-ASC210282237	EPI_ISL_5514061	AY.25	Delta	2021-09-16
SARS_CoV2|Canada|NB-CHUDGLD-206982|EPI_ISL_5854464|AY.27|Delta|2021-09-17	SARS_CoV2	Canada	NB-CHUDGLD-206982	EPI_ISL_5854464	AY.27	Delta	2021-09-17
SARS_CoV2|Sweden|37289217XXP|EPI_ISL_4870154|B.1.617.2|Delta|2021-09-17	SARS_CoV2	Sweden	37289217XXP	EPI_ISL_4870154	B.1.617.2	Delta	2021-09-17
SARS_CoV2|India|GJ-INSACOG-GBRC2455|EPI_ISL_5603022|AY.112.2|Delta|2021-09-18	SARS_CoV2	India	GJ-INSACOG-GBRC2455	EPI_ISL_5603022	AY.112.2	Delta	2021-09-18
SARS_CoV2|Slovenia|21-12318|EPI_ISL_11880610|AY.3|Delta|2021-09-18	SARS_CoV2	Slovenia	21-12318	EPI_ISL_11880610	AY.3	Delta	2021-09-18
SARS_CoV2|India|DL-NCDC-5609375|EPI_ISL_11060409|B.1.617.2|Delta|2021-09-18	SARS_CoV2	India	DL-NCDC-5609375	EPI_ISL_11060409	B.1.617.2	Delta	2021-09-18
SARS_CoV2|Canada|BC-BCCDC-214307|EPI_ISL_5683058|AY.25.1|Delta|2021-09-19	SARS_CoV2	Canada	BC-BCCDC-214307	EPI_ISL_5683058	AY.25.1	Delta	2021-09-19
SARS_CoV2|Brazil|SP-SEQ10914|EPI_ISL_9795504|P.1|Gamma|2021-09-20	SARS_CoV2	Brazil	SP-SEQ10914	EPI_ISL_9795504	P.1	Gamma	2021-09-20
SARS_CoV2|Czech_Republic|09_10_2021_9|EPI_ISL_5884395|AY.68|Delta|2021-09-20	SARS_CoV2	Czech_Republic	09_10_2021_9	EPI_ISL_5884395	AY.68	Delta	2021-09-20
SARS_CoV2|United_Kingdom|PHEC-3J08AJBC|EPI_ISL_5041379|AY.122|Delta|2021-09-21	SARS_CoV2	United_Kingdom	PHEC-3J08AJBC	EPI_ISL_5041379	AY.122	Delta	2021-09-21
SARS_CoV2|USA|IA-CDC-ASC210094302|EPI_ISL_5514837|AY.36|Delta|2021-09-21	SARS_CoV2	USA	IA-CDC-ASC210094302	EPI_ISL_5514837	AY.36	Delta	2021-09-21
SARS_CoV2|Canada|BC-BCCDC-214368|EPI_ISL_5684635|AY.74|Delta|2021-09-21	SARS_CoV2	Canada	BC-BCCDC-214368	EPI_ISL_5684635	AY.74	Delta	2021-09-21
SARS_CoV2|USA|CA-CDPH-3000230536|EPI_ISL_5436270|AY.103|Delta|2021-09-22	SARS_CoV2	USA	CA-CDPH-3000230536	EPI_ISL_5436270	AY.103	Delta	2021-09-22
SARS_CoV2|USA|OH-CDC-ASC210334084|EPI_ISL_5520400|AY.119|Delta|2021-09-22	SARS_CoV2	USA	OH-CDC-ASC210334084	EPI_ISL_5520400	AY.119	Delta	2021-09-22
SARS_CoV2|Canada|AB-ABPHL-35706|EPI_ISL_5632241|AY.122|Delta|2021-09-22	SARS_CoV2	Canada	AB-ABPHL-35706	EPI_ISL_5632241	AY.122	Delta	2021-09-22
SARS_CoV2|Malaysia|UNIMAS-B9907|EPI_ISL_6970396|AY.23|Delta|2021-09-23	SARS_CoV2	Malaysia	UNIMAS-B9907	EPI_ISL_6970396	AY.23	Delta	2021-09-23
SARS_CoV2|USA|CO-CDC-ASC210335251|EPI_ISL_5580724|AY.25|Delta|2021-09-23	SARS_CoV2	USA	CO-CDC-ASC210335251	EPI_ISL_5580724	AY.25	Delta	2021-09-23
SARS_CoV2|USA|TN-CDC-ASC210093277|EPI_ISL_5515087|AY.3|Delta|2021-09-23	SARS_CoV2	USA	TN-CDC-ASC210093277	EPI_ISL_5515087	AY.3	Delta	2021-09-23
SARS_CoV2|USA|MT-CDC-ASC210094541|EPI_ISL_5515071|AY.44|Delta|2021-09-23	SARS_CoV2	USA	MT-CDC-ASC210094541	EPI_ISL_5515071	AY.44	Delta	2021-09-23
SARS_CoV2|India|MZ-INSACOG-1526800034158|EPI_ISL_5757334|B.1.617.2|Delta|2021-09-23	SARS_CoV2	India	MZ-INSACOG-1526800034158	EPI_ISL_5757334	B.1.617.2	Delta	2021-09-23
SARS_CoV2|United_Kingdom|ALDP-1F7E40F|EPI_ISL_4942657|AY.4|Delta|2021-09-24	SARS_CoV2	United_Kingdom	ALDP-1F7E40F	EPI_ISL_4942657	AY.4	Delta	2021-09-24
SARS_CoV2|USA|CA-SEARCH-55558|EPI_ISL_5902679|AY.46.4|Delta|2021-09-24	SARS_CoV2	USA	CA-SEARCH-55558	EPI_ISL_5902679	AY.46.4	Delta	2021-09-24
SARS_CoV2|Germany|BE-ChVir-LB-211001-8468|EPI_ISL_4884666|B.1.617.2|Delta|2021-09-24	SARS_CoV2	Germany	BE-ChVir-LB-211001-8468	EPI_ISL_4884666	B.1.617.2	Delta	2021-09-24
SARS_CoV2|Brazil|SP-IAL-5462|EPI_ISL_5924230|P.1.7|Gamma|2021-09-25	SARS_CoV2	Brazil	SP-IAL-5462	EPI_ISL_5924230	P.1.7	Gamma	2021-09-25
SARS_CoV2|Japan|PG-165625|EPI_ISL_7066647|AY.29|Delta|2021-09-25	SARS_CoV2	Japan	PG-165625	EPI_ISL_7066647	AY.29	Delta	2021-09-25
SARS_CoV2|USA|MD-CDC-ASC210317516|EPI_ISL_5582685|AY.39|Delta|2021-09-25	SARS_CoV2	USA	MD-CDC-ASC210317516	EPI_ISL_5582685	AY.39	Delta	2021-09-25
SARS_CoV2|USA|MI-CDC-ASC210095694|EPI_ISL_5860840|AY.39|Delta|2021-09-25	SARS_CoV2	USA	MI-CDC-ASC210095694	EPI_ISL_5860840	AY.39	Delta	2021-09-25
SARS_CoV2|USA|CA-CDPH-3000232957|EPI_ISL_5436670|B.1.617.2|Delta|2021-09-25	SARS_CoV2	USA	CA-CDPH-3000232957	EPI_ISL_5436670	B.1.617.2	Delta	2021-09-25
SARS_CoV2|Brazil|SP-IB_RP125610|EPI_ISL_7494112|P.1.7|Gamma|2021-09-26	SARS_CoV2	Brazil	SP-IB_RP125610	EPI_ISL_7494112	P.1.7	Gamma	2021-09-26
SARS_CoV2|USA|CA-CDC-FG-137919|EPI_ISL_4902308|AY.103|Delta|2021-09-27	SARS_CoV2	USA	CA-CDC-FG-137919	EPI_ISL_4902308	AY.103	Delta	2021-09-27
SARS_CoV2|Slovenia|90-044386-NM|EPI_ISL_5601532|AY.112|Delta|2021-09-27	SARS_CoV2	Slovenia	90-044386-NM	EPI_ISL_5601532	AY.112	Delta	2021-09-27
SARS_CoV2|Germany|SH-RKI-I-279237|EPI_ISL_5120937|AY.122|Delta|2021-09-27	SARS_CoV2	Germany	SH-RKI-I-279237	EPI_ISL_5120937	AY.122	Delta	2021-09-27
SARS_CoV2|USA|CO-CDPHE-2101851259|EPI_ISL_5415538|AY.3|Delta|2021-09-27	SARS_CoV2	USA	CO-CDPHE-2101851259	EPI_ISL_5415538	AY.3	Delta	2021-09-27
SARS_CoV2|Brazil|SP-IB_135635|EPI_ISL_5689191|AY.34.1.1|Delta|2021-09-27	SARS_CoV2	Brazil	SP-IB_135635	EPI_ISL_5689191	AY.34.1.1	Delta	2021-09-27
SARS_CoV2|Peru|LAM-INS-7604|EPI_ISL_5595734|AY.39.2|Delta|2021-09-27	SARS_CoV2	Peru	LAM-INS-7604	EPI_ISL_5595734	AY.39.2	Delta	2021-09-27
SARS_CoV2|Czech_Republic|FNHK-Ps-000448|EPI_ISL_6002341|AY.4|Delta|2021-09-27	SARS_CoV2	Czech_Republic	FNHK-Ps-000448	EPI_ISL_6002341	AY.4	Delta	2021-09-27
SARS_CoV2|USA|CA-CDC-ASC210318256|EPI_ISL_5583861|AY.44|Delta|2021-09-27	SARS_CoV2	USA	CA-CDC-ASC210318256	EPI_ISL_5583861	AY.44	Delta	2021-09-27
SARS_CoV2|USA|WA-UW-21092849081|EPI_ISL_5258404|AY.117|Delta|2021-09-28	SARS_CoV2	USA	WA-UW-21092849081	EPI_ISL_5258404	AY.117	Delta	2021-09-28
SARS_CoV2|Germany|BY-RKI-I-275214|EPI_ISL_5118671|AY.122|Delta|2021-09-28	SARS_CoV2	Germany	BY-RKI-I-275214	EPI_ISL_5118671	AY.122	Delta	2021-09-28
SARS_CoV2|USA|NE-COPH-T17187|EPI_ISL_7167367|AY.25|Delta|2021-09-28	SARS_CoV2	USA	NE-COPH-T17187	EPI_ISL_7167367	AY.25	Delta	2021-09-28
SARS_CoV2|USA|NJ-CDC-ASC210318935|EPI_ISL_5773335|AY.3|Delta|2021-09-28	SARS_CoV2	USA	NJ-CDC-ASC210318935	EPI_ISL_5773335	AY.3	Delta	2021-09-28
SARS_CoV2|Netherlands|NB-PAMM-I28-1386|EPI_ISL_5143323|AY.42|Delta|2021-09-28	SARS_CoV2	Netherlands	NB-PAMM-I28-1386	EPI_ISL_5143323	AY.42	Delta	2021-09-28
SARS_CoV2|USA|OK-CDC-LC0330055|EPI_ISL_5565569|AY.103|Delta|2021-09-29	SARS_CoV2	USA	OK-CDC-LC0330055	EPI_ISL_5565569	AY.103	Delta	2021-09-29
SARS_CoV2|USA|NM-UNM-NM2021185269|EPI_ISL_5629382|AY.25|Delta|2021-09-29	SARS_CoV2	USA	NM-UNM-NM2021185269	EPI_ISL_5629382	AY.25	Delta	2021-09-29
SARS_CoV2|USA|IN-CDC-ASC210380596|EPI_ISL_5774495|AY.44|Delta|2021-09-29	SARS_CoV2	USA	IN-CDC-ASC210380596	EPI_ISL_5774495	AY.44	Delta	2021-09-29
SARS_CoV2|Poland|PL_P4724|EPI_ISL_5524512|B.1.617.2|Delta|2021-09-29	SARS_CoV2	Poland	PL_P4724	EPI_ISL_5524512	B.1.617.2	Delta	2021-09-29
SARS_CoV2|USA|PA-CDC-LC0322509|EPI_ISL_5570980|AY.103|Delta|2021-09-30	SARS_CoV2	USA	PA-CDC-LC0322509	EPI_ISL_5570980	AY.103	Delta	2021-09-30
SARS_CoV2|USA|CA-CDC-ASC210322313|EPI_ISL_5774728|AY.116.1|Delta|2021-09-30	SARS_CoV2	USA	CA-CDC-ASC210322313	EPI_ISL_5774728	AY.116.1	Delta	2021-09-30
SARS_CoV2|Canada|BC-BCCDC-215376|EPI_ISL_5686222|AY.25.1|Delta|2021-09-30	SARS_CoV2	Canada	BC-BCCDC-215376	EPI_ISL_5686222	AY.25.1	Delta	2021-09-30
SARS_CoV2|USA|CO-CDPHE-2101902089|EPI_ISL_5707318|AY.39|Delta|2021-09-30	SARS_CoV2	USA	CO-CDPHE-2101902089	EPI_ISL_5707318	AY.39	Delta	2021-09-30
SARS_CoV2|Chile|CO-161019|EPI_ISL_5431391|AY.122|Delta|2021-10-01	SARS_CoV2	Chile	CO-161019	EPI_ISL_5431391	AY.122	Delta	2021-10-01
SARS_CoV2|USA|NY-CDC-LC0310245|EPI_ISL_5187571|AY.13|Delta|2021-10-01	SARS_CoV2	USA	NY-CDC-LC0310245	EPI_ISL_5187571	AY.13	Delta	2021-10-01
SARS_CoV2|USA|MN-MDH-15636|EPI_ISL_5426280|AY.25|Delta|2021-10-01	SARS_CoV2	USA	MN-MDH-15636	EPI_ISL_5426280	AY.25	Delta	2021-10-01
SARS_CoV2|USA|LA-TUSOM-S3|EPI_ISL_5782118|AY.44|Delta|2021-10-02	SARS_CoV2	USA	LA-TUSOM-S3	EPI_ISL_5782118	AY.44	Delta	2021-10-02
SARS_CoV2|Chile|CO-161884|EPI_ISL_5687188|AY.102|Delta|2021-10-03	SARS_CoV2	Chile	CO-161884	EPI_ISL_5687188	AY.102	Delta	2021-10-03
SARS_CoV2|Germany|HH-RKI-I-278689|EPI_ISL_5120429|B.1.617.2|Delta|2021-10-03	SARS_CoV2	Germany	HH-RKI-I-278689	EPI_ISL_5120429	B.1.617.2	Delta	2021-10-03
SARS_CoV2|Czech_Republic|CSQ2118|EPI_ISL_5835188|AY.113|Delta|2021-10-04	SARS_CoV2	Czech_Republic	CSQ2118	EPI_ISL_5835188	AY.113	Delta	2021-10-04
SARS_CoV2|Brazil|SP-IB_136683|EPI_ISL_5898522|AY.43.2|Delta|2021-10-04	SARS_CoV2	Brazil	SP-IB_136683	EPI_ISL_5898522	AY.43.2	Delta	2021-10-04
SARS_CoV2|USA|IN-CDC-LC0325720|EPI_ISL_5573602|AY.3|Delta|2021-10-05	SARS_CoV2	USA	IN-CDC-LC0325720	EPI_ISL_5573602	AY.3	Delta	2021-10-05
SARS_CoV2|USA|OH-CDC-STM-000740749|EPI_ISL_5521933|AY.3.1|Delta|2021-10-05	SARS_CoV2	USA	OH-CDC-STM-000740749	EPI_ISL_5521933	AY.3.1	Delta	2021-10-05
SARS_CoV2|Belgium|MBLGOT10282048|EPI_ISL_5892403|AY.34|Delta|2021-10-05	SARS_CoV2	Belgium	MBLGOT10282048	EPI_ISL_5892403	AY.34	Delta	2021-10-05
SARS_CoV2|United_Kingdom|BRBR-206D083|EPI_ISL_5135576|AY.4.2|Delta|2021-10-05	SARS_CoV2	United_Kingdom	BRBR-206D083	EPI_ISL_5135576	AY.4.2	Delta	2021-10-05
SARS_CoV2|USA|VA-CDC-LC0320393|EPI_ISL_5574914|AY.103|Delta|2021-10-06	SARS_CoV2	USA	VA-CDC-LC0320393	EPI_ISL_5574914	AY.103	Delta	2021-10-06
SARS_CoV2|USA|CO-CDPHE-2101947659|EPI_ISL_5848560|AY.103|Delta|2021-10-06	SARS_CoV2	USA	CO-CDPHE-2101947659	EPI_ISL_5848560	AY.103	Delta	2021-10-06
SARS_CoV2|USA|PA-CDC-LC0321950|EPI_ISL_5574903|AY.25|Delta|2021-10-06	SARS_CoV2	USA	PA-CDC-LC0321950	EPI_ISL_5574903	AY.25	Delta	2021-10-06
SARS_CoV2|USA|PA-CDC-LC0320057|EPI_ISL_5575025|AY.3|Delta|2021-10-06	SARS_CoV2	USA	PA-CDC-LC0320057	EPI_ISL_5575025	AY.3	Delta	2021-10-06
SARS_CoV2|United_Kingdom|PHWC-PRM7TC|EPI_ISL_5495695|AY.4|Delta|2021-10-06	SARS_CoV2	United_Kingdom	PHWC-PRM7TC	EPI_ISL_5495695	AY.4	Delta	2021-10-06
SARS_CoV2|USA|MD-CDC-LC0319223|EPI_ISL_5575590|AY.4|Delta|2021-10-06	SARS_CoV2	USA	MD-CDC-LC0319223	EPI_ISL_5575590	AY.4	Delta	2021-10-06
SARS_CoV2|USA|NY-CDC-LC0319766|EPI_ISL_5575503|AY.75|Delta|2021-10-06	SARS_CoV2	USA	NY-CDC-LC0319766	EPI_ISL_5575503	AY.75	Delta	2021-10-06
SARS_CoV2|Montenegro|CO-00421_MNE000_5229352102|EPI_ISL_7235462|AY.9.2|Delta|2021-10-06	SARS_CoV2	Montenegro	CO-00421_MNE000_5229352102	EPI_ISL_7235462	AY.9.2	Delta	2021-10-06
SARS_CoV2|Colombia|ANT-PRO-LDSP1436|EPI_ISL_7170057|AY.101|Delta|2021-10-07	SARS_CoV2	Colombia	ANT-PRO-LDSP1436	EPI_ISL_7170057	AY.101	Delta	2021-10-07
SARS_CoV2|USA|NH-CDC-QDX29601018|EPI_ISL_5586451|AY.117|Delta|2021-10-07	SARS_CoV2	USA	NH-CDC-QDX29601018	EPI_ISL_5586451	AY.117	Delta	2021-10-07
SARS_CoV2|USA|MN-CDC-IBX327906253207|EPI_ISL_5560152|AY.25|Delta|2021-10-07	SARS_CoV2	USA	MN-CDC-IBX327906253207	EPI_ISL_5560152	AY.25	Delta	2021-10-07
SARS_CoV2|Germany|BW-RKI-I-281058|EPI_ISL_5122700|AY.4|Delta|2021-10-07	SARS_CoV2	Germany	BW-RKI-I-281058	EPI_ISL_5122700	AY.4	Delta	2021-10-07
SARS_CoV2|Spain|CL-COV15635|EPI_ISL_8626016|AY.42|Delta|2021-10-07	SARS_CoV2	Spain	CL-COV15635	EPI_ISL_8626016	AY.42	Delta	2021-10-07
SARS_CoV2|USA|CT-CDC-QDX29601007|EPI_ISL_5586502|AY.44|Delta|2021-10-07	SARS_CoV2	USA	CT-CDC-QDX29601007	EPI_ISL_5586502	AY.44	Delta	2021-10-07
SARS_CoV2|USA|DE-CDC-LC0321316|EPI_ISL_5576547|AY.119|Delta|2021-10-08	SARS_CoV2	USA	DE-CDC-LC0321316	EPI_ISL_5576547	AY.119	Delta	2021-10-08
SARS_CoV2|USA|CA-CDC-ASC210316135|EPI_ISL_6065975|AY.121|Delta|2021-10-09	SARS_CoV2	USA	CA-CDC-ASC210316135	EPI_ISL_6065975	AY.121	Delta	2021-10-09
SARS_CoV2|USA|MD-CDC-ASC210338252|EPI_ISL_6070902|AY.25|Delta|2021-10-09	SARS_CoV2	USA	MD-CDC-ASC210338252	EPI_ISL_6070902	AY.25	Delta	2021-10-09
SARS_CoV2|USA|OR-CDC-LC0339492|EPI_ISL_5875092|AY.14|Delta|2021-10-10	SARS_CoV2	USA	OR-CDC-LC0339492	EPI_ISL_5875092	AY.14	Delta	2021-10-10
SARS_CoV2|United_Kingdom|PHWC-PRC4OX|EPI_ISL_5491649|AY.4|Delta|2021-10-10	SARS_CoV2	United_Kingdom	PHWC-PRC4OX	EPI_ISL_5491649	AY.4	Delta	2021-10-10
SARS_CoV2|USA|ID-CDC-ASC210345285|EPI_ISL_6165487|AY.5.3|Delta|2021-10-10	SARS_CoV2	USA	ID-CDC-ASC210345285	EPI_ISL_6165487	AY.5.3	Delta	2021-10-10
SARS_CoV2|Netherlands|GL-RIVM-64795|EPI_ISL_5430692|B.1.617.2|Delta|2021-10-10	SARS_CoV2	Netherlands	GL-RIVM-64795	EPI_ISL_5430692	B.1.617.2	Delta	2021-10-10
SARS_CoV2|United_Kingdom|ALDP-27341D6|EPI_ISL_5274763|AY.4|Delta|2021-10-11	SARS_CoV2	United_Kingdom	ALDP-27341D6	EPI_ISL_5274763	AY.4	Delta	2021-10-11
SARS_CoV2|United_Kingdom|PHWC-PRXM4R|EPI_ISL_5506079|AY.4|Delta|2021-10-11	SARS_CoV2	United_Kingdom	PHWC-PRXM4R	EPI_ISL_5506079	AY.4	Delta	2021-10-11
SARS_CoV2|USA|CA-CDC-ASC210345483|EPI_ISL_5861400|AY.44|Delta|2021-10-11	SARS_CoV2	USA	CA-CDC-ASC210345483	EPI_ISL_5861400	AY.44	Delta	2021-10-11
SARS_CoV2|India|AS-INSACOG-1830100529027|EPI_ISL_9056417|B.1.617.2|Delta|2021-10-11	SARS_CoV2	India	AS-INSACOG-1830100529027	EPI_ISL_9056417	B.1.617.2	Delta	2021-10-11
SARS_CoV2|Chile|RM-166210|EPI_ISL_5694296|AY.117|Delta|2021-10-12	SARS_CoV2	Chile	RM-166210	EPI_ISL_5694296	AY.117	Delta	2021-10-12
SARS_CoV2|United_Kingdom|PHWC-PRQPGP|EPI_ISL_5503786|AY.4|Delta|2021-10-12	SARS_CoV2	United_Kingdom	PHWC-PRQPGP	EPI_ISL_5503786	AY.4	Delta	2021-10-12
SARS_CoV2|United_Kingdom|AUV2_CP53120035735432|EPI_ISL_7363565|AY.4|Delta|2021-10-12	SARS_CoV2	United_Kingdom	AUV2_CP53120035735432	EPI_ISL_7363565	AY.4	Delta	2021-10-12
SARS_CoV2|United_Kingdom|PHWC-PRXZMZ|EPI_ISL_5507505|AY.4.2|Delta|2021-10-12	SARS_CoV2	United_Kingdom	PHWC-PRXZMZ	EPI_ISL_5507505	AY.4.2	Delta	2021-10-12
SARS_CoV2|United_Kingdom|PHWC-PRQEY6|EPI_ISL_5503221|AY.98|Delta|2021-10-12	SARS_CoV2	United_Kingdom	PHWC-PRQEY6	EPI_ISL_5503221	AY.98	Delta	2021-10-12
SARS_CoV2|United_Kingdom|MILK-2756C28|EPI_ISL_5356993|AY.4|Delta|2021-10-13	SARS_CoV2	United_Kingdom	MILK-2756C28	EPI_ISL_5356993	AY.4	Delta	2021-10-13
SARS_CoV2|United_Kingdom|PHWC-PR1BWU|EPI_ISL_5815780|AY.4|Delta|2021-10-13	SARS_CoV2	United_Kingdom	PHWC-PR1BWU	EPI_ISL_5815780	AY.4	Delta	2021-10-13
SARS_CoV2|United_Kingdom|PHWC-PRO6IA|EPI_ISL_5817233|AY.4|Delta|2021-10-14	SARS_CoV2	United_Kingdom	PHWC-PRO6IA	EPI_ISL_5817233	AY.4	Delta	2021-10-14
SARS_CoV2|France|ARA-HCL021186920001|EPI_ISL_5914403|AY.4|Delta|2021-10-14	SARS_CoV2	France	ARA-HCL021186920001	EPI_ISL_5914403	AY.4	Delta	2021-10-14
SARS_CoV2|USA|CA-CDC-FG-150939|EPI_ISL_5582236|AY.103|Delta|2021-10-15	SARS_CoV2	USA	CA-CDC-FG-150939	EPI_ISL_5582236	AY.103	Delta	2021-10-15
SARS_CoV2|USA|MN-CDC-IBX519672752298|EPI_ISL_5599780|AY.103|Delta|2021-10-15	SARS_CoV2	USA	MN-CDC-IBX519672752298	EPI_ISL_5599780	AY.103	Delta	2021-10-15
SARS_CoV2|USA|VA-CDC-LC0331503|EPI_ISL_5878271|AY.3|Delta|2021-10-15	SARS_CoV2	USA	VA-CDC-LC0331503	EPI_ISL_5878271	AY.3	Delta	2021-10-15
SARS_CoV2|United_Kingdom|MILK-2780AEF|EPI_ISL_5794517|AY.4|Delta|2021-10-15	SARS_CoV2	United_Kingdom	MILK-2780AEF	EPI_ISL_5794517	AY.4	Delta	2021-10-15
SARS_CoV2|Latvia|3114780|EPI_ISL_9694603|AY.4|Delta|2021-10-15	SARS_CoV2	Latvia	3114780	EPI_ISL_9694603	AY.4	Delta	2021-10-15
SARS_CoV2|Norway|23629|EPI_ISL_5623722|AY.4.5|Delta|2021-10-15	SARS_CoV2	Norway	23629	EPI_ISL_5623722	AY.4.5	Delta	2021-10-15
SARS_CoV2|USA|IL-C21WGS3163|EPI_ISL_5866958|AY.103|Delta|2021-10-16	SARS_CoV2	USA	IL-C21WGS3163	EPI_ISL_5866958	AY.103	Delta	2021-10-16
SARS_CoV2|USA|CO-CDC-MMB11101206|EPI_ISL_6396960|AY.25|Delta|2021-10-16	SARS_CoV2	USA	CO-CDC-MMB11101206	EPI_ISL_6396960	AY.25	Delta	2021-10-16
SARS_CoV2|United_Kingdom|MILK-27E45CA|EPI_ISL_5614566|AY.4|Delta|2021-10-17	SARS_CoV2	United_Kingdom	MILK-27E45CA	EPI_ISL_5614566	AY.4	Delta	2021-10-17
SARS_CoV2|United_Kingdom|MILK-27BD982|EPI_ISL_5474781|AY.4|Delta|2021-10-18	SARS_CoV2	United_Kingdom	MILK-27BD982	EPI_ISL_5474781	AY.4	Delta	2021-10-18
SARS_CoV2|France|IDF-LBZCentre-K2110190145|EPI_ISL_11723884|AY.122|Delta|2021-10-19	SARS_CoV2	France	IDF-LBZCentre-K2110190145	EPI_ISL_11723884	AY.122	Delta	2021-10-19
SARS_CoV2|United_Kingdom|QEUH-27C4083|EPI_ISL_5475797|AY.4|Delta|2021-10-19	SARS_CoV2	United_Kingdom	QEUH-27C4083	EPI_ISL_5475797	AY.4	Delta	2021-10-19
SARS_CoV2|United_Kingdom|MILK-27EA667|EPI_ISL_5614273|AY.4|Delta|2021-10-19	SARS_CoV2	United_Kingdom	MILK-27EA667	EPI_ISL_5614273	AY.4	Delta	2021-10-19
SARS_CoV2|Spain|CT-BST9925970474|EPI_ISL_5727238|AY.42|Delta|2021-10-19	SARS_CoV2	Spain	CT-BST9925970474	EPI_ISL_5727238	AY.42	Delta	2021-10-19
SARS_CoV2|United_Kingdom|MILK-2801511|EPI_ISL_5755993|AY.43|Delta|2021-10-19	SARS_CoV2	United_Kingdom	MILK-2801511	EPI_ISL_5755993	AY.43	Delta	2021-10-19
SARS_CoV2|United_Kingdom|MILK-27D821D|EPI_ISL_5526934|AY.4|Delta|2021-10-20	SARS_CoV2	United_Kingdom	MILK-27D821D	EPI_ISL_5526934	AY.4	Delta	2021-10-20
SARS_CoV2|United_Kingdom|MILK-27D859C|EPI_ISL_5527074|AY.4|Delta|2021-10-20	SARS_CoV2	United_Kingdom	MILK-27D859C	EPI_ISL_5527074	AY.4	Delta	2021-10-20
SARS_CoV2|United_Kingdom|ALDP-27DB001|EPI_ISL_5528776|AY.4|Delta|2021-10-20	SARS_CoV2	United_Kingdom	ALDP-27DB001	EPI_ISL_5528776	AY.4	Delta	2021-10-20
SARS_CoV2|United_Kingdom|ALDP-27DB03E|EPI_ISL_5528945|AY.4|Delta|2021-10-20	SARS_CoV2	United_Kingdom	ALDP-27DB03E	EPI_ISL_5528945	AY.4	Delta	2021-10-20
SARS_CoV2|Switzerland|SH-ETHZ-34493968|EPI_ISL_5899900|AY.4|Delta|2021-10-20	SARS_CoV2	Switzerland	SH-ETHZ-34493968	EPI_ISL_5899900	AY.4	Delta	2021-10-20
SARS_CoV2|Germany|HE-RKI-I-298129|EPI_ISL_5904261|AY.98.1|Delta|2021-10-20	SARS_CoV2	Germany	HE-RKI-I-298129	EPI_ISL_5904261	AY.98.1	Delta	2021-10-20
SARS_CoV2|United_Kingdom|PHEC-3T07ATCC|EPI_ISL_6978972|AY.118|Delta|2021-10-21	SARS_CoV2	United_Kingdom	PHEC-3T07ATCC	EPI_ISL_6978972	AY.118	Delta	2021-10-21
SARS_CoV2|Ireland|LH-NVRL-S21IRL00395520|EPI_ISL_7569268|AY.122|Delta|2021-10-21	SARS_CoV2	Ireland	LH-NVRL-S21IRL00395520	EPI_ISL_7569268	AY.122	Delta	2021-10-21
SARS_CoV2|United_Kingdom|QEUH-28381D1|EPI_ISL_5782704|AY.4|Delta|2021-10-21	SARS_CoV2	United_Kingdom	QEUH-28381D1	EPI_ISL_5782704	AY.4	Delta	2021-10-21
SARS_CoV2|United_Kingdom|MILK-2812A78|EPI_ISL_5788556|AY.4|Delta|2021-10-21	SARS_CoV2	United_Kingdom	MILK-2812A78	EPI_ISL_5788556	AY.4	Delta	2021-10-21
SARS_CoV2|United_Kingdom|MILK-2809BEA|EPI_ISL_5834126|AY.4|Delta|2021-10-21	SARS_CoV2	United_Kingdom	MILK-2809BEA	EPI_ISL_5834126	AY.4	Delta	2021-10-21
SARS_CoV2|USA|CA-CDC-FG-154559|EPI_ISL_5891127|B.1.617.2|Delta|2021-10-21	SARS_CoV2	USA	CA-CDC-FG-154559	EPI_ISL_5891127	B.1.617.2	Delta	2021-10-21
SARS_CoV2|USA|FL-BPHL-14045|EPI_ISL_6366645|AY.103|Delta|2021-10-22	SARS_CoV2	USA	FL-BPHL-14045	EPI_ISL_6366645	AY.103	Delta	2021-10-22
SARS_CoV2|USA|IN-CDC-ASC210490828|EPI_ISL_6377617|AY.3|Delta|2021-10-22	SARS_CoV2	USA	IN-CDC-ASC210490828	EPI_ISL_6377617	AY.3	Delta	2021-10-22
SARS_CoV2|United_Kingdom|MILK-28075FD|EPI_ISL_5754336|AY.4.2.3|Delta|2021-10-22	SARS_CoV2	United_Kingdom	MILK-28075FD	EPI_ISL_5754336	AY.4.2.3	Delta	2021-10-22
SARS_CoV2|United_Kingdom|PLYM-2817F0B|EPI_ISL_5752186|AY.5.4|Delta|2021-10-22	SARS_CoV2	United_Kingdom	PLYM-2817F0B	EPI_ISL_5752186	AY.5.4	Delta	2021-10-22
SARS_CoV2|Denmark|DCGC-190802|EPI_ISL_5733543|B.1.617.2|Delta|2021-10-22	SARS_CoV2	Denmark	DCGC-190802	EPI_ISL_5733543	B.1.617.2	Delta	2021-10-22
SARS_CoV2|USA|CA-CDC-FG-155400|EPI_ISL_5901399|AY.26|Delta|2021-10-23	SARS_CoV2	USA	CA-CDC-FG-155400	EPI_ISL_5901399	AY.26	Delta	2021-10-23
SARS_CoV2|United_Kingdom|MILK-286B023|EPI_ISL_5826035|AY.4|Delta|2021-10-24	SARS_CoV2	United_Kingdom	MILK-286B023	EPI_ISL_5826035	AY.4	Delta	2021-10-24
SARS_CoV2|United_Kingdom|QEUH-2851F23|EPI_ISL_5832536|AY.4|Delta|2021-10-24	SARS_CoV2	United_Kingdom	QEUH-2851F23	EPI_ISL_5832536	AY.4	Delta	2021-10-24
SARS_CoV2|Denmark|DCGC-194128|EPI_ISL_5857216|AY.4|Delta|2021-10-24	SARS_CoV2	Denmark	DCGC-194128	EPI_ISL_5857216	AY.4	Delta	2021-10-24
SARS_CoV2|United_Kingdom|ALDP-286ABBA|EPI_ISL_5825728|AY.4.2|Delta|2021-10-24	SARS_CoV2	United_Kingdom	ALDP-286ABBA	EPI_ISL_5825728	AY.4.2	Delta	2021-10-24
SARS_CoV2|United_Kingdom|ALDP-287577C|EPI_ISL_5922120|AY.4.2|Delta|2021-10-24	SARS_CoV2	United_Kingdom	ALDP-287577C	EPI_ISL_5922120	AY.4.2	Delta	2021-10-24
SARS_CoV2|United_Kingdom|QEUH-283AA4D|EPI_ISL_5825137|AY.6|Delta|2021-10-24	SARS_CoV2	United_Kingdom	QEUH-283AA4D	EPI_ISL_5825137	AY.6	Delta	2021-10-24
SARS_CoV2|Denmark|DCGC-195559|EPI_ISL_5882719|AY.122|Delta|2021-10-25	SARS_CoV2	Denmark	DCGC-195559	EPI_ISL_5882719	AY.122	Delta	2021-10-25
SARS_CoV2|Denmark|DCGC-193867|EPI_ISL_5856819|AY.126|Delta|2021-10-25	SARS_CoV2	Denmark	DCGC-193867	EPI_ISL_5856819	AY.126	Delta	2021-10-25
SARS_CoV2|USA|OH-21AM-298CO02009|EPI_ISL_7501865|AY.3|Delta|2021-10-25	SARS_CoV2	USA	OH-21AM-298CO02009	EPI_ISL_7501865	AY.3	Delta	2021-10-25
SARS_CoV2|United_Kingdom|QEUH-28845E9|EPI_ISL_5862878|AY.4|Delta|2021-10-25	SARS_CoV2	United_Kingdom	QEUH-28845E9	EPI_ISL_5862878	AY.4	Delta	2021-10-25
SARS_CoV2|United_Kingdom|QEUH-2859AFD|EPI_ISL_5893549|AY.4|Delta|2021-10-25	SARS_CoV2	United_Kingdom	QEUH-2859AFD	EPI_ISL_5893549	AY.4	Delta	2021-10-25
SARS_CoV2|United_Kingdom|QEUH-285E81C|EPI_ISL_5893852|AY.4|Delta|2021-10-25	SARS_CoV2	United_Kingdom	QEUH-285E81C	EPI_ISL_5893852	AY.4	Delta	2021-10-25
SARS_CoV2|United_Kingdom|MILK-2867555|EPI_ISL_5826723|AY.43|Delta|2021-10-26	SARS_CoV2	United_Kingdom	MILK-2867555	EPI_ISL_5826723	AY.43	Delta	2021-10-26
SARS_CoV2|Ireland|TA-NVRL-M21IRL00279395|EPI_ISL_7405995|AY.98.1|Delta|2021-10-26	SARS_CoV2	Ireland	TA-NVRL-M21IRL00279395	EPI_ISL_7405995	AY.98.1	Delta	2021-10-26
SARS_CoV2|United_Kingdom|MILK-2885050|EPI_ISL_5920219|AY.4|Delta|2021-10-27	SARS_CoV2	United_Kingdom	MILK-2885050	EPI_ISL_5920219	AY.4	Delta	2021-10-27
SARS_CoV2|USA|OH-21AM-300CO00296|EPI_ISL_7501879|AY.44|Delta|2021-10-27	SARS_CoV2	USA	OH-21AM-300CO00296	EPI_ISL_7501879	AY.44	Delta	2021-10-27
SARS_CoV2|USA|NY-CDC-MMB11341440|EPI_ISL_6895437|AY.25|Delta|2021-10-29	SARS_CoV2	USA	NY-CDC-MMB11341440	EPI_ISL_6895437	AY.25	Delta	2021-10-29
SARS_CoV2|France|NOR-CERBAHC-10388685|EPI_ISL_6370529|AY.5|Delta|2021-10-29	SARS_CoV2	France	NOR-CERBAHC-10388685	EPI_ISL_6370529	AY.5	Delta	2021-10-29
SARS_CoV2|USA|CO-CDC-MMB11358042|EPI_ISL_6896509|AY.39|Delta|2021-10-30	SARS_CoV2	USA	CO-CDC-MMB11358042	EPI_ISL_6896509	AY.39	Delta	2021-10-30
SARS_CoV2|USA|MN-CDC-ASC210384771|EPI_ISL_6571205|AY.122|Delta|2021-11-01	SARS_CoV2	USA	MN-CDC-ASC210384771	EPI_ISL_6571205	AY.122	Delta	2021-11-01
SARS_CoV2|United_Kingdom|QEUH-2910156|EPI_ISL_6111077|AY.4|Delta|2021-11-01	SARS_CoV2	United_Kingdom	QEUH-2910156	EPI_ISL_6111077	AY.4	Delta	2021-11-01
SARS_CoV2|USA|NY-URMC-21101622-1|EPI_ISL_6584702|AY.44|Delta|2021-11-01	SARS_CoV2	USA	NY-URMC-21101622-1	EPI_ISL_6584702	AY.44	Delta	2021-11-01
SARS_CoV2|India|MH-RFIP04954|EPI_ISL_7870609|B.1.617.2|Delta|2021-11-01	SARS_CoV2	India	MH-RFIP04954	EPI_ISL_7870609	B.1.617.2	Delta	2021-11-01
SARS_CoV2|USA|CO-CDC-MMB11412612|EPI_ISL_7260571|AY.103|Delta|2021-11-02	SARS_CoV2	USA	CO-CDC-MMB11412612	EPI_ISL_7260571	AY.103	Delta	2021-11-02
SARS_CoV2|USA|CO-CDC-MMB11414856|EPI_ISL_7260649|AY.103|Delta|2021-11-02	SARS_CoV2	USA	CO-CDC-MMB11414856	EPI_ISL_7260649	AY.103	Delta	2021-11-02
SARS_CoV2|USA|CO-CDC-MMB11397013|EPI_ISL_7260735|AY.103|Delta|2021-11-02	SARS_CoV2	USA	CO-CDC-MMB11397013	EPI_ISL_7260735	AY.103	Delta	2021-11-02
SARS_CoV2|Norway|26834|EPI_ISL_7465476|AY.127|Delta|2021-11-02	SARS_CoV2	Norway	26834	EPI_ISL_7465476	AY.127	Delta	2021-11-02
SARS_CoV2|USA|CO-CDPHE-2102134653|EPI_ISL_7458826|AY.3|Delta|2021-11-02	SARS_CoV2	USA	CO-CDPHE-2102134653	EPI_ISL_7458826	AY.3	Delta	2021-11-02
SARS_CoV2|United_Kingdom|NEWC-2918BF6|EPI_ISL_6109169|AY.4|Delta|2021-11-02	SARS_CoV2	United_Kingdom	NEWC-2918BF6	EPI_ISL_6109169	AY.4	Delta	2021-11-02
SARS_CoV2|Norway|28073|EPI_ISL_7467008|AY.4|Delta|2021-11-02	SARS_CoV2	Norway	28073	EPI_ISL_7467008	AY.4	Delta	2021-11-02
SARS_CoV2|Ireland|WW-NVRL-M21IRL00370402|EPI_ISL_7406087|AY.4.5|Delta|2021-11-02	SARS_CoV2	Ireland	WW-NVRL-M21IRL00370402	EPI_ISL_7406087	AY.4.5	Delta	2021-11-02
SARS_CoV2|USA|CO-CDPHE-2102220764|EPI_ISL_7140524|AY.44|Delta|2021-11-02	SARS_CoV2	USA	CO-CDPHE-2102220764	EPI_ISL_7140524	AY.44	Delta	2021-11-02
SARS_CoV2|USA|CO-CDC-MMB11405084|EPI_ISL_7260734|AY.44|Delta|2021-11-02	SARS_CoV2	USA	CO-CDC-MMB11405084	EPI_ISL_7260734	AY.44	Delta	2021-11-02
SARS_CoV2|USA|CO-CDPHE-2102220360|EPI_ISL_7046649|AY.54|Delta|2021-11-02	SARS_CoV2	USA	CO-CDPHE-2102220360	EPI_ISL_7046649	AY.54	Delta	2021-11-02
SARS_CoV2|USA|UT-UPHL-211115914078|EPI_ISL_6372035|AY.103|Delta|2021-11-03	SARS_CoV2	USA	UT-UPHL-211115914078	EPI_ISL_6372035	AY.103	Delta	2021-11-03
SARS_CoV2|USA|MI-CDC-ASC210520549|EPI_ISL_6784692|AY.103|Delta|2021-11-03	SARS_CoV2	USA	MI-CDC-ASC210520549	EPI_ISL_6784692	AY.103	Delta	2021-11-03
SARS_CoV2|USA|CO-CDPHE-2102125493|EPI_ISL_7458445|AY.119.2|Delta|2021-11-03	SARS_CoV2	USA	CO-CDPHE-2102125493	EPI_ISL_7458445	AY.119.2	Delta	2021-11-03
SARS_CoV2|Denmark|DCGC-207140|EPI_ISL_6183954|AY.122|Delta|2021-11-03	SARS_CoV2	Denmark	DCGC-207140	EPI_ISL_6183954	AY.122	Delta	2021-11-03
SARS_CoV2|Russia|MOW-RII-MH37979S|EPI_ISL_7591260|AY.122|Delta|2021-11-03	SARS_CoV2	Russia	MOW-RII-MH37979S	EPI_ISL_7591260	AY.122	Delta	2021-11-03
SARS_CoV2|USA|CO-CDC-MMB11428786|EPI_ISL_7260987|AY.25|Delta|2021-11-03	SARS_CoV2	USA	CO-CDC-MMB11428786	EPI_ISL_7260987	AY.25	Delta	2021-11-03
SARS_CoV2|Canada|BC-BCCDC-252269|EPI_ISL_7005081|AY.25.1|Delta|2021-11-03	SARS_CoV2	Canada	BC-BCCDC-252269	EPI_ISL_7005081	AY.25.1	Delta	2021-11-03
SARS_CoV2|USA|NY-CDC-LC0371295|EPI_ISL_6543438|AY.3|Delta|2021-11-03	SARS_CoV2	USA	NY-CDC-LC0371295	EPI_ISL_6543438	AY.3	Delta	2021-11-03
SARS_CoV2|USA|CO-CDC-MMB11436648|EPI_ISL_7261012|AY.3|Delta|2021-11-03	SARS_CoV2	USA	CO-CDC-MMB11436648	EPI_ISL_7261012	AY.3	Delta	2021-11-03
SARS_CoV2|Slovakia|35430|EPI_ISL_7212154|AY.4|Delta|2021-11-03	SARS_CoV2	Slovakia	35430	EPI_ISL_7212154	AY.4	Delta	2021-11-03
SARS_CoV2|USA|NJ-CDC-ASC210389799|EPI_ISL_7231805|AY.103|Delta|2021-11-04	SARS_CoV2	USA	NJ-CDC-ASC210389799	EPI_ISL_7231805	AY.103	Delta	2021-11-04
SARS_CoV2|Denmark|DCGC-206483|EPI_ISL_6182695|AY.122|Delta|2021-11-04	SARS_CoV2	Denmark	DCGC-206483	EPI_ISL_6182695	AY.122	Delta	2021-11-04
SARS_CoV2|USA|IL-CDC-ASC210522898|EPI_ISL_7920402|AY.3|Delta|2021-11-05	SARS_CoV2	USA	IL-CDC-ASC210522898	EPI_ISL_7920402	AY.3	Delta	2021-11-05
SARS_CoV2|United_Kingdom|PHWC-PFD6KJ|EPI_ISL_6997794|AY.4|Delta|2021-11-05	SARS_CoV2	United_Kingdom	PHWC-PFD6KJ	EPI_ISL_6997794	AY.4	Delta	2021-11-05
SARS_CoV2|Belgium|UZA-UA-8816062920|EPI_ISL_7150913|AY.43|Delta|2021-11-05	SARS_CoV2	Belgium	UZA-UA-8816062920	EPI_ISL_7150913	AY.43	Delta	2021-11-05
SARS_CoV2|USA|OR-CDC-QDX30811308|EPI_ISL_6783782|AY.103|Delta|2021-11-06	SARS_CoV2	USA	OR-CDC-QDX30811308	EPI_ISL_6783782	AY.103	Delta	2021-11-06
SARS_CoV2|United_Kingdom|PHWC-PFG8MA|EPI_ISL_7003467|AY.4|Delta|2021-11-06	SARS_CoV2	United_Kingdom	PHWC-PFG8MA	EPI_ISL_7003467	AY.4	Delta	2021-11-06
SARS_CoV2|Germany|HE-RKI-I-327853|EPI_ISL_6951959|AY.98.1|Delta|2021-11-06	SARS_CoV2	Germany	HE-RKI-I-327853	EPI_ISL_6951959	AY.98.1	Delta	2021-11-06
SARS_CoV2|USA|FL-CDC-QDX30855520|EPI_ISL_6783887|AY.100|Delta|2021-11-07	SARS_CoV2	USA	FL-CDC-QDX30855520	EPI_ISL_6783887	AY.100	Delta	2021-11-07
SARS_CoV2|United_Kingdom|NORW-30C46E9|EPI_ISL_6976521|AY.6|Delta|2021-11-07	SARS_CoV2	United_Kingdom	NORW-30C46E9	EPI_ISL_6976521	AY.6	Delta	2021-11-07
SARS_CoV2|India|KA-SLS-SEQ-11328|EPI_ISL_11738100|AY.127|Delta|2021-11-08	SARS_CoV2	India	KA-SLS-SEQ-11328	EPI_ISL_11738100	AY.127	Delta	2021-11-08
SARS_CoV2|France|NAQ-HCL021212985701|EPI_ISL_7607493|AY.43|Delta|2021-11-08	SARS_CoV2	France	NAQ-HCL021212985701	EPI_ISL_7607493	AY.43	Delta	2021-11-08
SARS_CoV2|USA|PA-CDC-ASC210452741|EPI_ISL_7238516|AY.100|Delta|2021-11-09	SARS_CoV2	USA	PA-CDC-ASC210452741	EPI_ISL_7238516	AY.100	Delta	2021-11-09
SARS_CoV2|USA|IL-CDC-ASC210452517|EPI_ISL_7238564|AY.100|Delta|2021-11-09	SARS_CoV2	USA	IL-CDC-ASC210452517	EPI_ISL_7238564	AY.100	Delta	2021-11-09
SARS_CoV2|Brazil|SP-IB_RP136047|EPI_ISL_7366820|AY.101|Delta|2021-11-09	SARS_CoV2	Brazil	SP-IB_RP136047	EPI_ISL_7366820	AY.101	Delta	2021-11-09
SARS_CoV2|USA|CO-CDC-ASC210453235|EPI_ISL_7238054|AY.103|Delta|2021-11-09	SARS_CoV2	USA	CO-CDC-ASC210453235	EPI_ISL_7238054	AY.103	Delta	2021-11-09
SARS_CoV2|USA|CO-CDC-MMB11534590|EPI_ISL_7413256|AY.103|Delta|2021-11-09	SARS_CoV2	USA	CO-CDC-MMB11534590	EPI_ISL_7413256	AY.103	Delta	2021-11-09
SARS_CoV2|Germany|NW-RKI-I-362906|EPI_ISL_7438396|AY.121|Delta|2021-11-09	SARS_CoV2	Germany	NW-RKI-I-362906	EPI_ISL_7438396	AY.121	Delta	2021-11-09
SARS_CoV2|USA|CA-CDC-ASC210394316|EPI_ISL_7234141|AY.20|Delta|2021-11-09	SARS_CoV2	USA	CA-CDC-ASC210394316	EPI_ISL_7234141	AY.20	Delta	2021-11-09
SARS_CoV2|Canada|BC-BCCDC-252418|EPI_ISL_7005844|AY.25.1|Delta|2021-11-09	SARS_CoV2	Canada	BC-BCCDC-252418	EPI_ISL_7005844	AY.25.1	Delta	2021-11-09
SARS_CoV2|USA|MD-CDC-MMB11527731|EPI_ISL_7413434|AY.3|Delta|2021-11-09	SARS_CoV2	USA	MD-CDC-MMB11527731	EPI_ISL_7413434	AY.3	Delta	2021-11-09
SARS_CoV2|USA|FL-CDC-QDX31047290|EPI_ISL_6909042|AY.39|Delta|2021-11-09	SARS_CoV2	USA	FL-CDC-QDX31047290	EPI_ISL_6909042	AY.39	Delta	2021-11-09
SARS_CoV2|Spain|MD-HUFA-210142|EPI_ISL_9003917|AY.43|Delta|2021-11-09	SARS_CoV2	Spain	MD-HUFA-210142	EPI_ISL_9003917	AY.43	Delta	2021-11-09
SARS_CoV2|USA|IL-CDC-ASC210452923|EPI_ISL_7237196|AY.98.1|Delta|2021-11-09	SARS_CoV2	USA	IL-CDC-ASC210452923	EPI_ISL_7237196	AY.98.1	Delta	2021-11-09
SARS_CoV2|USA|MI-CDC-ASC210454311|EPI_ISL_7234498|AY.103|Delta|2021-11-10	SARS_CoV2	USA	MI-CDC-ASC210454311	EPI_ISL_7234498	AY.103	Delta	2021-11-10
SARS_CoV2|France|OCC-HCL021209739701|EPI_ISL_7206408|AY.109|Delta|2021-11-10	SARS_CoV2	France	OCC-HCL021209739701	EPI_ISL_7206408	AY.109	Delta	2021-11-10
SARS_CoV2|USA|NY-CDC-FG-173436|EPI_ISL_7126489|AY.118|Delta|2021-11-10	SARS_CoV2	USA	NY-CDC-FG-173436	EPI_ISL_7126489	AY.118	Delta	2021-11-10
SARS_CoV2|USA|OR-CDC-QDX31092110|EPI_ISL_7123441|AY.44|Delta|2021-11-10	SARS_CoV2	USA	OR-CDC-QDX31092110	EPI_ISL_7123441	AY.44	Delta	2021-11-10
SARS_CoV2|USA|CO-CDPHE-2102221275|EPI_ISL_7332719|AY.44|Delta|2021-11-10	SARS_CoV2	USA	CO-CDPHE-2102221275	EPI_ISL_7332719	AY.44	Delta	2021-11-10
SARS_CoV2|United_Kingdom|NORW-30CBF1C|EPI_ISL_6977460|AY.5|Delta|2021-11-10	SARS_CoV2	United_Kingdom	NORW-30CBF1C	EPI_ISL_6977460	AY.5	Delta	2021-11-10
SARS_CoV2|USA|CO-CDPHE-2102195033|EPI_ISL_7140147|AY.44|Delta|2021-11-11	SARS_CoV2	USA	CO-CDPHE-2102195033	EPI_ISL_7140147	AY.44	Delta	2021-11-11
SARS_CoV2|USA|CT-CDC-ASC210455933|EPI_ISL_7241046|AY.44|Delta|2021-11-11	SARS_CoV2	USA	CT-CDC-ASC210455933	EPI_ISL_7241046	AY.44	Delta	2021-11-11
SARS_CoV2|United_Kingdom|MILK-2A38D80|EPI_ISL_6503522|AY.4.2.2|Delta|2021-11-12	SARS_CoV2	United_Kingdom	MILK-2A38D80	EPI_ISL_6503522	AY.4.2.2	Delta	2021-11-12
SARS_CoV2|Italy|LAZ-AMC-2111121621-DS|EPI_ISL_7309670|AY.43|Delta|2021-11-12	SARS_CoV2	Italy	LAZ-AMC-2111121621-DS	EPI_ISL_7309670	AY.43	Delta	2021-11-12
SARS_CoV2|USA|MD-CDC-LC0388613|EPI_ISL_7246418|AY.103|Delta|2021-11-13	SARS_CoV2	USA	MD-CDC-LC0388613	EPI_ISL_7246418	AY.103	Delta	2021-11-13
SARS_CoV2|USA|TX-CDC-QDX31136989|EPI_ISL_7124270|AY.25.1|Delta|2021-11-13	SARS_CoV2	USA	TX-CDC-QDX31136989	EPI_ISL_7124270	AY.25.1	Delta	2021-11-13
SARS_CoV2|Costa_Rica|INC-1847-717822|EPI_ISL_7366949|AY.25.1|Delta|2021-11-13	SARS_CoV2	Costa_Rica	INC-1847-717822	EPI_ISL_7366949	AY.25.1	Delta	2021-11-13
SARS_CoV2|Germany|SN-RKI-I-341219|EPI_ISL_7079441|AY.4|Delta|2021-11-13	SARS_CoV2	Germany	SN-RKI-I-341219	EPI_ISL_7079441	AY.4	Delta	2021-11-13
SARS_CoV2|USA|CO-CDPHE-2102211674|EPI_ISL_7501626|AY.44|Delta|2021-11-13	SARS_CoV2	USA	CO-CDPHE-2102211674	EPI_ISL_7501626	AY.44	Delta	2021-11-13
SARS_CoV2|USA|CO-CDPHE-2102263625|EPI_ISL_7505095|AY.103|Delta|2021-11-14	SARS_CoV2	USA	CO-CDPHE-2102263625	EPI_ISL_7505095	AY.103	Delta	2021-11-14
SARS_CoV2|Belgium|rega-19710|EPI_ISL_7592027|AY.121|Delta|2021-11-14	SARS_CoV2	Belgium	rega-19710	EPI_ISL_7592027	AY.121	Delta	2021-11-14
SARS_CoV2|USA|CO-CDPHE-2102270592|EPI_ISL_7504282|AY.3|Delta|2021-11-14	SARS_CoV2	USA	CO-CDPHE-2102270592	EPI_ISL_7504282	AY.3	Delta	2021-11-14
SARS_CoV2|USA|AZ-CDC-LC0390507|EPI_ISL_7248088|AY.3|Delta|2021-11-15	SARS_CoV2	USA	AZ-CDC-LC0390507	EPI_ISL_7248088	AY.3	Delta	2021-11-15
SARS_CoV2|United_Kingdom|PLYM-2AA6F3C|EPI_ISL_6592114|AY.4|Delta|2021-11-15	SARS_CoV2	United_Kingdom	PLYM-2AA6F3C	EPI_ISL_6592114	AY.4	Delta	2021-11-15
SARS_CoV2|France|ARA-HCL021212372001|EPI_ISL_7209350|AY.43|Delta|2021-11-15	SARS_CoV2	France	ARA-HCL021212372001	EPI_ISL_7209350	AY.43	Delta	2021-11-15
SARS_CoV2|Italy|EMR_AUSLRomagna_C099-21-15|EPI_ISL_6316811|AY.46.6|Delta|2021-11-15	SARS_CoV2	Italy	EMR_AUSLRomagna_C099-21-15	EPI_ISL_6316811	AY.46.6	Delta	2021-11-15
SARS_CoV2|Slovakia|UVZ_PL76_F9_35690|EPI_ISL_7167450|AY.4|Delta|2021-11-16	SARS_CoV2	Slovakia	UVZ_PL76_F9_35690	EPI_ISL_7167450	AY.4	Delta	2021-11-16
SARS_CoV2|Belgium|UMONS-P036276401|EPI_ISL_7651325|AY.43|Delta|2021-11-16	SARS_CoV2	Belgium	UMONS-P036276401	EPI_ISL_7651325	AY.43	Delta	2021-11-16
SARS_CoV2|USA|CO-CDC-ASC210481304|EPI_ISL_7436017|AY.47|Delta|2021-11-16	SARS_CoV2	USA	CO-CDC-ASC210481304	EPI_ISL_7436017	AY.47	Delta	2021-11-16
SARS_CoV2|USA|AZ-CDC-ASC210427643|EPI_ISL_7411543|AY.114|Delta|2021-11-17	SARS_CoV2	USA	AZ-CDC-ASC210427643	EPI_ISL_7411543	AY.114	Delta	2021-11-17
SARS_CoV2|USA|CO-CDPHE-2102267902|EPI_ISL_7504081|AY.25.1|Delta|2021-11-17	SARS_CoV2	USA	CO-CDPHE-2102267902	EPI_ISL_7504081	AY.25.1	Delta	2021-11-17
SARS_CoV2|USA|FL-CDC-QDX31201182|EPI_ISL_7173231|AY.3|Delta|2021-11-17	SARS_CoV2	USA	FL-CDC-QDX31201182	EPI_ISL_7173231	AY.3	Delta	2021-11-17
SARS_CoV2|Germany|HE-RKI-I-355133|EPI_ISL_7416950|AY.4|Delta|2021-11-17	SARS_CoV2	Germany	HE-RKI-I-355133	EPI_ISL_7416950	AY.4	Delta	2021-11-17
SARS_CoV2|United_Kingdom|NORT-YYIZ3M|EPI_ISL_7164883|AY.4.2|Delta|2021-11-17	SARS_CoV2	United_Kingdom	NORT-YYIZ3M	EPI_ISL_7164883	AY.4.2	Delta	2021-11-17
SARS_CoV2|Germany|BY-RKI-I-340718|EPI_ISL_7078240|AY.43|Delta|2021-11-17	SARS_CoV2	Germany	BY-RKI-I-340718	EPI_ISL_7078240	AY.43	Delta	2021-11-17
SARS_CoV2|Canada|SK-RRPL-249145|EPI_ISL_7160674|AY.93|Delta|2021-11-17	SARS_CoV2	Canada	SK-RRPL-249145	EPI_ISL_7160674	AY.93	Delta	2021-11-17
SARS_CoV2|USA|TX-CDC-LC0406014|EPI_ISL_7498961|AY.105|Delta|2021-11-18	SARS_CoV2	USA	TX-CDC-LC0406014	EPI_ISL_7498961	AY.105	Delta	2021-11-18
SARS_CoV2|Germany|NW-RKI-I-327141|EPI_ISL_6951272|AY.122|Delta|2021-11-18	SARS_CoV2	Germany	NW-RKI-I-327141	EPI_ISL_6951272	AY.122	Delta	2021-11-18
SARS_CoV2|USA|MT-MTPHL-3937971|EPI_ISL_7313947|AY.26|Delta|2021-11-18	SARS_CoV2	USA	MT-MTPHL-3937971	EPI_ISL_7313947	AY.26	Delta	2021-11-18
SARS_CoV2|USA|SC-CDC-LC0394167|EPI_ISL_7253695|AY.39|Delta|2021-11-18	SARS_CoV2	USA	SC-CDC-LC0394167	EPI_ISL_7253695	AY.39	Delta	2021-11-18
SARS_CoV2|United_Kingdom|PHWC-PF1TKZ|EPI_ISL_7352140|AY.4|Delta|2021-11-18	SARS_CoV2	United_Kingdom	PHWC-PF1TKZ	EPI_ISL_7352140	AY.4	Delta	2021-11-18
SARS_CoV2|USA|TX-HMH-MCoV-68012|EPI_ISL_7415126|AY.43|Delta|2021-11-18	SARS_CoV2	USA	TX-HMH-MCoV-68012	EPI_ISL_7415126	AY.43	Delta	2021-11-18
SARS_CoV2|Germany|NW-RKI-I-342481|EPI_ISL_7084158|B.1.617.2|Delta|2021-11-19	SARS_CoV2	Germany	NW-RKI-I-342481	EPI_ISL_7084158	B.1.617.2	Delta	2021-11-19
SARS_CoV2|USA|NJ-CDC-IBX377105137439|EPI_ISL_6903252|AY.25|Delta|2021-11-20	SARS_CoV2	USA	NJ-CDC-IBX377105137439	EPI_ISL_6903252	AY.25	Delta	2021-11-20
SARS_CoV2|USA|MN-CDC-IBX171630947534|EPI_ISL_7431284|AY.120|Delta|2021-11-21	SARS_CoV2	USA	MN-CDC-IBX171630947534	EPI_ISL_7431284	AY.120	Delta	2021-11-21
SARS_CoV2|United_Kingdom|PHWC-PFWB64|EPI_ISL_7402800|AY.98|Delta|2021-11-21	SARS_CoV2	United_Kingdom	PHWC-PFWB64	EPI_ISL_7402800	AY.98	Delta	2021-11-21
SARS_CoV2|Germany|SL-RKI-I-353327|EPI_ISL_7116266|AY.121|Delta|2021-11-22	SARS_CoV2	Germany	SL-RKI-I-353327	EPI_ISL_7116266	AY.121	Delta	2021-11-22
SARS_CoV2|United_Kingdom|PHWC-PFID1Q|EPI_ISL_7464630|AY.4|Delta|2021-11-22	SARS_CoV2	United_Kingdom	PHWC-PFID1Q	EPI_ISL_7464630	AY.4	Delta	2021-11-22
SARS_CoV2|United_Kingdom|MILK-2B77A50|EPI_ISL_6928928|AY.4.2|Delta|2021-11-22	SARS_CoV2	United_Kingdom	MILK-2B77A50	EPI_ISL_6928928	AY.4.2	Delta	2021-11-22
SARS_CoV2|United_Kingdom|ALDP-2BF1CD0|EPI_ISL_6915703|AY.4.2.1|Delta|2021-11-23	SARS_CoV2	United_Kingdom	ALDP-2BF1CD0	EPI_ISL_6915703	AY.4.2.1	Delta	2021-11-23
SARS_CoV2|Denmark|DCGC-246196|EPI_ISL_7280032|AY.111|Delta|2021-11-24	SARS_CoV2	Denmark	DCGC-246196	EPI_ISL_7280032	AY.111	Delta	2021-11-24
SARS_CoV2|Germany|HE-RKI-I-359006|EPI_ISL_7428119|AY.121|Delta|2021-11-24	SARS_CoV2	Germany	HE-RKI-I-359006	EPI_ISL_7428119	AY.121	Delta	2021-11-24
SARS_CoV2|United_Kingdom|MILK-2BCCD35|EPI_ISL_7186025|AY.4|Delta|2021-11-24	SARS_CoV2	United_Kingdom	MILK-2BCCD35	EPI_ISL_7186025	AY.4	Delta	2021-11-24
SARS_CoV2|United_Kingdom|MILK-2BCDD70|EPI_ISL_6925625|AY.43|Delta|2021-11-24	SARS_CoV2	United_Kingdom	MILK-2BCDD70	EPI_ISL_6925625	AY.43	Delta	2021-11-24
SARS_CoV2|Bulgaria|21BG-EU_011849_Pl113|EPI_ISL_8579901|AY.9.2|Delta|2021-11-24	SARS_CoV2	Bulgaria	21BG-EU_011849_Pl113	EPI_ISL_8579901	AY.9.2	Delta	2021-11-24
SARS_CoV2|Germany|SN-RKI-I-354069|EPI_ISL_7415808|AY.126|Delta|2021-11-25	SARS_CoV2	Germany	SN-RKI-I-354069	EPI_ISL_7415808	AY.126	Delta	2021-11-25
SARS_CoV2|United_Kingdom|LSPA-2C1D648|EPI_ISL_7144375|AY.4|Delta|2021-11-25	SARS_CoV2	United_Kingdom	LSPA-2C1D648	EPI_ISL_7144375	AY.4	Delta	2021-11-25
SARS_CoV2|United_Kingdom|LSPA-2C266F1|EPI_ISL_7184427|AY.4.2|Delta|2021-11-25	SARS_CoV2	United_Kingdom	LSPA-2C266F1	EPI_ISL_7184427	AY.4.2	Delta	2021-11-25
SARS_CoV2|United_Kingdom|QEUH-2BDE899|EPI_ISL_6962326|AY.4.2.2|Delta|2021-11-25	SARS_CoV2	United_Kingdom	QEUH-2BDE899	EPI_ISL_6962326	AY.4.2.2	Delta	2021-11-25
SARS_CoV2|United_Kingdom|MILK-2C53048|EPI_ISL_7181787|AY.43|Delta|2021-11-25	SARS_CoV2	United_Kingdom	MILK-2C53048	EPI_ISL_7181787	AY.43	Delta	2021-11-25
SARS_CoV2|Malaysia|TIDREC-NSC493|EPI_ISL_8170503|AY.79|Delta|2021-11-25	SARS_CoV2	Malaysia	TIDREC-NSC493	EPI_ISL_8170503	AY.79	Delta	2021-11-25
SARS_CoV2|Denmark|DCGC-245472|EPI_ISL_7193362|B.1.617.2|Delta|2021-11-25	SARS_CoV2	Denmark	DCGC-245472	EPI_ISL_7193362	B.1.617.2	Delta	2021-11-25
SARS_CoV2|Germany|NW-RKI-I-351039|EPI_ISL_7111406|AY.112|Delta|2021-11-26	SARS_CoV2	Germany	NW-RKI-I-351039	EPI_ISL_7111406	AY.112	Delta	2021-11-26
SARS_CoV2|United_Kingdom|MILK-2C16C89|EPI_ISL_7020527|AY.122|Delta|2021-11-26	SARS_CoV2	United_Kingdom	MILK-2C16C89	EPI_ISL_7020527	AY.122	Delta	2021-11-26
SARS_CoV2|Netherlands|NH-RIVM-72478|EPI_ISL_7471508|AY.122|Delta|2021-11-26	SARS_CoV2	Netherlands	NH-RIVM-72478	EPI_ISL_7471508	AY.122	Delta	2021-11-26
SARS_CoV2|Germany|BW-RKI-I-355906|EPI_ISL_7418113|AY.9.2|Delta|2021-11-26	SARS_CoV2	Germany	BW-RKI-I-355906	EPI_ISL_7418113	AY.9.2	Delta	2021-11-26
SARS_CoV2|USA|CA-CDC-FG-177056|EPI_ISL_7153901|B.1.617.2|Delta|2021-11-26	SARS_CoV2	USA	CA-CDC-FG-177056	EPI_ISL_7153901	B.1.617.2	Delta	2021-11-26
SARS_CoV2|USA|MI-CDC-ATM-H4QCS57D7|EPI_ISL_7414445|AY.100|Delta|2021-11-27	SARS_CoV2	USA	MI-CDC-ATM-H4QCS57D7	EPI_ISL_7414445	AY.100	Delta	2021-11-27
SARS_CoV2|Denmark|DCGC-248759|EPI_ISL_7287814|AY.126|Delta|2021-11-27	SARS_CoV2	Denmark	DCGC-248759	EPI_ISL_7287814	AY.126	Delta	2021-11-27
SARS_CoV2|United_Kingdom|NEWC-2C447AF|EPI_ISL_7492140|AY.4|Delta|2021-11-27	SARS_CoV2	United_Kingdom	NEWC-2C447AF	EPI_ISL_7492140	AY.4	Delta	2021-11-27
SARS_CoV2|United_Kingdom|MILK-2C3D16F|EPI_ISL_7143595|AY.98|Delta|2021-11-27	SARS_CoV2	United_Kingdom	MILK-2C3D16F	EPI_ISL_7143595	AY.98	Delta	2021-11-27
SARS_CoV2|Slovakia|UVZ_PL90_B5_39467|EPI_ISL_7964704|AY.126|Delta|2021-11-28	SARS_CoV2	Slovakia	UVZ_PL90_B5_39467	EPI_ISL_7964704	AY.126	Delta	2021-11-28
SARS_CoV2|United_Kingdom|PLYM-2C64C5F|EPI_ISL_7201255|AY.4|Delta|2021-11-28	SARS_CoV2	United_Kingdom	PLYM-2C64C5F	EPI_ISL_7201255	AY.4	Delta	2021-11-28
SARS_CoV2|Norway|29923|EPI_ISL_7880016|AY.4|Delta|2021-11-28	SARS_CoV2	Norway	29923	EPI_ISL_7880016	AY.4	Delta	2021-11-28
SARS_CoV2|India|KL-GENESCOV09060|EPI_ISL_8985508|B.1.617.2|Delta|2021-11-28	SARS_CoV2	India	KL-GENESCOV09060	EPI_ISL_8985508	B.1.617.2	Delta	2021-11-28
SARS_CoV2|USA|CA-CDC-FG-180798|EPI_ISL_7448781|AY.103|Delta|2021-11-29	SARS_CoV2	USA	CA-CDC-FG-180798	EPI_ISL_7448781	AY.103	Delta	2021-11-29
SARS_CoV2|Denmark|DCGC-253527|EPI_ISL_7461830|AY.122|Delta|2021-11-29	SARS_CoV2	Denmark	DCGC-253527	EPI_ISL_7461830	AY.122	Delta	2021-11-29
SARS_CoV2|France|PAC-ChTo-T214810793|EPI_ISL_10946418|AY.4|Delta|2021-11-29	SARS_CoV2	France	PAC-ChTo-T214810793	EPI_ISL_10946418	AY.4	Delta	2021-11-29
SARS_CoV2|United_Kingdom|MILK-2C860A6|EPI_ISL_7198275|AY.4|Delta|2021-11-29	SARS_CoV2	United_Kingdom	MILK-2C860A6	EPI_ISL_7198275	AY.4	Delta	2021-11-29
SARS_CoV2|United_Kingdom|ALDP-2CA0E06|EPI_ISL_7398057|AY.4|Delta|2021-11-29	SARS_CoV2	United_Kingdom	ALDP-2CA0E06	EPI_ISL_7398057	AY.4	Delta	2021-11-29
SARS_CoV2|United_Kingdom|PLYM-2C74111|EPI_ISL_7196163|AY.4.2|Delta|2021-11-29	SARS_CoV2	United_Kingdom	PLYM-2C74111	EPI_ISL_7196163	AY.4.2	Delta	2021-11-29
SARS_CoV2|France|IDF-CERBAHC-11762283|EPI_ISL_7491276|AY.43|Delta|2021-11-29	SARS_CoV2	France	IDF-CERBAHC-11762283	EPI_ISL_7491276	AY.43	Delta	2021-11-29
SARS_CoV2|United_Kingdom|MILK-2CAA604|EPI_ISL_7296872|AY.6|Delta|2021-11-29	SARS_CoV2	United_Kingdom	MILK-2CAA604	EPI_ISL_7296872	AY.6	Delta	2021-11-29
SARS_CoV2|USA|MA-CDCBI-CRSP_5JPNUSZ6IGVPAXE5|EPI_ISL_7542877|AY.103|Delta|2021-11-30	SARS_CoV2	USA	MA-CDCBI-CRSP_5JPNUSZ6IGVPAXE5	EPI_ISL_7542877	AY.103	Delta	2021-11-30
SARS_CoV2|USA|MA-CDCBI-CRSP_G3INDMTLVQ3AFJKU|EPI_ISL_7543503|AY.103|Delta|2021-11-30	SARS_CoV2	USA	MA-CDCBI-CRSP_G3INDMTLVQ3AFJKU	EPI_ISL_7543503	AY.103	Delta	2021-11-30
SARS_CoV2|Denmark|DCGC-256707|EPI_ISL_7596430|AY.122|Delta|2021-11-30	SARS_CoV2	Denmark	DCGC-256707	EPI_ISL_7596430	AY.122	Delta	2021-11-30
SARS_CoV2|United_Kingdom|MILK-2CAF283|EPI_ISL_7353739|AY.127|Delta|2021-11-30	SARS_CoV2	United_Kingdom	MILK-2CAF283	EPI_ISL_7353739	AY.127	Delta	2021-11-30
SARS_CoV2|Denmark|DCGC-252648|EPI_ISL_7460592|AY.4|Delta|2021-11-30	SARS_CoV2	Denmark	DCGC-252648	EPI_ISL_7460592	AY.4	Delta	2021-11-30
SARS_CoV2|United_Kingdom|MILK-2CB0F2E|EPI_ISL_7353876|AY.34|Delta|2021-12-01	SARS_CoV2	United_Kingdom	MILK-2CB0F2E	EPI_ISL_7353876	AY.34	Delta	2021-12-01
SARS_CoV2|United_Kingdom|MILK-2CBD440|EPI_ISL_7347681|AY.4.2|Delta|2021-12-01	SARS_CoV2	United_Kingdom	MILK-2CBD440	EPI_ISL_7347681	AY.4.2	Delta	2021-12-01
SARS_CoV2|United_Kingdom|NEWC-2CCABF0|EPI_ISL_7392189|AY.5|Delta|2021-12-01	SARS_CoV2	United_Kingdom	NEWC-2CCABF0	EPI_ISL_7392189	AY.5	Delta	2021-12-01
SARS_CoV2|United_Kingdom|MILK-2D0C4F6|EPI_ISL_7382398|AY.4.2.1|Delta|2021-12-02	SARS_CoV2	United_Kingdom	MILK-2D0C4F6	EPI_ISL_7382398	AY.4.2.1	Delta	2021-12-02
SARS_CoV2|United_Kingdom|MILK-2CD6371|EPI_ISL_7396418|AY.4.2.1|Delta|2021-12-02	SARS_CoV2	United_Kingdom	MILK-2CD6371	EPI_ISL_7396418	AY.4.2.1	Delta	2021-12-02
SARS_CoV2|Belgium|ZNA_21928723|EPI_ISL_7933607|AY.43.8|Delta|2021-12-02	SARS_CoV2	Belgium	ZNA_21928723	EPI_ISL_7933607	AY.43.8	Delta	2021-12-02
SARS_CoV2|USA|TX-CDC-QDX31730209|EPI_ISL_8008409|AY.113|Delta|2021-12-03	SARS_CoV2	USA	TX-CDC-QDX31730209	EPI_ISL_8008409	AY.113	Delta	2021-12-03
SARS_CoV2|United_Kingdom|MILK-2D2DAB1|EPI_ISL_7538346|AY.4|Delta|2021-12-03	SARS_CoV2	United_Kingdom	MILK-2D2DAB1	EPI_ISL_7538346	AY.4	Delta	2021-12-03
SARS_CoV2|United_Kingdom|MILK-2D346A4|EPI_ISL_7528426|AY.121|Delta|2021-12-04	SARS_CoV2	United_Kingdom	MILK-2D346A4	EPI_ISL_7528426	AY.121	Delta	2021-12-04
SARS_CoV2|Denmark|DCGC-258452|EPI_ISL_7531296|AY.126|Delta|2021-12-04	SARS_CoV2	Denmark	DCGC-258452	EPI_ISL_7531296	AY.126	Delta	2021-12-04
SARS_CoV2|USA|UT-UPHL-211209027055|EPI_ISL_7503089|AY.3|Delta|2021-12-04	SARS_CoV2	USA	UT-UPHL-211209027055	EPI_ISL_7503089	AY.3	Delta	2021-12-04
SARS_CoV2|United_Kingdom|QEUH-2D676C6|EPI_ISL_7582903|AY.43|Delta|2021-12-04	SARS_CoV2	United_Kingdom	QEUH-2D676C6	EPI_ISL_7582903	AY.43	Delta	2021-12-04
SARS_CoV2|United_Kingdom|MILK-2D45998|EPI_ISL_7587898|AY.122|Delta|2021-12-05	SARS_CoV2	United_Kingdom	MILK-2D45998	EPI_ISL_7587898	AY.122	Delta	2021-12-05
SARS_CoV2|United_Kingdom|MILK-2D5469F|EPI_ISL_7554641|AY.4|Delta|2021-12-05	SARS_CoV2	United_Kingdom	MILK-2D5469F	EPI_ISL_7554641	AY.4	Delta	2021-12-05
SARS_CoV2|United_Kingdom|MILK-2D59551|EPI_ISL_7583397|AY.4|Delta|2021-12-05	SARS_CoV2	United_Kingdom	MILK-2D59551	EPI_ISL_7583397	AY.4	Delta	2021-12-05
SARS_CoV2|United_Kingdom|MILK-2D4DACA|EPI_ISL_7559663|AY.4.2|Delta|2021-12-05	SARS_CoV2	United_Kingdom	MILK-2D4DACA	EPI_ISL_7559663	AY.4.2	Delta	2021-12-05
SARS_CoV2|United_Kingdom|MILK-2D55CBA|EPI_ISL_7555386|AY.4.2.1|Delta|2021-12-05	SARS_CoV2	United_Kingdom	MILK-2D55CBA	EPI_ISL_7555386	AY.4.2.1	Delta	2021-12-05
SARS_CoV2|United_Kingdom|MILK-2D65C4E|EPI_ISL_7579528|AY.4.2.1|Delta|2021-12-05	SARS_CoV2	United_Kingdom	MILK-2D65C4E	EPI_ISL_7579528	AY.4.2.1	Delta	2021-12-05
SARS_CoV2|United_Kingdom|MILK-2D4FD65|EPI_ISL_7556957|AY.43|Delta|2021-12-05	SARS_CoV2	United_Kingdom	MILK-2D4FD65	EPI_ISL_7556957	AY.43	Delta	2021-12-05
SARS_CoV2|United_Kingdom|MILK-2D573E0|EPI_ISL_7556330|AY.5.4|Delta|2021-12-05	SARS_CoV2	United_Kingdom	MILK-2D573E0	EPI_ISL_7556330	AY.5.4	Delta	2021-12-05
SARS_CoV2|United_Kingdom|QEUH-2D75197|EPI_ISL_7575417|AY.98|Delta|2021-12-05	SARS_CoV2	United_Kingdom	QEUH-2D75197	EPI_ISL_7575417	AY.98	Delta	2021-12-05
SARS_CoV2|USA|KS-MAWD-7502276|EPI_ISL_8179150|AY.103|Delta|2021-12-06	SARS_CoV2	USA	KS-MAWD-7502276	EPI_ISL_8179150	AY.103	Delta	2021-12-06
SARS_CoV2|Switzerland|GE-ETHZ-35133835|EPI_ISL_8338906|AY.122|Delta|2021-12-06	SARS_CoV2	Switzerland	GE-ETHZ-35133835	EPI_ISL_8338906	AY.122	Delta	2021-12-06
SARS_CoV2|France|NAQ-HCL021232299801|EPI_ISL_8670304|AY.25|Delta|2021-12-06	SARS_CoV2	France	NAQ-HCL021232299801	EPI_ISL_8670304	AY.25	Delta	2021-12-06
SARS_CoV2|USA|IN-CDC-QDX31843548|EPI_ISL_8009503|AY.3.1|Delta|2021-12-06	SARS_CoV2	USA	IN-CDC-QDX31843548	EPI_ISL_8009503	AY.3.1	Delta	2021-12-06
SARS_CoV2|United_Kingdom|MILK-2D4F2B1|EPI_ISL_7559313|AY.4|Delta|2021-12-06	SARS_CoV2	United_Kingdom	MILK-2D4F2B1	EPI_ISL_7559313	AY.4	Delta	2021-12-06
SARS_CoV2|United_Kingdom|MILK-2D6B63B|EPI_ISL_7581175|AY.4|Delta|2021-12-06	SARS_CoV2	United_Kingdom	MILK-2D6B63B	EPI_ISL_7581175	AY.4	Delta	2021-12-06
SARS_CoV2|Germany|BW-RKI-I-406219|EPI_ISL_8240808|AY.43|Delta|2021-12-06	SARS_CoV2	Germany	BW-RKI-I-406219	EPI_ISL_8240808	AY.43	Delta	2021-12-06
SARS_CoV2|USA|UT-UPHL-211224476744|EPI_ISL_8066175|AY.44|Delta|2021-12-06	SARS_CoV2	USA	UT-UPHL-211224476744	EPI_ISL_8066175	AY.44	Delta	2021-12-06
SARS_CoV2|Switzerland|BE-IFIK-4872-4481|EPI_ISL_7469354|AY.46.6|Delta|2021-12-06	SARS_CoV2	Switzerland	BE-IFIK-4872-4481	EPI_ISL_7469354	AY.46.6	Delta	2021-12-06
SARS_CoV2|France|BFC-HMN-21122150411|EPI_ISL_8256108|AY.98.1|Delta|2021-12-06	SARS_CoV2	France	BFC-HMN-21122150411	EPI_ISL_8256108	AY.98.1	Delta	2021-12-06
SARS_CoV2|USA|TX-CDC-FG-185287|EPI_ISL_7568574|B.1.617.2|Delta|2021-12-06	SARS_CoV2	USA	TX-CDC-FG-185287	EPI_ISL_7568574	B.1.617.2	Delta	2021-12-06
SARS_CoV2|Slovakia|UKBA-7590|EPI_ISL_8057201|B.1.617.2|Delta|2021-12-06	SARS_CoV2	Slovakia	UKBA-7590	EPI_ISL_8057201	B.1.617.2	Delta	2021-12-06
SARS_CoV2|USA|ME-HETL-J10300|EPI_ISL_7859917|AY.46.1|Delta|2021-12-07	SARS_CoV2	USA	ME-HETL-J10300	EPI_ISL_7859917	AY.46.1	Delta	2021-12-07
SARS_CoV2|Australia|VIC29363|EPI_ISL_8641505|AY.39.1.4|Delta|2021-12-08	SARS_CoV2	Australia	VIC29363	EPI_ISL_8641505	AY.39.1.4	Delta	2021-12-08
SARS_CoV2|Slovakia|UKBA-7414|EPI_ISL_8057206|AY.43|Delta|2021-12-08	SARS_CoV2	Slovakia	UKBA-7414	EPI_ISL_8057206	AY.43	Delta	2021-12-08
SARS_CoV2|Switzerland|BE-SRO-500005_7905|EPI_ISL_7877094|AY.121|Delta|2021-12-09	SARS_CoV2	Switzerland	BE-SRO-500005_7905	EPI_ISL_7877094	AY.121	Delta	2021-12-09
SARS_CoV2|Denmark|DCGC-281262|EPI_ISL_8002100|AY.122|Delta|2021-12-09	SARS_CoV2	Denmark	DCGC-281262	EPI_ISL_8002100	AY.122	Delta	2021-12-09
SARS_CoV2|Germany|BW-RKI-I-386710|EPI_ISL_8220209|AY.122|Delta|2021-12-09	SARS_CoV2	Germany	BW-RKI-I-386710	EPI_ISL_8220209	AY.122	Delta	2021-12-09
SARS_CoV2|Spain|VC-CVA_ALIC-101657|EPI_ISL_11132707|AY.4|Delta|2021-12-10	SARS_CoV2	Spain	VC-CVA_ALIC-101657	EPI_ISL_11132707	AY.4	Delta	2021-12-10
SARS_CoV2|United_Kingdom|QEUH-2E680E4|EPI_ISL_7975510|AY.4|Delta|2021-12-11	SARS_CoV2	United_Kingdom	QEUH-2E680E4	EPI_ISL_7975510	AY.4	Delta	2021-12-11
SARS_CoV2|Germany|NW-RKI-I-408338|EPI_ISL_8246269|AY.4|Delta|2021-12-11	SARS_CoV2	Germany	NW-RKI-I-408338	EPI_ISL_8246269	AY.4	Delta	2021-12-11
SARS_CoV2|Sweden|37578894XXP|EPI_ISL_10621500|AY.122|Delta|2021-12-13	SARS_CoV2	Sweden	37578894XXP	EPI_ISL_10621500	AY.122	Delta	2021-12-13
SARS_CoV2|United_Kingdom|MILK-2E78755|EPI_ISL_7866259|AY.4|Delta|2021-12-13	SARS_CoV2	United_Kingdom	MILK-2E78755	EPI_ISL_7866259	AY.4	Delta	2021-12-13
SARS_CoV2|Australia|NSW-ICPMR-17638|EPI_ISL_7987462|BA.1.17|Omicron|2021-12-14	SARS_CoV2	Australia	NSW-ICPMR-17638	EPI_ISL_7987462	BA.1.17	Omicron	2021-12-14
SARS_CoV2|Germany|NW-HHU-16448|EPI_ISL_8038901|AY.127|Delta|2021-12-15	SARS_CoV2	Germany	NW-HHU-16448	EPI_ISL_8038901	AY.127	Delta	2021-12-15
SARS_CoV2|Denmark|DCGC-289496|EPI_ISL_8250299|AY.127|Delta|2021-12-15	SARS_CoV2	Denmark	DCGC-289496	EPI_ISL_8250299	AY.127	Delta	2021-12-15
SARS_CoV2|USA|CA-CDC-FG-196909|EPI_ISL_8080104|AY.44|Delta|2021-12-15	SARS_CoV2	USA	CA-CDC-FG-196909	EPI_ISL_8080104	AY.44	Delta	2021-12-15
SARS_CoV2|United_Kingdom|LSPA-2F5A70D|EPI_ISL_8084059|AY.90|Delta|2021-12-15	SARS_CoV2	United_Kingdom	LSPA-2F5A70D	EPI_ISL_8084059	AY.90	Delta	2021-12-15
SARS_CoV2|USA|CA-HLX-STM-2CAWBU2QS|EPI_ISL_11191817|AY.103|Delta|2021-12-16	SARS_CoV2	USA	CA-HLX-STM-2CAWBU2QS	EPI_ISL_11191817	AY.103	Delta	2021-12-16
SARS_CoV2|United_Kingdom|BRBR-2F3A439|EPI_ISL_8069234|AY.4.2|Delta|2021-12-16	SARS_CoV2	United_Kingdom	BRBR-2F3A439	EPI_ISL_8069234	AY.4.2	Delta	2021-12-16
SARS_CoV2|Germany|BY-RKI-I-407578|EPI_ISL_8245104|AY.42|Delta|2021-12-16	SARS_CoV2	Germany	BY-RKI-I-407578	EPI_ISL_8245104	AY.42	Delta	2021-12-16
SARS_CoV2|Netherlands|ZH-MZ-1342|EPI_ISL_8173203|AY.43|Delta|2021-12-16	SARS_CoV2	Netherlands	ZH-MZ-1342	EPI_ISL_8173203	AY.43	Delta	2021-12-16
SARS_CoV2|Germany|NW-RKI-I-398543|EPI_ISL_8228004|AY.46|Delta|2021-12-16	SARS_CoV2	Germany	NW-RKI-I-398543	EPI_ISL_8228004	AY.46	Delta	2021-12-16
SARS_CoV2|Sweden|5246140510|EPI_ISL_10621331|AY.122|Delta|2021-12-17	SARS_CoV2	Sweden	5246140510	EPI_ISL_10621331	AY.122	Delta	2021-12-17
SARS_CoV2|USA|GA-CDC-STM-VXYQZQG4X|EPI_ISL_8182705|AY.44|Delta|2021-12-17	SARS_CoV2	USA	GA-CDC-STM-VXYQZQG4X	EPI_ISL_8182705	AY.44	Delta	2021-12-17
SARS_CoV2|Belgium|UGent-13956|EPI_ISL_11374508|AY.46.6|Delta|2021-12-17	SARS_CoV2	Belgium	UGent-13956	EPI_ISL_11374508	AY.46.6	Delta	2021-12-17
SARS_CoV2|USA|WV-CDC-LC0446665|EPI_ISL_8468910|AY.119|Delta|2021-12-18	SARS_CoV2	USA	WV-CDC-LC0446665	EPI_ISL_8468910	AY.119	Delta	2021-12-18
SARS_CoV2|United_Kingdom|MILK-2F94242|EPI_ISL_8168500|AY.4|Delta|2021-12-18	SARS_CoV2	United_Kingdom	MILK-2F94242	EPI_ISL_8168500	AY.4	Delta	2021-12-18
SARS_CoV2|Canada|AB-ABPHL-46516|EPI_ISL_8391967|AY.25.1|Delta|2021-12-20	SARS_CoV2	Canada	AB-ABPHL-46516	EPI_ISL_8391967	AY.25.1	Delta	2021-12-20
SARS_CoV2|USA|ID-USAFSAM-S10013|EPI_ISL_8714016|AY.103|Delta|2021-12-21	SARS_CoV2	USA	ID-USAFSAM-S10013	EPI_ISL_8714016	AY.103	Delta	2021-12-21
SARS_CoV2|USA|CA-CDC-FG-210083|EPI_ISL_8282600|AY.25|Delta|2021-12-21	SARS_CoV2	USA	CA-CDC-FG-210083	EPI_ISL_8282600	AY.25	Delta	2021-12-21
SARS_CoV2|India|TG-CDFD-LRH8|EPI_ISL_9854682|AY.129|Delta|2021-12-23	SARS_CoV2	India	TG-CDFD-LRH8	EPI_ISL_9854682	AY.129	Delta	2021-12-23
SARS_CoV2|Poland|PZH-GUM-5481|EPI_ISL_8716804|AY.4.11|Delta|2021-12-25	SARS_CoV2	Poland	PZH-GUM-5481	EPI_ISL_8716804	AY.4.11	Delta	2021-12-25
SARS_CoV2|Spain|VC-CVA_ALIC-102005|EPI_ISL_11130107|AY.43|Delta|2021-12-25	SARS_CoV2	Spain	VC-CVA_ALIC-102005	EPI_ISL_11130107	AY.43	Delta	2021-12-25
SARS_CoV2|France|BFC-HMN-21122310169|EPI_ISL_9518310|AY.126|Delta|2021-12-27	SARS_CoV2	France	BFC-HMN-21122310169	EPI_ISL_9518310	AY.126	Delta	2021-12-27
SARS_CoV2|United_Kingdom|LSPA-30972B4|EPI_ISL_8497005|AY.4|Delta|2021-12-29	SARS_CoV2	United_Kingdom	LSPA-30972B4	EPI_ISL_8497005	AY.4	Delta	2021-12-29
SARS_CoV2|United_Kingdom|NORW-318270B|EPI_ISL_9835769|BA.1.17.2|Omicron|2021-12-30	SARS_CoV2	United_Kingdom	NORW-318270B	EPI_ISL_9835769	BA.1.17.2	Omicron	2021-12-30
SARS_CoV2|New_Zealand|22CH0630|EPI_ISL_9434103|AY.39.1.1|Delta|2021-12-31	SARS_CoV2	New_Zealand	22CH0630	EPI_ISL_9434103	AY.39.1.1	Delta	2021-12-31
SARS_CoV2|Sweden|461847888692|EPI_ISL_11857081|BA.1.15|Omicron|2022-01-07	SARS_CoV2	Sweden	461847888692	EPI_ISL_11857081	BA.1.15	Omicron	2022-01-07
SARS_CoV2|United_Kingdom|DHSC-CYNA1M3|EPI_ISL_11944776|BA.1|Omicron|2022-01-09	SARS_CoV2	United_Kingdom	DHSC-CYNA1M3	EPI_ISL_11944776	BA.1	Omicron	2022-01-09
SARS_CoV2|France|ARA-AG-2201120048|EPI_ISL_11372142|BA.1.18|Omicron|2022-01-10	SARS_CoV2	France	ARA-AG-2201120048	EPI_ISL_11372142	BA.1.18	Omicron	2022-01-10
SARS_CoV2|USA|AZ-CDC-LC0500722|EPI_ISL_9472644|BA.1.15|Omicron|2022-01-18	SARS_CoV2	USA	AZ-CDC-LC0500722	EPI_ISL_9472644	BA.1.15	Omicron	2022-01-18
SARS_CoV2|India|KA-SLS-34145|EPI_ISL_12494682|BA.1.1|Omicron|2022-01-19	SARS_CoV2	India	KA-SLS-34145	EPI_ISL_12494682	BA.1.1	Omicron	2022-01-19
SARS_CoV2|USA|CO-CDC-FG-248549|EPI_ISL_9426453|BA.1.15.2|Omicron|2022-01-20	SARS_CoV2	USA	CO-CDC-FG-248549	EPI_ISL_9426453	BA.1.15.2	Omicron	2022-01-20
SARS_CoV2|Germany|NW-RKI-I-516743|EPI_ISL_9746877|BA.1.1|Omicron|2022-01-27	SARS_CoV2	Germany	NW-RKI-I-516743	EPI_ISL_9746877	BA.1.1	Omicron	2022-01-27
SARS_CoV2|Austria|CeMM23905|EPI_ISL_13636410|BA.2|Omicron|2022-01-28	SARS_CoV2	Austria	CeMM23905	EPI_ISL_13636410	BA.2	Omicron	2022-01-28
SARS_CoV2|Poland|PZH-UMB-16173|EPI_ISL_10254145|BA.1.1|Omicron|2022-01-29	SARS_CoV2	Poland	PZH-UMB-16173	EPI_ISL_10254145	BA.1.1	Omicron	2022-01-29
SARS_CoV2|United_Kingdom|QEUH-34D1E5C|EPI_ISL_9647252|BA.1|Omicron|2022-01-31	SARS_CoV2	United_Kingdom	QEUH-34D1E5C	EPI_ISL_9647252	BA.1	Omicron	2022-01-31
SARS_CoV2|Mexico|HID_CIAD-IMSS_202201028364|EPI_ISL_10087858|BA.1.1|Omicron|2022-01-31	SARS_CoV2	Mexico	HID_CIAD-IMSS_202201028364	EPI_ISL_10087858	BA.1.1	Omicron	2022-01-31
SARS_CoV2|Germany|BW-RKI-I-584658|EPI_ISL_10902783|BA.1.1|Omicron|2022-02-06	SARS_CoV2	Germany	BW-RKI-I-584658	EPI_ISL_10902783	BA.1.1	Omicron	2022-02-06
SARS_CoV2|Germany|NW-RKI-I-553280|EPI_ISL_10293055|BA.1.1|Omicron|2022-02-13	SARS_CoV2	Germany	NW-RKI-I-553280	EPI_ISL_10293055	BA.1.1	Omicron	2022-02-13
SARS_CoV2|USA|NJ-PHEL-V22010135|EPI_ISL_10686461|AY.39|Delta|2022-02-14	SARS_CoV2	USA	NJ-PHEL-V22010135	EPI_ISL_10686461	AY.39	Delta	2022-02-14
SARS_CoV2|USA|CA-CDPH-2000062742|EPI_ISL_11975364|BA.1.1|Omicron|2022-02-15	SARS_CoV2	USA	CA-CDPH-2000062742	EPI_ISL_11975364	BA.1.1	Omicron	2022-02-15
SARS_CoV2|USA|WA-UW-22021502393|EPI_ISL_11177642|BA.1.15|Omicron|2022-02-15	SARS_CoV2	USA	WA-UW-22021502393	EPI_ISL_11177642	BA.1.15	Omicron	2022-02-15
SARS_CoV2|USA|GA-CDC-ASC210819316|EPI_ISL_10493060|BA.1.1.18|Omicron|2022-02-16	SARS_CoV2	USA	GA-CDC-ASC210819316	EPI_ISL_10493060	BA.1.1.18	Omicron	2022-02-16
SARS_CoV2|Slovakia|BA_22_00011215|EPI_ISL_10969340|BA.2|Omicron|2022-02-18	SARS_CoV2	Slovakia	BA_22_00011215	EPI_ISL_10969340	BA.2	Omicron	2022-02-18
SARS_CoV2|United_Kingdom|DHSC-CYBCFH7|EPI_ISL_11926663|BA.2|Omicron|2022-02-20	SARS_CoV2	United_Kingdom	DHSC-CYBCFH7	EPI_ISL_11926663	BA.2	Omicron	2022-02-20
SARS_CoV2|United_Kingdom|DHSC-CYDWFN9|EPI_ISL_11942476|BA.1.1|Omicron|2022-02-21	SARS_CoV2	United_Kingdom	DHSC-CYDWFN9	EPI_ISL_11942476	BA.1.1	Omicron	2022-02-21
SARS_CoV2|Sweden|DA10403510|EPI_ISL_11096552|BA.2|Omicron|2022-02-21	SARS_CoV2	Sweden	DA10403510	EPI_ISL_11096552	BA.2	Omicron	2022-02-21
SARS_CoV2|United_Kingdom|MILK-385C3FC|EPI_ISL_10641147|BA.2.10|Omicron|2022-02-24	SARS_CoV2	United_Kingdom	MILK-385C3FC	EPI_ISL_10641147	BA.2.10	Omicron	2022-02-24
SARS_CoV2|USA|USA|EPI_ISL_11534153|BA.1|Omicron|2022-03-01	SARS_CoV2	USA	USA	EPI_ISL_11534153	BA.1	Omicron	2022-03-01
SARS_CoV2|United_Kingdom|PHWC-PE9FCN|EPI_ISL_11228182|BA.1.1|Omicron|2022-03-02	SARS_CoV2	United_Kingdom	PHWC-PE9FCN	EPI_ISL_11228182	BA.1.1	Omicron	2022-03-02
SARS_CoV2|United_Kingdom|QEUH-38CF5C1|EPI_ISL_10853542|BA.1.1.15|Omicron|2022-03-02	SARS_CoV2	United_Kingdom	QEUH-38CF5C1	EPI_ISL_10853542	BA.1.1.15	Omicron	2022-03-02
SARS_CoV2|USA|FL-CDC-QDX34588683|EPI_ISL_11252974|BA.2|Omicron|2022-03-04	SARS_CoV2	USA	FL-CDC-QDX34588683	EPI_ISL_11252974	BA.2	Omicron	2022-03-04
SARS_CoV2|USA|IN-GD-041322-139|EPI_ISL_12468887|BA.1.1|Omicron|2022-03-07	SARS_CoV2	USA	IN-GD-041322-139	EPI_ISL_12468887	BA.1.1	Omicron	2022-03-07
SARS_CoV2|Slovakia|BA_22_00017317|EPI_ISL_11326865|BA.2|Omicron|2022-03-07	SARS_CoV2	Slovakia	BA_22_00017317	EPI_ISL_11326865	BA.2	Omicron	2022-03-07
SARS_CoV2|Spain|NC-CHN-01006435|EPI_ISL_11219564|BA.2.3.15|Omicron|2022-03-08	SARS_CoV2	Spain	NC-CHN-01006435	EPI_ISL_11219564	BA.2.3.15	Omicron	2022-03-08
SARS_CoV2|Germany|TH-RKI-I-634415|EPI_ISL_11477651|BA.2|Omicron|2022-03-09	SARS_CoV2	Germany	TH-RKI-I-634415	EPI_ISL_11477651	BA.2	Omicron	2022-03-09
SARS_CoV2|Japan|YCH1263|EPI_ISL_11673241|BA.1.1.2|Omicron|2022-03-10	SARS_CoV2	Japan	YCH1263	EPI_ISL_11673241	BA.1.1.2	Omicron	2022-03-10
SARS_CoV2|United_Kingdom|HSLL-3A51ED6|EPI_ISL_11150264|XE|Omicron|2022-03-10	SARS_CoV2	United_Kingdom	HSLL-3A51ED6	EPI_ISL_11150264	XE	Omicron	2022-03-10
SARS_CoV2|USA|UT-UPHL-220407911944|EPI_ISL_11900428|BA.2|Omicron|2022-03-12	SARS_CoV2	USA	UT-UPHL-220407911944	EPI_ISL_11900428	BA.2	Omicron	2022-03-12
SARS_CoV2|Japan|TKYkbm14025|EPI_ISL_12083564|BA.1.1.2|Omicron|2022-03-17	SARS_CoV2	Japan	TKYkbm14025	EPI_ISL_12083564	BA.1.1.2	Omicron	2022-03-17
SARS_CoV2|United_Kingdom|MILK-3B3F63F|EPI_ISL_11335146|BA.2|Omicron|2022-03-17	SARS_CoV2	United_Kingdom	MILK-3B3F63F	EPI_ISL_11335146	BA.2	Omicron	2022-03-17
SARS_CoV2|USA|MA-Curative-227757|EPI_ISL_11682572|BA.2|Omicron|2022-03-17	SARS_CoV2	USA	MA-Curative-227757	EPI_ISL_11682572	BA.2	Omicron	2022-03-17
SARS_CoV2|United_Kingdom|QEUH-3CE2764|EPI_ISL_12776678|BA.2|Omicron|2022-03-19	SARS_CoV2	United_Kingdom	QEUH-3CE2764	EPI_ISL_12776678	BA.2	Omicron	2022-03-19
SARS_CoV2|Japan|PG-221201|EPI_ISL_12943876|BA.1.1.2|Omicron|2022-03-23	SARS_CoV2	Japan	PG-221201	EPI_ISL_12943876	BA.1.1.2	Omicron	2022-03-23
SARS_CoV2|Italy|CAM-TIGEM-IZSM-COLLI-30415|EPI_ISL_13030348|BA.2.9|Omicron|2022-03-26	SARS_CoV2	Italy	CAM-TIGEM-IZSM-COLLI-30415	EPI_ISL_13030348	BA.2.9	Omicron	2022-03-26
SARS_CoV2|United_Kingdom|LSPA-3CC9648|EPI_ISL_11730741|BA.2|Omicron|2022-03-28	SARS_CoV2	United_Kingdom	LSPA-3CC9648	EPI_ISL_11730741	BA.2	Omicron	2022-03-28
SARS_CoV2|United_Kingdom|LSPA-3CD4422|EPI_ISL_11770756|BA.2|Omicron|2022-03-28	SARS_CoV2	United_Kingdom	LSPA-3CD4422	EPI_ISL_11770756	BA.2	Omicron	2022-03-28
SARS_CoV2|Germany|NI-RKI-I-720458|EPI_ISL_12189050|BA.2|Omicron|2022-03-31	SARS_CoV2	Germany	NI-RKI-I-720458	EPI_ISL_12189050	BA.2	Omicron	2022-03-31
SARS_CoV2|Denmark|DCGC-467712|EPI_ISL_11831963|BA.2|Omicron|2022-04-02	SARS_CoV2	Denmark	DCGC-467712	EPI_ISL_11831963	BA.2	Omicron	2022-04-02
SARS_CoV2|Canada|ON-PHL-22-17038|EPI_ISL_12033967|BA.2|Omicron|2022-04-02	SARS_CoV2	Canada	ON-PHL-22-17038	EPI_ISL_12033967	BA.2	Omicron	2022-04-02
SARS_CoV2|USA|WA-UW-22040279530|EPI_ISL_12408076|BA.2.3|Omicron|2022-04-02	SARS_CoV2	USA	WA-UW-22040279530	EPI_ISL_12408076	BA.2.3	Omicron	2022-04-02
SARS_CoV2|Denmark|DCGC-474803|EPI_ISL_11986958|BA.2|Omicron|2022-04-04	SARS_CoV2	Denmark	DCGC-474803	EPI_ISL_11986958	BA.2	Omicron	2022-04-04
SARS_CoV2|Japan|TKYkbm16194|EPI_ISL_12627582|BA.2|Omicron|2022-04-06	SARS_CoV2	Japan	TKYkbm16194	EPI_ISL_12627582	BA.2	Omicron	2022-04-06
SARS_CoV2|Slovakia|KE_22_00000964|EPI_ISL_12492954|BA.2.9|Omicron|2022-04-06	SARS_CoV2	Slovakia	KE_22_00000964	EPI_ISL_12492954	BA.2.9	Omicron	2022-04-06
SARS_CoV2|Germany|NW-RKI-I-733729|EPI_ISL_12334280|BA.2|Omicron|2022-04-07	SARS_CoV2	Germany	NW-RKI-I-733729	EPI_ISL_12334280	BA.2	Omicron	2022-04-07
SARS_CoV2|Denmark|DCGC-479738|EPI_ISL_12138475|BA.2|Omicron|2022-04-09	SARS_CoV2	Denmark	DCGC-479738	EPI_ISL_12138475	BA.2	Omicron	2022-04-09
SARS_CoV2|France|IDF-IPP28612|EPI_ISL_12474051|BA.2|Omicron|2022-04-11	SARS_CoV2	France	IDF-IPP28612	EPI_ISL_12474051	BA.2	Omicron	2022-04-11
SARS_CoV2|Switzerland|GE-DIA-161349296401|EPI_ISL_12435180|BA.2.9|Omicron|2022-04-11	SARS_CoV2	Switzerland	GE-DIA-161349296401	EPI_ISL_12435180	BA.2.9	Omicron	2022-04-11
SARS_CoV2|Norway|20191|EPI_ISL_12809383|BA.2.9|Omicron|2022-04-11	SARS_CoV2	Norway	20191	EPI_ISL_12809383	BA.2.9	Omicron	2022-04-11
SARS_CoV2|Germany|BW-RKI-I-747944|EPI_ISL_12358467|BA.2|Omicron|2022-04-12	SARS_CoV2	Germany	BW-RKI-I-747944	EPI_ISL_12358467	BA.2	Omicron	2022-04-12
SARS_CoV2|USA|HI-H229829|EPI_ISL_12386942|BA.2|Omicron|2022-04-12	SARS_CoV2	USA	HI-H229829	EPI_ISL_12386942	BA.2	Omicron	2022-04-12
SARS_CoV2|Australia|VIC53349|EPI_ISL_12846476|BA.2.2|Omicron|2022-04-12	SARS_CoV2	Australia	VIC53349	EPI_ISL_12846476	BA.2.2	Omicron	2022-04-12
SARS_CoV2|USA|FL-CDC-STM-PZM77KAX2|EPI_ISL_12500759|BA.2|Omicron|2022-04-14	SARS_CoV2	USA	FL-CDC-STM-PZM77KAX2	EPI_ISL_12500759	BA.2	Omicron	2022-04-14
SARS_CoV2|USA|CA-CDC-LC0580059|EPI_ISL_12304953|BA.2|Omicron|2022-04-15	SARS_CoV2	USA	CA-CDC-LC0580059	EPI_ISL_12304953	BA.2	Omicron	2022-04-15
SARS_CoV2|Canada|ON-KHS-22-05846-v1|EPI_ISL_12323980|BA.2|Omicron|2022-04-15	SARS_CoV2	Canada	ON-KHS-22-05846-v1	EPI_ISL_12323980	BA.2	Omicron	2022-04-15
SARS_CoV2|United_Kingdom|PHEP-YYR5PCY|EPI_ISL_12449307|BA.2|Omicron|2022-04-15	SARS_CoV2	United_Kingdom	PHEP-YYR5PCY	EPI_ISL_12449307	BA.2	Omicron	2022-04-15
SARS_CoV2|Italy|TAA-PAB_SABES_1900913994|EPI_ISL_12471679|BA.2.5|Omicron|2022-04-15	SARS_CoV2	Italy	TAA-PAB_SABES_1900913994	EPI_ISL_12471679	BA.2.5	Omicron	2022-04-15
SARS_CoV2|Denmark|DCGC-491717|EPI_ISL_12247176|BA.2|Omicron|2022-04-16	SARS_CoV2	Denmark	DCGC-491717	EPI_ISL_12247176	BA.2	Omicron	2022-04-16
SARS_CoV2|Denmark|DCGC-492498|EPI_ISL_12247950|BA.2|Omicron|2022-04-17	SARS_CoV2	Denmark	DCGC-492498	EPI_ISL_12247950	BA.2	Omicron	2022-04-17
SARS_CoV2|Japan|PG-232419|EPI_ISL_12988169|BA.2.3.11|Omicron|2022-04-18	SARS_CoV2	Japan	PG-232419	EPI_ISL_12988169	BA.2.3.11	Omicron	2022-04-18
SARS_CoV2|Australia|SA245149|EPI_ISL_12442944|BA.2|Omicron|2022-04-19	SARS_CoV2	Australia	SA245149	EPI_ISL_12442944	BA.2	Omicron	2022-04-19
SARS_CoV2|United_Kingdom|PHEP-YYRHJAJ|EPI_ISL_12531047|BA.2|Omicron|2022-04-19	SARS_CoV2	United_Kingdom	PHEP-YYRHJAJ	EPI_ISL_12531047	BA.2	Omicron	2022-04-19
SARS_CoV2|USA|NY-PRL-0425_01K17|EPI_ISL_12462340|BA.2|Omicron|2022-04-22	SARS_CoV2	USA	NY-PRL-0425_01K17	EPI_ISL_12462340	BA.2	Omicron	2022-04-22
SARS_CoV2|United_Kingdom|LSPA-3DB0B80|EPI_ISL_12396344|BA.2.48|Omicron|2022-04-22	SARS_CoV2	United_Kingdom	LSPA-3DB0B80	EPI_ISL_12396344	BA.2.48	Omicron	2022-04-22
SARS_CoV2|Germany|BW-RKI-I-781216|EPI_ISL_12671648|BA.2|Omicron|2022-04-26	SARS_CoV2	Germany	BW-RKI-I-781216	EPI_ISL_12671648	BA.2	Omicron	2022-04-26
SARS_CoV2|USA|NY-SUNYQB-61210501200376|EPI_ISL_13039678|BA.2.12.1|Omicron|2022-04-27	SARS_CoV2	USA	NY-SUNYQB-61210501200376	EPI_ISL_13039678	BA.2.12.1	Omicron	2022-04-27
SARS_CoV2|Germany|HH-RKI-I-783236|EPI_ISL_12673373|BA.2|Omicron|2022-04-28	SARS_CoV2	Germany	HH-RKI-I-783236	EPI_ISL_12673373	BA.2	Omicron	2022-04-28
SARS_CoV2|Lithuania|LTU000_VULSK_220428120277|EPI_ISL_12771484|BA.2.9|Omicron|2022-04-28	SARS_CoV2	Lithuania	LTU000_VULSK_220428120277	EPI_ISL_12771484	BA.2.9	Omicron	2022-04-28
SARS_CoV2|USA|NY-CDC-LC0616537|EPI_ISL_12756276|BA.2.12.1|Omicron|2022-04-29	SARS_CoV2	USA	NY-CDC-LC0616537	EPI_ISL_12756276	BA.2.12.1	Omicron	2022-04-29
SARS_CoV2|Germany|BW-RKI-I-785928|EPI_ISL_12675463|BA.2|Omicron|2022-04-30	SARS_CoV2	Germany	BW-RKI-I-785928	EPI_ISL_12675463	BA.2	Omicron	2022-04-30
SARS_CoV2|Spain|IB-HUSE-05177|EPI_ISL_12720862|BA.2|Omicron|2022-05-01	SARS_CoV2	Spain	IB-HUSE-05177	EPI_ISL_12720862	BA.2	Omicron	2022-05-01
SARS_CoV2|France|PDL-IPP32967|EPI_ISL_12751411|BA.2|Omicron|2022-05-02	SARS_CoV2	France	PDL-IPP32967	EPI_ISL_12751411	BA.2	Omicron	2022-05-02
SARS_CoV2|France|ARA-HMN-22052111743|EPI_ISL_13186939|BA.2|Omicron|2022-05-02	SARS_CoV2	France	ARA-HMN-22052111743	EPI_ISL_13186939	BA.2	Omicron	2022-05-02
SARS_CoV2|Denmark|DCGC-508969|EPI_ISL_12579658|BA.2.47|Omicron|2022-05-02	SARS_CoV2	Denmark	DCGC-508969	EPI_ISL_12579658	BA.2.47	Omicron	2022-05-02
SARS_CoV2|USA|NC-CDC-QDX36604801|EPI_ISL_12788971|BA.5.5|Omicron|2022-05-03	SARS_CoV2	USA	NC-CDC-QDX36604801	EPI_ISL_12788971	BA.5.5	Omicron	2022-05-03
SARS_CoV2|United_Kingdom|LSPA-3DFBF7E|EPI_ISL_12629247|BA.2.1|Omicron|2022-05-04	SARS_CoV2	United_Kingdom	LSPA-3DFBF7E	EPI_ISL_12629247	BA.2.1	Omicron	2022-05-04
SARS_CoV2|Germany|BW-RKI-I-795812|EPI_ISL_12734869|BA.2|Omicron|2022-05-05	SARS_CoV2	Germany	BW-RKI-I-795812	EPI_ISL_12734869	BA.2	Omicron	2022-05-05
SARS_CoV2|Germany|NI-RKI-I-799102|EPI_ISL_12738974|BA.2|Omicron|2022-05-05	SARS_CoV2	Germany	NI-RKI-I-799102	EPI_ISL_12738974	BA.2	Omicron	2022-05-05
SARS_CoV2|USA|MA-Broad-CRSP_VPR3MNXC7N3VNWTM|EPI_ISL_12791171|BA.2|Omicron|2022-05-05	SARS_CoV2	USA	MA-Broad-CRSP_VPR3MNXC7N3VNWTM	EPI_ISL_12791171	BA.2	Omicron	2022-05-05
SARS_CoV2|USA|MO-CDC-QDX36714647|EPI_ISL_13060284|BA.2|Omicron|2022-05-06	SARS_CoV2	USA	MO-CDC-QDX36714647	EPI_ISL_13060284	BA.2	Omicron	2022-05-06
SARS_CoV2|Spain|PV-HUD-78254404|EPI_ISL_12901856|BA.2.9|Omicron|2022-05-06	SARS_CoV2	Spain	PV-HUD-78254404	EPI_ISL_12901856	BA.2.9	Omicron	2022-05-06
SARS_CoV2|Italy|FVG-PN-64044164|EPI_ISL_12919343|BA.2|Omicron|2022-05-09	SARS_CoV2	Italy	FVG-PN-64044164	EPI_ISL_12919343	BA.2	Omicron	2022-05-09
SARS_CoV2|Germany|NW-RKI-I-836505|EPI_ISL_13034678|BA.2|Omicron|2022-05-09	SARS_CoV2	Germany	NW-RKI-I-836505	EPI_ISL_13034678	BA.2	Omicron	2022-05-09
SARS_CoV2|France|ARA-HCL722002681001|EPI_ISL_12892650|BA.5.1|Omicron|2022-05-09	SARS_CoV2	France	ARA-HCL722002681001	EPI_ISL_12892650	BA.5.1	Omicron	2022-05-09
SARS_CoV2|USA|OH-CDC-STM-D6X3MQG7P|EPI_ISL_12922672|BA.2.3|Omicron|2022-05-10	SARS_CoV2	USA	OH-CDC-STM-D6X3MQG7P	EPI_ISL_12922672	BA.2.3	Omicron	2022-05-10
SARS_CoV2|Germany|BW-RKI-I-818229|EPI_ISL_12828081|BA.2|Omicron|2022-05-12	SARS_CoV2	Germany	BW-RKI-I-818229	EPI_ISL_12828081	BA.2	Omicron	2022-05-12
SARS_CoV2|Japan|PG-245942|EPI_ISL_13205270|BA.2|Omicron|2022-05-12	SARS_CoV2	Japan	PG-245942	EPI_ISL_13205270	BA.2	Omicron	2022-05-12
SARS_CoV2|USA|NC-CORVASEQ-UNC-6202|EPI_ISL_12972074|BA.2.56|Omicron|2022-05-12	SARS_CoV2	USA	NC-CORVASEQ-UNC-6202	EPI_ISL_12972074	BA.2.56	Omicron	2022-05-12
SARS_CoV2|Spain|MC-HCUVA-41245051|EPI_ISL_13069248|BA.2|Omicron|2022-05-13	SARS_CoV2	Spain	MC-HCUVA-41245051	EPI_ISL_13069248	BA.2	Omicron	2022-05-13
SARS_CoV2|Germany|ST-RKI-I-818437|EPI_ISL_12828275|BA.2|Omicron|2022-05-16	SARS_CoV2	Germany	ST-RKI-I-818437	EPI_ISL_12828275	BA.2	Omicron	2022-05-16
SARS_CoV2|USA|WA-UW-22051664762|EPI_ISL_13102879|BA.2|Omicron|2022-05-16	SARS_CoV2	USA	WA-UW-22051664762	EPI_ISL_13102879	BA.2	Omicron	2022-05-16
SARS_CoV2|USA|NJ-GBW-EWR000412|EPI_ISL_12972849|BA.2.12.1|Omicron|2022-05-16	SARS_CoV2	USA	NJ-GBW-EWR000412	EPI_ISL_12972849	BA.2.12.1	Omicron	2022-05-16
SARS_CoV2|Brazil|PE-FIOCRUZ-IAM9909|EPI_ISL_13301257|BA.4.1|Omicron|2022-05-17	SARS_CoV2	Brazil	PE-FIOCRUZ-IAM9909	EPI_ISL_13301257	BA.4.1	Omicron	2022-05-17
SARS_CoV2|Germany|BW-RKI-I-832385|EPI_ISL_13014173|BA.2|Omicron|2022-05-19	SARS_CoV2	Germany	BW-RKI-I-832385	EPI_ISL_13014173	BA.2	Omicron	2022-05-19
SARS_CoV2|USA|OR_UO_MAP004710|EPI_ISL_13169979|BA.2.3|Omicron|2022-05-19	SARS_CoV2	USA	OR_UO_MAP004710	EPI_ISL_13169979	BA.2.3	Omicron	2022-05-19
SARS_CoV2|United_Kingdom|LSPA-3E26B0C|EPI_ISL_12919561|BA.2|Omicron|2022-05-20	SARS_CoV2	United_Kingdom	LSPA-3E26B0C	EPI_ISL_12919561	BA.2	Omicron	2022-05-20
SARS_CoV2|Thailand|NIC_BKK_19108|EPI_ISL_13158773|BA.2.12.1|Omicron|2022-05-22	SARS_CoV2	Thailand	NIC_BKK_19108	EPI_ISL_13158773	BA.2.12.1	Omicron	2022-05-22
SARS_CoV2|Belgium|UZA-UA-CV8522524676|EPI_ISL_12956073|BA.2|Omicron|2022-05-23	SARS_CoV2	Belgium	UZA-UA-CV8522524676	EPI_ISL_12956073	BA.2	Omicron	2022-05-23
SARS_CoV2|Japan|PG-250912|EPI_ISL_13216081|BA.2.29|Omicron|2022-05-23	SARS_CoV2	Japan	PG-250912	EPI_ISL_13216081	BA.2.29	Omicron	2022-05-23
SARS_CoV2|USA|VA-CDC-LC0668596|EPI_ISL_13161271|BA.2.9|Omicron|2022-05-23	SARS_CoV2	USA	VA-CDC-LC0668596	EPI_ISL_13161271	BA.2.9	Omicron	2022-05-23
SARS_CoV2|Germany|MV-RKI-I-835823|EPI_ISL_13034083|BA.2|Omicron|2022-05-24	SARS_CoV2	Germany	MV-RKI-I-835823	EPI_ISL_13034083	BA.2	Omicron	2022-05-24
SARS_CoV2|USA|NY-SUNYQB-61210501207731|EPI_ISL_13333730|BA.2.12.1|Omicron|2022-05-25	SARS_CoV2	USA	NY-SUNYQB-61210501207731	EPI_ISL_13333730	BA.2.12.1	Omicron	2022-05-25
SARS_CoV2|USA|MT-MTPHL-4021241|EPI_ISL_13230467|BA.1.1|Omicron|2022-05-26	SARS_CoV2	USA	MT-MTPHL-4021241	EPI_ISL_13230467	BA.1.1	Omicron	2022-05-26
SARS_CoV2|USA|UT-UPHL-220611418375|EPI_ISL_13286178|BA.2.37|Omicron|2022-05-28	SARS_CoV2	USA	UT-UPHL-220611418375	EPI_ISL_13286178	BA.2.37	Omicron	2022-05-28
SARS_CoV2|Canada|QC-L00482021001|EPI_ISL_13303945|BA.2|Omicron|2022-05-29	SARS_CoV2	Canada	QC-L00482021001	EPI_ISL_13303945	BA.2	Omicron	2022-05-29
SARS_CoV2|Germany|BB-RKI-I-845158|EPI_ISL_13238857|XAB|Omicron|2022-05-30	SARS_CoV2	Germany	BB-RKI-I-845158	EPI_ISL_13238857	XAB	Omicron	2022-05-30
SARS_CoV2|Germany|NW-RKI-I-848287|EPI_ISL_13241158|BA.2|Omicron|2022-05-31	SARS_CoV2	Germany	NW-RKI-I-848287	EPI_ISL_13241158	BA.2	Omicron	2022-05-31
SARS_CoV2|USA|NC-CORVASEQ-1085-5015|EPI_ISL_13223260|BA.2.12.1|Omicron|2022-06-01	SARS_CoV2	USA	NC-CORVASEQ-1085-5015	EPI_ISL_13223260	BA.2.12.1	Omicron	2022-06-01
SARS_CoV2|USA|GA-CDC-STM-G54GKC962|EPI_ISL_13259680|BA.2|Omicron|2022-06-02	SARS_CoV2	USA	GA-CDC-STM-G54GKC962	EPI_ISL_13259680	BA.2	Omicron	2022-06-02
SARS_CoV2|Germany|BW-RKI-I-858692|EPI_ISL_13266871|BA.2|Omicron|2022-06-02	SARS_CoV2	Germany	BW-RKI-I-858692	EPI_ISL_13266871	BA.2	Omicron	2022-06-02
SARS_CoV2|Germany|NW-RKI-I-859743|EPI_ISL_13267853|BA.4.1|Omicron|2022-06-03	SARS_CoV2	Germany	NW-RKI-I-859743	EPI_ISL_13267853	BA.4.1	Omicron	2022-06-03
SARS_CoV2|Slovakia|BA_22_00031763|EPI_ISL_13905128|BA.2|Omicron|2022-06-04	SARS_CoV2	Slovakia	BA_22_00031763	EPI_ISL_13905128	BA.2	Omicron	2022-06-04
SARS_CoV2|Italy|EMR_AUSLRomagna_C057-22-34|EPI_ISL_13343561|BA.2|Omicron|2022-06-06	SARS_CoV2	Italy	EMR_AUSLRomagna_C057-22-34	EPI_ISL_13343561	BA.2	Omicron	2022-06-06
SARS_CoV2|USA|NE-NPHL22-16103|EPI_ISL_13304342|BA.4|Omicron|2022-06-06	SARS_CoV2	USA	NE-NPHL22-16103	EPI_ISL_13304342	BA.4	Omicron	2022-06-06
SARS_CoV2|Brazil|RS-FIOCRUZ-14327|EPI_ISL_13640338|BA.2|Omicron|2022-06-07	SARS_CoV2	Brazil	RS-FIOCRUZ-14327	EPI_ISL_13640338	BA.2	Omicron	2022-06-07
SARS_CoV2|France|PDL-HMN-22062240719|EPI_ISL_13893852|BA.2|Omicron|2022-06-07	SARS_CoV2	France	PDL-HMN-22062240719	EPI_ISL_13893852	BA.2	Omicron	2022-06-07
SARS_CoV2|USA|IL-CDC-QDX37980238|EPI_ISL_13641835|BA.2.12.1|Omicron|2022-06-12	SARS_CoV2	USA	IL-CDC-QDX37980238	EPI_ISL_13641835	BA.2.12.1	Omicron	2022-06-12
SARS_CoV2|USA|IL-S22WGS2492|EPI_ISL_13504845|BA.2.12.1|Omicron|2022-06-13	SARS_CoV2	USA	IL-S22WGS2492	EPI_ISL_13504845	BA.2.12.1	Omicron	2022-06-13
SARS_CoV2|Canada|QC-L00488453001|EPI_ISL_13639050|BA.5.1|Omicron|2022-06-13	SARS_CoV2	Canada	QC-L00488453001	EPI_ISL_13639050	BA.5.1	Omicron	2022-06-13
SARS_CoV2|Slovenia|17-037531-KR|EPI_ISL_13638231|BA.5.1|Omicron|2022-06-14	SARS_CoV2	Slovenia	17-037531-KR	EPI_ISL_13638231	BA.5.1	Omicron	2022-06-14
SARS_CoV2|France|NAQ-CHUP-2206149031|EPI_ISL_13714472|Unassigned|Omicron|2022-06-14	SARS_CoV2	France	NAQ-CHUP-2206149031	EPI_ISL_13714472	Unassigned	Omicron	2022-06-14
SARS_CoV2|USA|KS-KSU-2841|EPI_ISL_13647592|BA.4.6|Omicron|2022-06-23	SARS_CoV2	USA	KS-KSU-2841	EPI_ISL_13647592	BA.4.6	Omicron	2022-06-23
SARS_CoV2|USA|UT-UPHL-220715696427|EPI_ISL_13899893|BA.2.12.1|Omicron|2022-06-25	SARS_CoV2	USA	UT-UPHL-220715696427	EPI_ISL_13899893	BA.2.12.1	Omicron	2022-06-25
SARS_CoV2|USA|FL-CDC-QDX38522206|EPI_ISL_13898051|BA.2|Omicron|2022-06-26	SARS_CoV2	USA	FL-CDC-QDX38522206	EPI_ISL_13898051	BA.2	Omicron	2022-06-26
SARS_CoV2|France|OCC-GENBIO-C34GN1820028|EPI_ISL_13738407|BA.2|Omicron|2022-07-01	SARS_CoV2	France	OCC-GENBIO-C34GN1820028	EPI_ISL_13738407	BA.2	Omicron	2022-07-01
SARS_CoV2|Spain|IB-HUSE-06024|EPI_ISL_13893468|BA.5.1.3|Omicron|2022-07-03	SARS_CoV2	Spain	IB-HUSE-06024	EPI_ISL_13893468	BA.5.1.3	Omicron	2022-07-03
SARS_CoV2|USA|NC-ECU-CORVASEQ-114167501|EPI_ISL_13895630|BA.2.12.1|Omicron|2022-07-06	SARS_CoV2	USA	NC-ECU-CORVASEQ-114167501	EPI_ISL_13895630	BA.2.12.1	Omicron	2022-07-06
SARS_CoV2|USA|NY-PRL-220708_06D18|EPI_ISL_13888393|BA.4.1|Omicron|2022-07-06	SARS_CoV2	USA	NY-PRL-220708_06D18	EPI_ISL_13888393	BA.4.1	Omicron	2022-07-06
SARS_CoV2|USA|TX-HMH-MCoV-105216|EPI_ISL_13891658|BA.5.1|Omicron|2022-07-06	SARS_CoV2	USA	TX-HMH-MCoV-105216	EPI_ISL_13891658	BA.5.1	Omicron	2022-07-06
SARS_CoV2|USA|NY-PRL-220708_03F09|EPI_ISL_13887833|BA.4.1|Omicron|2022-07-07	SARS_CoV2	USA	NY-PRL-220708_03F09	EPI_ISL_13887833	BA.4.1	Omicron	2022-07-07
SARS_CoV2|USA|NY-PRL-220708_03A05|EPI_ISL_13887740|BA.4.6|Omicron|2022-07-07	SARS_CoV2	USA	NY-PRL-220708_03A05	EPI_ISL_13887740	BA.4.6	Omicron	2022-07-07
SARS_CoV2|United_Kingdom|PLYM-3EDCAAE|EPI_ISL_13903918|BA.5.2.1|Omicron|2022-07-09	SARS_CoV2	United_Kingdom	PLYM-3EDCAAE	EPI_ISL_13903918	BA.5.2.1	Omicron	2022-07-09
SARS_CoV2|United_Kingdom|QEUH-3EDEEFB|EPI_ISL_13903458|BA.5.1|Omicron|2022-07-10	SARS_CoV2	United_Kingdom	QEUH-3EDEEFB	EPI_ISL_13903458	BA.5.1	Omicron	2022-07-10
SARS_CoV2|United_Kingdom|PLYM-3EE1C0A|EPI_ISL_13903233|Unassigned|Omicron|2022-07-10	SARS_CoV2	United_Kingdom	PLYM-3EE1C0A	EPI_ISL_13903233	Unassigned	Omicron	2022-07-10
SARS_CoV2|Poland|2207-075_wsselodz|EPI_ISL_13891572|BA.2|Omicron|2022-07-11	SARS_CoV2	Poland	2207-075_wsselodz	EPI_ISL_13891572	BA.2	Omicron	2022-07-11
SARS_CoV2|USA|NC-ECU-CORVASEQ-114238858|EPI_ISL_13895739|BA.4|Omicron|2022-07-11	SARS_CoV2	USA	NC-ECU-CORVASEQ-114238858	EPI_ISL_13895739	BA.4	Omicron	2022-07-11
SARS_CoV2|United_Kingdom|PLYM-3EE279F|EPI_ISL_13903038|Unassigned|Omicron|2022-07-12	SARS_CoV2	United_Kingdom	PLYM-3EE279F	EPI_ISL_13903038	Unassigned	Omicron	2022-07-12
SARS_CoV2|USA|LA-D-7054017541|EPI_ISL_13897279|BA.5.1.1|Omicron|2022-07-13	SARS_CoV2	USA	LA-D-7054017541	EPI_ISL_13897279	BA.5.1.1	Omicron	2022-07-13
